# Supplementary material for: Endotoxemia by Porphyromonas gingivalis Injection Aggravates Non-alcoholic Fatty Liver Disease, Disrupts Glucose/Lipid Metabolism, and Alters Gut Microbiota in Mice
Source: Front Microbiol. 2018 Oct 24;9:2470. doi: 10.3389/fmicb.2018.02470 (PMC6207869; doi:10.3389/fmicb.2018.02470)
Supplement: Supplementary file 3 [file Table_3.XLSX]

## Sheet: Supplementary Table S3
Supplementary Table S3: The genes that showed FDR < 0.05, |fold change| >2
GeneName	adj.P.Val	logFC	Description	GO
Cidea	0.00329969	6.03112	ref|Mus musculus cell death-inducing DNA fragmentation factor, alpha subunit-like effector A (Cidea), mRNA [NM_007702]	GO:0001659(temperature homeostasis)|GO:0005515(protein binding)|GO:0005622(intracellular)|GO:0005634(nucleus)|GO:0005737(cytoplasm)|GO:0005739(mitochondrion)|GO:0005740(mitochondrial envelope)|GO:0005811(lipid particle)|GO:0006351(transcription, DNA-dependent)|GO:0006355(regulation of transcription, DNA-dependent)|GO:0006629(lipid metabolic process)|GO:0006915(apoptotic process)|GO:0008219(cell d…
Cfd	0.000640765	4.32976	ref|Mus musculus complement factor D (adipsin) (Cfd), transcript variant 1, mRNA [NM_013459]	GO:0002376(immune system process)|GO:0004175(endopeptidase activity)|GO:0004252(serine-type endopeptidase activity)|GO:0005576(extracellular region)|GO:0005615(extracellular space)|GO:0006508(proteolysis)|GO:0006957(complement activation, alternative pathway)|GO:0007219(Notch signaling pathway)|GO:0008233(peptidase activity)|GO:0008236(serine-type peptidase activity)|GO:0016787(hydrolase activity…
Cyp2b10	8.86477e-05	4.04596	ref|Mus musculus cytochrome P450, family 2, subfamily b, polypeptide 10 (Cyp2b10), mRNA [NM_009999]	GO:0004497(monooxygenase activity)|GO:0005506(iron ion binding)|GO:0005783(endoplasmic reticulum)|GO:0006805(xenobiotic metabolic process)|GO:0008202(steroid metabolic process)|GO:0008392(arachidonic acid epoxygenase activity)|GO:0008395(steroid hydroxylase activity)|GO:0016020(membrane)|GO:0016491(oxidoreductase activity)|GO:0016705(oxidoreductase activity, acting on paired donors, with incorpor…
Cidec	0.00214823	3.9042	ref|Mus musculus cell death-inducing DFFA-like effector c (Cidec), transcript variant 1, mRNA [NM_178373]	GO:0005622(intracellular)|GO:0005634(nucleus)|GO:0005783(endoplasmic reticulum)|GO:0005811(lipid particle)|GO:0005829(cytosol)|GO:0006351(transcription, DNA-dependent)|GO:0006355(regulation of transcription, DNA-dependent)|GO:0006915(apoptotic process)|GO:0034389(lipid particle organization)|GO:0042981(regulation of apoptotic process)|GO:0097194(execution phase of apoptosis)
Krt23	1.22563e-05	3.72888	ref|Mus musculus keratin 23 (Krt23), mRNA [NM_033373]	GO:0005198(structural molecule activity)|GO:0005882(intermediate filament)|GO:0008150(biological_process)
Cyp2b9	0.00020722	3.47994	ref|Mus musculus cytochrome P450, family 2, subfamily b, polypeptide 9 (Cyp2b9), mRNA [NM_010000]	GO:0004497(monooxygenase activity)|GO:0005506(iron ion binding)|GO:0005783(endoplasmic reticulum)|GO:0008392(arachidonic acid epoxygenase activity)|GO:0008395(steroid hydroxylase activity)|GO:0016020(membrane)|GO:0016491(oxidoreductase activity)|GO:0016705(oxidoreductase activity, acting on paired donors, with incorporation or reduction of molecular oxygen)|GO:0016712(oxidoreductase activity, act…
Rgs16	7.01822e-06	3.08846	ref|Mus musculus regulator of G-protein signaling 16 (Rgs16), mRNA [NM_011267]	GO:0005096(GTPase activator activity)|GO:0005737(cytoplasm)|GO:0005886(plasma membrane)|GO:0007186(G-protein coupled receptor signaling pathway)|GO:0009968(negative regulation of signal transduction)|GO:0016020(membrane)|GO:0031224(intrinsic to membrane)|GO:0043547(positive regulation of GTPase activity)|GO:0045121(membrane raft)
Acot3	1.14575e-05	2.93062	ref|PREDICTED: Mus musculus acyl-CoA thioesterase 3 (Acot3), transcript variant X1, mRNA [XM_006515508]	GO:0000038(very long-chain fatty acid metabolic process)|GO:0001676(long-chain fatty acid metabolic process)|GO:0005777(peroxisome)|GO:0005829(cytosol)|GO:0006637(acyl-CoA metabolic process)|GO:0016290(palmitoyl-CoA hydrolase activity)|GO:0016787(hydrolase activity)|GO:0016790(thiolester hydrolase activity)|GO:0032788(saturated monocarboxylic acid metabolic process)|GO:0032789(unsaturated monocar…
Cyp3a16	0.000237546	2.73987	ref|Mus musculus cytochrome P450, family 3, subfamily a, polypeptide 16 (Cyp3a16), mRNA [NM_007820]	GO:0004497(monooxygenase activity)|GO:0005506(iron ion binding)|GO:0005783(endoplasmic reticulum)|GO:0005789(endoplasmic reticulum membrane)|GO:0016020(membrane)|GO:0016491(oxidoreductase activity)|GO:0016705(oxidoreductase activity, acting on paired donors, with incorporation or reduction of molecular oxygen)|GO:0016712(oxidoreductase activity, acting on paired donors, with incorporation or redu…
Cyp3a11	1.14575e-05	2.7246	ref|Mus musculus cytochrome P450, family 3, subfamily a, polypeptide 11 (Cyp3a11), mRNA [NM_007818]	GO:0004497(monooxygenase activity)|GO:0005506(iron ion binding)|GO:0005783(endoplasmic reticulum)|GO:0005789(endoplasmic reticulum membrane)|GO:0016020(membrane)|GO:0016491(oxidoreductase activity)|GO:0016705(oxidoreductase activity, acting on paired donors, with incorporation or reduction of molecular oxygen)|GO:0016712(oxidoreductase activity, acting on paired donors, with incorporation or redu…
Cyp3a41a	1.06347e-05	2.67566	ref|Mus musculus cytochrome P450, family 3, subfamily a, polypeptide 41A (Cyp3a41a), mRNA [NM_017396]	GO:0005789(endoplasmic reticulum membrane)|GO:0010468(regulation of gene expression)|GO:0016491(oxidoreductase activity)|GO:0032451(demethylase activity)|GO:0043231(intracellular membrane-bounded organelle)|GO:0050649(testosterone 6-beta-hydroxylase activity)|GO:0055114(oxidation-reduction process)
Serpine1	0.0223376	2.56407	ref|Mus musculus serine (or cysteine) peptidase inhibitor, clade E, member 1 (Serpine1), mRNA [NM_008871]	GO:0001890(placenta development)|GO:0002020(protease binding)|GO:0004867(serine-type endopeptidase inhibitor activity)|GO:0005102(receptor binding)|GO:0005515(protein binding)|GO:0005576(extracellular region)|GO:0005615(extracellular space)|GO:0005737(cytoplasm)|GO:0008585(female gonad development)|GO:0010466(negative regulation of peptidase activity)|GO:0010469(regulation of receptor activity)|G…
Acot3	2.7242e-05	2.45486	ref|Mus musculus acyl-CoA thioesterase 3 (Acot3), mRNA [NM_134246]	GO:0000038(very long-chain fatty acid metabolic process)|GO:0001676(long-chain fatty acid metabolic process)|GO:0005777(peroxisome)|GO:0005829(cytosol)|GO:0006637(acyl-CoA metabolic process)|GO:0016290(palmitoyl-CoA hydrolase activity)|GO:0016787(hydrolase activity)|GO:0016790(thiolester hydrolase activity)|GO:0032788(saturated monocarboxylic acid metabolic process)|GO:0032789(unsaturated monocar…
B430212C06Rik	0.00288705	2.40904	ref|Mus musculus RIKEN cDNA B430212C06 gene (B430212C06Rik), long non-coding RNA [NR_033214]	GO:0003674(molecular_function)|GO:0005575(cellular_component)|GO:0008150(biological_process)
Fgf21	2.1927e-05	2.3884	ref|Mus musculus fibroblast growth factor 21 (Fgf21), mRNA [NM_020013]	GO:0005104(fibroblast growth factor receptor binding)|GO:0005576(extracellular region)|GO:0005615(extracellular space)|GO:0008083(growth factor activity)|GO:0008284(positive regulation of cell proliferation)|GO:0008543(fibroblast growth factor receptor signaling pathway)|GO:0010898(positive regulation of triglyceride catabolic process)|GO:0046326(positive regulation of glucose import)|GO:0070374(…
Gdf15	0.000278473	2.33767	ref|Mus musculus growth differentiation factor 15 (Gdf15), mRNA [NM_011819]	GO:0005125(cytokine activity)|GO:0005160(transforming growth factor beta receptor binding)|GO:0005576(extracellular region)|GO:0005615(extracellular space)|GO:0005634(nucleus)|GO:0005737(cytoplasm)|GO:0008083(growth factor activity)|GO:0010862(positive regulation of pathway-restricted SMAD protein phosphorylation)|GO:0030509(BMP signaling pathway)|GO:0042981(regulation of apoptotic process)|GO:00…
Ppp1r3c	0.000796939	2.1672	ref|Mus musculus protein phosphatase 1, regulatory (inhibitor) subunit 3C (Ppp1r3c), mRNA [NM_016854]	GO:0004721(phosphoprotein phosphatase activity)|GO:0005975(carbohydrate metabolic process)|GO:0005977(glycogen metabolic process)|GO:0005978(glycogen biosynthetic process)|GO:0006605(protein targeting)|GO:0019888(protein phosphatase regulator activity)|GO:0019899(enzyme binding)|GO:0019903(protein phosphatase binding)|GO:0042587(glycogen granule)|GO:0043231(intracellular membrane-bounded organell…
Plin4	0.000287633	2.15111	ref|Mus musculus perilipin 4 (Plin4), mRNA [NM_020568]	GO:0005737(cytoplasm)|GO:0005811(lipid particle)|GO:0005829(cytosol)|GO:0005886(plasma membrane)|GO:0016020(membrane)|GO:0043231(intracellular membrane-bounded organelle)
chr9:78107225-78118850_F	0.0421583	2.13532	lincRNA:chr9:78107225-78118850 forward strand
Hamp2	0.000793792	2.10518	ref|Mus musculus hepcidin antimicrobial peptide 2 (Hamp2), mRNA [NM_183257]	GO:0005179(hormone activity)|GO:0005576(extracellular region)|GO:0005615(extracellular space)|GO:0006879(cellular iron ion homeostasis)|GO:0031640(killing of cells of other organism)|GO:0034760(negative regulation of iron ion transmembrane transport)|GO:0042742(defense response to bacterium)|GO:0050832(defense response to fungus)
Olig1	0.000296207	2.04937	ref|Mus musculus oligodendrocyte transcription factor 1 (Olig1), mRNA [NM_016968]	GO:0003677(DNA binding)|GO:0003700(sequence-specific DNA binding transcription factor activity)|GO:0005515(protein binding)|GO:0005634(nucleus)|GO:0005667(transcription factor complex)|GO:0006351(transcription, DNA-dependent)|GO:0006355(regulation of transcription, DNA-dependent)|GO:0007275(multicellular organismal development)|GO:0046983(protein dimerization activity)|GO:0048663(neuron fate comm…
Cyp4a31	0.000748983	2.00803	ref|Mus musculus cytochrome P450, family 4, subfamily a, polypeptide 31 (Cyp4a31), transcript variant 2, mRNA [NM_001252539]	GO:0005737(cytoplasm)|GO:0008391(arachidonic acid monooxygenase activity)|GO:0008392(arachidonic acid epoxygenase activity)|GO:0016324(apical plasma membrane)|GO:0018685(alkane 1-monooxygenase activity)|GO:0043231(intracellular membrane-bounded organelle)|GO:0050051(leukotriene-B4 20-monooxygenase activity)|GO:0070062(extracellular vesicular exosome)
Osbpl3	0.00148353	1.99376	ref|Mus musculus oxysterol binding protein-like 3 (Osbpl3), transcript variant 2, mRNA [NM_001163645]	GO:0005634(nucleus)|GO:0005737(cytoplasm)|GO:0005783(endoplasmic reticulum)|GO:0005829(cytosol)|GO:0005886(plasma membrane)|GO:0006810(transport)|GO:0006869(lipid transport)|GO:0008150(biological_process)|GO:0008289(lipid binding)|GO:0015485(cholesterol binding)|GO:0016020(membrane)|GO:0031965(nuclear membrane)|GO:0042995(cell projection)|GO:0097038(perinuclear endoplasmic reticulum)
Tubb2a	0.000310894	1.98757	ref|Mus musculus tubulin, beta 2A class IIA (Tubb2a), mRNA [NM_009450]	GO:0000166(nucleotide binding)|GO:0003924(GTPase activity)|GO:0005200(structural constituent of cytoskeleton)|GO:0005525(GTP binding)|GO:0005634(nucleus)|GO:0005737(cytoplasm)|GO:0005856(cytoskeleton)|GO:0005874(microtubule)|GO:0007017(microtubule-based process)|GO:0015630(microtubule cytoskeleton)|GO:0070062(extracellular vesicular exosome)
ENSMUST00000119644	0.0157268	1.9665	ens|X-linked lymphocyte-regulated 3E, pseudogene [Source:MGI Symbol;Acc:MGI:3574183] [ENSMUST00000119644]
Acot1	3.92874e-05	1.90886	ref|Mus musculus acyl-CoA thioesterase 1 (Acot1), mRNA [NM_012006]	GO:0001676(long-chain fatty acid metabolic process)|GO:0005737(cytoplasm)|GO:0005739(mitochondrion)|GO:0005829(cytosol)|GO:0006637(acyl-CoA metabolic process)|GO:0016290(palmitoyl-CoA hydrolase activity)|GO:0016787(hydrolase activity)|GO:0016790(thiolester hydrolase activity)|GO:0047617(acyl-CoA hydrolase activity)|GO:0052689(carboxylic ester hydrolase activity)
G0s2	0.00116645	1.85159	ref|Mus musculus G0/G1 switch gene 2 (G0s2), mRNA [NM_008059]	GO:0005739(mitochondrion)|GO:0006915(apoptotic process)|GO:0097191(extrinsic apoptotic signaling pathway)|GO:2001238(positive regulation of extrinsic apoptotic signaling pathway)
Xlr3a	0.0186427	1.82704	ref|Mus musculus X-linked lymphocyte-regulated 3A (Xlr3a), mRNA [NM_001110784]	GO:0000800(lateral element)|GO:0003674(molecular_function)|GO:0051321(meiotic cell cycle)
Hsd17b6	0.00256008	1.82138	ref|Mus musculus hydroxysteroid (17-beta) dehydrogenase 6 (Hsd17b6), mRNA [NM_013786]	GO:0004303(estradiol 17-beta-dehydrogenase activity)|GO:0004745(retinol dehydrogenase activity)|GO:0005768(endosome)|GO:0005783(endoplasmic reticulum)|GO:0006629(lipid metabolic process)|GO:0008202(steroid metabolic process)|GO:0016020(membrane)|GO:0016491(oxidoreductase activity)|GO:0043231(intracellular membrane-bounded organelle)|GO:0047035(testosterone dehydrogenase (NAD+) activity)|GO:005511…
AK087353	0.000615071	1.81224	gb|Mus musculus 0 day neonate lung cDNA, RIKEN full-length enriched library, clone:E030049A20 product:unclassifiable, full insert sequence. [AK087353]
Tpm2	0.000185309	1.79301	ref|Mus musculus tropomyosin 2, beta (Tpm2), transcript variant Tpm2.3, mRNA [NM_001277875]	GO:0003779(actin binding)|GO:0005200(structural constituent of cytoskeleton)|GO:0005515(protein binding)|GO:0005737(cytoplasm)|GO:0005856(cytoskeleton)|GO:0005862(muscle thin filament tropomyosin)|GO:0005884(actin filament)|GO:0006936(muscle contraction)|GO:0007015(actin filament organization)|GO:0008307(structural constituent of muscle)|GO:0051015(actin filament binding)
Adgrv1	0.00130846	1.77154	ref|Mus musculus adhesion G protein-coupled receptor V1 (Adgrv1), mRNA [NM_054053]	GO:0002141(stereocilia ankle link)|GO:0002142(stereocilia ankle link complex)|GO:0004871(signal transducer activity)|GO:0004888(transmembrane signaling receptor activity)|GO:0004930(G-protein coupled receptor activity)|GO:0005509(calcium ion binding)|GO:0005515(protein binding)|GO:0005576(extracellular region)|GO:0005737(cytoplasm)|GO:0005886(plasma membrane)|GO:0007154(cell communication)|GO:000…
Cyp4a31	0.000529272	1.76361	ref|Mus musculus cytochrome P450, family 4, subfamily a, polypeptide 31 (Cyp4a31), transcript variant 1, mRNA [NM_201640]	GO:0005737(cytoplasm)|GO:0008391(arachidonic acid monooxygenase activity)|GO:0008392(arachidonic acid epoxygenase activity)|GO:0016324(apical plasma membrane)|GO:0018685(alkane 1-monooxygenase activity)|GO:0043231(intracellular membrane-bounded organelle)|GO:0050051(leukotriene-B4 20-monooxygenase activity)|GO:0070062(extracellular vesicular exosome)
Jun	4.96003e-05	1.75915	ref|Mus musculus jun proto-oncogene (Jun), mRNA [NM_010591]	GO:0000122(negative regulation of transcription from RNA polymerase II promoter)|GO:0000790(nuclear chromatin)|GO:0000978(RNA polymerase II core promoter proximal region sequence-specific DNA binding)|GO:0000980(RNA polymerase II distal enhancer sequence-specific DNA binding)|GO:0000981(sequence-specific DNA binding RNA polymerase II transcription factor activity)|GO:0000982(RNA polymerase II cor…
Gm10639	0.0227607	1.75465	ref|Mus musculus predicted gene 10639 (Gm10639), mRNA [NM_001122660]	GO:0003674(molecular_function)|GO:0004364(glutathione transferase activity)|GO:0005575(cellular_component)|GO:0008150(biological_process)
Slc22a29	0.00143811	1.75136	ref|Mus musculus solute carrier family 22. member 29 (Slc22a29), mRNA [NM_172776]	GO:0005452(inorganic anion exchanger activity)|GO:0005887(integral to plasma membrane)|GO:0015143(urate transmembrane transporter activity)|GO:0015347(sodium-independent organic anion transmembrane transporter activity)|GO:0015747(urate transport)|GO:0043252(sodium-independent organic anion transport)
Defb1	0.00614023	1.74727	ref|Mus musculus defensin beta 1 (Defb1), mRNA [NM_007843]	GO:0005576(extracellular region)|GO:0005615(extracellular space)|GO:0006952(defense response)|GO:0009617(response to bacterium)|GO:0042742(defense response to bacterium)|GO:0045087(innate immune response)
Acot4	2.80335e-05	1.74221	ref|Mus musculus acyl-CoA thioesterase 4 (Acot4), mRNA [NM_134247]	GO:0000038(very long-chain fatty acid metabolic process)|GO:0001676(long-chain fatty acid metabolic process)|GO:0004778(succinyl-CoA hydrolase activity)|GO:0005102(receptor binding)|GO:0005777(peroxisome)|GO:0006104(succinyl-CoA metabolic process)|GO:0006637(acyl-CoA metabolic process)|GO:0016290(palmitoyl-CoA hydrolase activity)|GO:0016787(hydrolase activity)|GO:0016790(thiolester hydrolase acti…
Gsta2	0.00717127	1.72647	ref|Mus musculus glutathione S-transferase, alpha 2 (Yc2) (Gsta2), mRNA [NM_008182]	GO:0004364(glutathione transferase activity)|GO:0005829(cytosol)|GO:0008152(metabolic process)|GO:0016740(transferase activity)|GO:0035634(response to stilbenoid)|GO:0043295(glutathione binding)|GO:0070062(extracellular vesicular exosome)
Gm10461	0.000109056	1.68445	gb|Mus musculus 12 days embryo spinal ganglion cDNA, RIKEN full-length enriched library, clone:D130030I02 product:hypothetical protein, full insert sequence. [AK141859]
Cyp4a10	0.00191579	1.65815	ref|Mus musculus cytochrome P450, family 4, subfamily a, polypeptide 10 (Cyp4a10), mRNA [NM_010011]	GO:0004497(monooxygenase activity)|GO:0005506(iron ion binding)|GO:0005737(cytoplasm)|GO:0005783(endoplasmic reticulum)|GO:0006631(fatty acid metabolic process)|GO:0008391(arachidonic acid monooxygenase activity)|GO:0008392(arachidonic acid epoxygenase activity)|GO:0016020(membrane)|GO:0016324(apical plasma membrane)|GO:0016491(oxidoreductase activity)|GO:0016705(oxidoreductase activity, acting o…
A_55_P2570418	0.024262	1.64852	Unknown
Txnl4a	0.00339197	1.63932	ref|Mus musculus thioredoxin-like 4A (Txnl4a), transcript variant 2, mRNA [NM_178604]	GO:0000245(spliceosomal complex assembly)|GO:0003674(molecular_function)|GO:0005634(nucleus)|GO:0005681(spliceosomal complex)|GO:0005682(U5 snRNP)|GO:0005737(cytoplasm)|GO:0005829(cytosol)|GO:0031965(nuclear membrane)|GO:0046540(U4/U6 x U5 tri-snRNP complex)
1810053B23Rik	0.00156374	1.62996	ref|Mus musculus RIKEN cDNA 1810053B23 gene (1810053B23Rik), transcript variant 6, long non-coding RNA [NR_040491]
Cdkn1a	0.0429992	1.60862	ref|Mus musculus cyclin-dependent kinase inhibitor 1A (P21) (Cdkn1a), transcript variant 1, mRNA [NM_007669]	GO:0000079(regulation of cyclin-dependent protein kinase activity)|GO:0000082(G1/S transition of mitotic cell cycle)|GO:0000086(G2/M transition of mitotic cell cycle)|GO:0000307(cyclin-dependent protein kinase holoenzyme complex)|GO:0004693(cyclin-dependent protein kinase activity)|GO:0004860(protein kinase inhibitor activity)|GO:0004861(cyclin-dependent protein kinase inhibitor activity)|GO:0005…
Amt	0.00855912	1.60132	ens|aminomethyltransferase [Source:MGI Symbol;Acc:MGI:3646700] [ENSMUST00000035230]	GO:0004047(aminomethyltransferase activity)|GO:0005654(nucleoplasm)|GO:0005739(mitochondrion)|GO:0006546(glycine catabolic process)|GO:0008483(transaminase activity)|GO:0016740(transferase activity)|GO:0019464(glycine decarboxylation via glycine cleavage system)
Rufy4	0.00048803	1.59252	ref|Mus musculus RUN and FYVE domain containing 4 (Rufy4), transcript variant 2, mRNA [NM_001034060]	GO:0003674(molecular_function)|GO:0005575(cellular_component)|GO:0008150(biological_process)|GO:0046872(metal ion binding)
Kif1b	0.00772009	1.58659	ref|Mus musculus kinesin family member 1B (Kif1b), transcript variant 1, mRNA [NM_008441]	GO:0000166(nucleotide binding)|GO:0003777(microtubule motor activity)|GO:0005515(protein binding)|GO:0005524(ATP binding)|GO:0005737(cytoplasm)|GO:0005739(mitochondrion)|GO:0005856(cytoskeleton)|GO:0005871(kinesin complex)|GO:0005874(microtubule)|GO:0005875(microtubule associated complex)|GO:0007018(microtubule-based movement)|GO:0007270(neuron-neuron synaptic transmission)|GO:0007274(neuromuscul…
Abcd2	0.00508748	1.58327	ref|Mus musculus ATP-binding cassette, sub-family D (ALD), member 2 (Abcd2), mRNA [NM_011994]	GO:0000038(very long-chain fatty acid metabolic process)|GO:0000166(nucleotide binding)|GO:0005524(ATP binding)|GO:0005739(mitochondrion)|GO:0005777(peroxisome)|GO:0005778(peroxisomal membrane)|GO:0006635(fatty acid beta-oxidation)|GO:0006810(transport)|GO:0016020(membrane)|GO:0016021(integral to membrane)|GO:0016887(ATPase activity)|GO:0032000(positive regulation of fatty acid beta-oxidation)|GO…
Mme	0.00030878	1.5699	ref|Mus musculus membrane metallo endopeptidase (Mme), transcript variant 1, mRNA [NM_001289462]	GO:0004175(endopeptidase activity)|GO:0004222(metalloendopeptidase activity)|GO:0005737(cytoplasm)|GO:0005886(plasma membrane)|GO:0005903(brush border)|GO:0005925(focal adhesion)|GO:0006508(proteolysis)|GO:0006518(peptide metabolic process)|GO:0008021(synaptic vesicle)|GO:0008233(peptidase activity)|GO:0008237(metallopeptidase activity)|GO:0008238(exopeptidase activity)|GO:0008270(zinc ion bindin…
Arrdc3	0.00021917	1.5691	ens|arrestin domain containing 3 [Source:MGI Symbol;Acc:MGI:2145242] [ENSMUST00000159090]	GO:0001659(temperature homeostasis)|GO:0005737(cytoplasm)|GO:0005764(lysosome)|GO:0005768(endosome)|GO:0005886(plasma membrane)|GO:0016020(membrane)|GO:0031651(negative regulation of heat generation)|GO:0031699(beta-3 adrenergic receptor binding)|GO:0043588(skin development)|GO:0044252(negative regulation of multicellular organismal metabolic process)|GO:0051443(positive regulation of ubiquitin-p…
Cxcl9	0.00523445	1.56434	ref|Mus musculus chemokine (C-X-C motif) ligand 9 (Cxcl9), mRNA [NM_008599]	GO:0002690(positive regulation of leukocyte chemotaxis)|GO:0005125(cytokine activity)|GO:0005576(extracellular region)|GO:0005615(extracellular space)|GO:0006935(chemotaxis)|GO:0006952(defense response)|GO:0006954(inflammatory response)|GO:0006955(immune response)|GO:0007186(G-protein coupled receptor signaling pathway)|GO:0008009(chemokine activity)|GO:0009897(external side of plasma membrane)|G…
Ugt1a10	0.0012387	1.55444	ref|Mus musculus UDP glycosyltransferase 1 family, polypeptide A10 (Ugt1a10), mRNA [NM_201641]	GO:0004857(enzyme inhibitor activity)|GO:0005080(protein kinase C binding)|GO:0005496(steroid binding)|GO:0005504(fatty acid binding)|GO:0005783(endoplasmic reticulum)|GO:0008144(drug binding)|GO:0015020(glucuronosyltransferase activity)|GO:0016020(membrane)|GO:0019899(enzyme binding)|GO:0042803(protein homodimerization activity)|GO:0043231(intracellular membrane-bounded organelle)|GO:0046982(pro…
chr15:101084597-101095097_F	1.28902e-05	1.54094	lincRNA:chr15:101084597-101095097 forward strand
Vldlr	0.000529772	1.54013	ref|Mus musculus very low density lipoprotein receptor (Vldlr), transcript variant 1, mRNA [NM_013703]	GO:0000122(negative regulation of transcription from RNA polymerase II promoter)|GO:0005509(calcium ion binding)|GO:0005515(protein binding)|GO:0005615(extracellular space)|GO:0005634(nucleus)|GO:0005905(coated pit)|GO:0006629(lipid metabolic process)|GO:0006810(transport)|GO:0006869(lipid transport)|GO:0006897(endocytosis)|GO:0006898(receptor-mediated endocytosis)|GO:0008202(steroid metabolic pr…
Fam89a	0.0178376	1.53911	ref|Mus musculus family with sequence similarity 89, member A (Fam89a), mRNA [NM_001081120]	GO:0003674(molecular_function)|GO:0005575(cellular_component)|GO:0008150(biological_process)
Acss3	0.000163537	1.53395	ref|Mus musculus acyl-CoA synthetase short-chain family member 3 (Acss3), transcript variant 2, mRNA [NM_198636]	GO:0000166(nucleotide binding)|GO:0003674(molecular_function)|GO:0003824(catalytic activity)|GO:0003987(acetate-CoA ligase activity)|GO:0005524(ATP binding)|GO:0005739(mitochondrion)|GO:0008150(biological_process)|GO:0008152(metabolic process)|GO:0016874(ligase activity)
Sfxn5	0.000473905	1.52333	ens|sideroflexin 5 [Source:MGI Symbol;Acc:MGI:2137681] [ENSMUST00000138489]	GO:0005739(mitochondrion)|GO:0005743(mitochondrial inner membrane)|GO:0006810(transport)|GO:0006811(ion transport)|GO:0015075(ion transmembrane transporter activity)|GO:0015137(citrate transmembrane transporter activity)|GO:0015746(citrate transport)|GO:0016020(membrane)|GO:0016021(integral to membrane)|GO:0055072(iron ion homeostasis)|GO:0055085(transmembrane transport)
Nipal1	0.00229857	1.51574	ref|Mus musculus NIPA-like domain containing 1 (Nipal1), mRNA [NM_001081205]	GO:0003674(molecular_function)|GO:0006810(transport)|GO:0006811(ion transport)|GO:0015095(magnesium ion transmembrane transporter activity)|GO:0015693(magnesium ion transport)|GO:0016020(membrane)|GO:0016021(integral to membrane)
Omd	0.000887017	1.50416	ref|Mus musculus osteomodulin (Omd), mRNA [NM_012050]	GO:0005576(extracellular region)|GO:0005578(proteinaceous extracellular matrix)|GO:0005615(extracellular space)|GO:0007155(cell adhesion)|GO:0030500(regulation of bone mineralization)|GO:0031012(extracellular matrix)|GO:0070062(extracellular vesicular exosome)
Insig2	0.00202597	1.49309	ref|Mus musculus insulin induced gene 2 (Insig2), transcript variant 1, mRNA [NM_133748]	GO:0005515(protein binding)|GO:0005783(endoplasmic reticulum)|GO:0006629(lipid metabolic process)|GO:0006641(triglyceride metabolic process)|GO:0006695(cholesterol biosynthetic process)|GO:0006991(response to sterol depletion)|GO:0008134(transcription factor binding)|GO:0008202(steroid metabolic process)|GO:0008203(cholesterol metabolic process)|GO:0010894(negative regulation of steroid biosynthe…
DV045877	0.00181549	1.48047	gb|DAY20_12_E11.x1 FH DAY20 Mus musculus cDNA clone DAY20_12_E11, mRNA sequence [DV045877]
Akr1c20	0.00101825	1.45432	ref|Mus musculus aldo-keto reductase family 1, member C20 (Akr1c20), mRNA [NM_054080]	GO:0004033(aldo-keto reductase (NADP) activity)|GO:0005575(cellular_component)|GO:0006694(steroid biosynthetic process)
B230114P17Rik	0.000829801	1.44719	gb|Mus musculus adult male corpora quadrigemina cDNA, RIKEN full-length enriched library, clone:B230114P17 product:unclassifiable, full insert sequence. [AK045415]	GO:0000166(nucleotide binding)|GO:0003674(molecular_function)|GO:0003824(catalytic activity)|GO:0003987(acetate-CoA ligase activity)|GO:0005524(ATP binding)|GO:0005739(mitochondrion)|GO:0008150(biological_process)|GO:0008152(metabolic process)|GO:0016874(ligase activity)
Themis	0.00789794	1.44431	ref|Mus musculus thymocyte selection associated (Themis), transcript variant 2, mRNA [NM_001305663]	GO:0002250(adaptive immune response)|GO:0002376(immune system process)|GO:0005515(protein binding)|GO:0005634(nucleus)|GO:0005737(cytoplasm)|GO:0005911(cell-cell junction)|GO:0007275(multicellular organismal development)|GO:0008180(signalosome)|GO:0043368(positive T cell selection)|GO:0043383(negative T cell selection)|GO:0050852(T cell receptor signaling pathway)
Arrdc4	0.0134253	1.44052	ref|Mus musculus arrestin domain containing 4 (Arrdc4), transcript variant 2, mRNA [NM_025549]	GO:0003674(molecular_function)|GO:0005768(endosome)|GO:0005886(plasma membrane)|GO:0016020(membrane)|GO:0031410(cytoplasmic vesicle)|GO:0051443(positive regulation of ubiquitin-protein ligase activity)
Fam183b	0.0144818	1.43446	ref|Mus musculus family with sequence similarity 183, member B (Fam183b), transcript variant 1, mRNA [NM_029283]	GO:0003674(molecular_function)|GO:0005575(cellular_component)|GO:0008150(biological_process)
chr5:33174092-33200792_R	0.0111026	1.42573	lincRNA:chr5:33174092-33200792 reverse strand
Dcbld1	0.00252329	1.4198	ref|Mus musculus discoidin, CUB and LCCL domain containing 1 (Dcbld1), mRNA [NM_025705]	GO:0008150(biological_process)|GO:0016020(membrane)|GO:0016021(integral to membrane)|GO:0070492(oligosaccharide binding)
Mogat1	0.00820053	1.41536	ref|Mus musculus monoacylglycerol O-acyltransferase 1 (Mogat1), mRNA [NM_026713]	GO:0003846(2-acylglycerol O-acyltransferase activity)|GO:0004144(diacylglycerol O-acyltransferase activity)|GO:0005783(endoplasmic reticulum)|GO:0006071(glycerol metabolic process)|GO:0006629(lipid metabolic process)|GO:0006651(diacylglycerol biosynthetic process)|GO:0016020(membrane)|GO:0016021(integral to membrane)|GO:0016740(transferase activity)|GO:0016746(transferase activity, transferring a…
Cyp2c67	0.00229012	1.41009	ref|Mus musculus cytochrome P450, family 2, subfamily c, polypeptide 67 (Cyp2c67), mRNA [NM_001024719]	GO:0008392(arachidonic acid epoxygenase activity)|GO:0008395(steroid hydroxylase activity)|GO:0019373(epoxygenase P450 pathway)
Hspa1a	0.00223554	1.40367	ref|Mus musculus heat shock protein 1A (Hspa1a), mRNA [NM_010479]	GO:0000151(ubiquitin ligase complex)|GO:0000723(telomere maintenance)|GO:0001106(RNA polymerase II transcription corepressor activity)|GO:0001664(G-protein coupled receptor binding)|GO:0002020(protease binding)|GO:0003723(RNA binding)|GO:0003725(double-stranded RNA binding)|GO:0005102(receptor binding)|GO:0005515(protein binding)|GO:0005524(ATP binding)|GO:0005634(nucleus)|GO:0005737(cytoplasm)|G…
chr2:177789718-177813140_R	0.00445403	1.39703	lincRNA:chr2:177789718-177813140 reverse strand
Cyp4a14	0.0147703	1.3908	ref|Mus musculus cytochrome P450, family 4, subfamily a, polypeptide 14 (Cyp4a14), mRNA [NM_007822]	GO:0004497(monooxygenase activity)|GO:0005504(fatty acid binding)|GO:0005506(iron ion binding)|GO:0005783(endoplasmic reticulum)|GO:0008391(arachidonic acid monooxygenase activity)|GO:0016020(membrane)|GO:0016491(oxidoreductase activity)|GO:0016705(oxidoreductase activity, acting on paired donors, with incorporation or reduction of molecular oxygen)|GO:0018685(alkane 1-monooxygenase activity)|GO:…
Gm13152	0.00174197	1.39011	ref|Mus musculus predicted gene 13152 (Gm13152), mRNA [NM_001039209]	GO:0005575(cellular_component)
Ctse	0.0077126	1.38935	ref|Mus musculus cathepsin E (Ctse), mRNA [NM_007799]	GO:0004190(aspartic-type endopeptidase activity)|GO:0005768(endosome)|GO:0006508(proteolysis)|GO:0008233(peptidase activity)|GO:0016540(protein autoprocessing)|GO:0016787(hydrolase activity)|GO:0019886(antigen processing and presentation of exogenous peptide antigen via MHC class II)|GO:0030163(protein catabolic process)|GO:0042803(protein homodimerization activity)|GO:0070062(extracellular vesic…
Ankrd37	0.00904081	1.38401	ref|Mus musculus ankyrin repeat domain 37 (Ankrd37), mRNA [NM_001039562]	GO:0005515(protein binding)|GO:0005634(nucleus)|GO:0005737(cytoplasm)|GO:0005739(mitochondrion)|GO:0005829(cytosol)|GO:0008150(biological_process)
Egr1	0.00815988	1.37338	ref|Mus musculus early growth response 1 (Egr1), mRNA [NM_007913]	GO:0000122(negative regulation of transcription from RNA polymerase II promoter)|GO:0000976(transcription regulatory region sequence-specific DNA binding)|GO:0000977(RNA polymerase II regulatory region sequence-specific DNA binding)|GO:0000979(RNA polymerase II core promoter sequence-specific DNA binding)|GO:0000982(RNA polymerase II core promoter proximal region sequence-specific DNA binding tra…
Jund	0.00750337	1.37187	ref|Mus musculus jun D proto-oncogene (Jund), transcript variant 1, mRNA [NM_010592]	GO:0000122(negative regulation of transcription from RNA polymerase II promoter)|GO:0000790(nuclear chromatin)|GO:0000978(RNA polymerase II core promoter proximal region sequence-specific DNA binding)|GO:0001077(RNA polymerase II core promoter proximal region sequence-specific DNA binding transcription factor activity involved in positive regulation of transcription)|GO:0002076(osteoblast develop…
Gckr	0.00796191	1.37017	ref|Mus musculus glucokinase regulatory protein (Gckr), mRNA [NM_144909]	GO:0000060(protein import into nucleus, translocation)|GO:0001678(cellular glucose homeostasis)|GO:0004857(enzyme inhibitor activity)|GO:0005634(nucleus)|GO:0005654(nucleoplasm)|GO:0005737(cytoplasm)|GO:0005739(mitochondrion)|GO:0005829(cytosol)|GO:0005975(carbohydrate metabolic process)|GO:0009750(response to fructose stimulus)|GO:0019899(enzyme binding)|GO:0019904(protein domain specific bindin…
Slc22a27	0.0203302	1.37011	ref|Mus musculus solute carrier family 22, member 27 (Slc22a27), mRNA [NM_134256]	GO:0005452(inorganic anion exchanger activity)|GO:0005886(plasma membrane)|GO:0005887(integral to plasma membrane)|GO:0006810(transport)|GO:0015143(urate transmembrane transporter activity)|GO:0015347(sodium-independent organic anion transmembrane transporter activity)|GO:0015747(urate transport)|GO:0016020(membrane)|GO:0016021(integral to membrane)|GO:0022857(transmembrane transporter activity)|…
Etnppl	0.0157596	1.35829	ref|Mus musculus ethanolamine phosphate phospholyase (Etnppl), transcript variant 1, mRNA [NM_027907]	GO:0003824(catalytic activity)|GO:0005739(mitochondrion)|GO:0008150(biological_process)|GO:0008453(alanine-glyoxylate transaminase activity)|GO:0008483(transaminase activity)|GO:0016740(transferase activity)|GO:0016829(lyase activity)|GO:0030170(pyridoxal phosphate binding)|GO:0042802(identical protein binding)|GO:0050459(ethanolamine-phosphate phospho-lyase activity)
Gdf9	0.0120635	1.35634	ref|Mus musculus growth differentiation factor 9 (Gdf9), mRNA [NM_008110]	GO:0001555(oocyte growth)|GO:0005125(cytokine activity)|GO:0005160(transforming growth factor beta receptor binding)|GO:0005576(extracellular region)|GO:0005615(extracellular space)|GO:0005737(cytoplasm)|GO:0008083(growth factor activity)|GO:0008284(positive regulation of cell proliferation)|GO:0010862(positive regulation of pathway-restricted SMAD protein phosphorylation)|GO:0030308(negative reg…
S100g	0.0025629	1.35128	ref|Mus musculus S100 calcium binding protein G (S100g), mRNA [NM_009789]	GO:0005499(vitamin D binding)|GO:0005509(calcium ion binding)|GO:0016323(basolateral plasma membrane)|GO:0016324(apical plasma membrane)|GO:0046872(metal ion binding)|GO:0046914(transition metal ion binding)
Bhmt	0.0157607	1.34965	ens|betaine-homocysteine methyltransferase [Source:MGI Symbol;Acc:MGI:1339972] [ENSMUST00000124193]	GO:0005829(cytosol)|GO:0006479(protein methylation)|GO:0006577(betaine metabolic process)|GO:0008168(methyltransferase activity)|GO:0008270(zinc ion binding)|GO:0009086(methionine biosynthetic process)|GO:0032403(protein complex binding)|GO:0043234(protein complex)|GO:0047150(betaine-homocysteine S-methyltransferase activity)|GO:0070062(extracellular vesicular exosome)|GO:0071267(L-methionine sal…
Phf6	0.00421398	1.34919	gb|Mus musculus adult male thymus cDNA, RIKEN full-length enriched library, clone:5830487D14 product:hypothetical protein, full insert sequence. [AK077803]	GO:0000775(chromosome, centromeric region)|GO:0000776(kinetochore)|GO:0003677(DNA binding)|GO:0003723(RNA binding)|GO:0005634(nucleus)|GO:0005654(nucleoplasm)|GO:0005694(chromosome)|GO:0005730(nucleolus)|GO:0006351(transcription, DNA-dependent)|GO:0006355(regulation of transcription, DNA-dependent)|GO:0015631(tubulin binding)|GO:0019899(enzyme binding)|GO:0042393(histone binding)|GO:0042826(histo…
Dusp1	0.0206241	1.34855	ref|Mus musculus dual specificity phosphatase 1 (Dusp1), mRNA [NM_013642]	GO:0001706(endoderm formation)|GO:0004721(phosphoprotein phosphatase activity)|GO:0004725(protein tyrosine phosphatase activity)|GO:0005634(nucleus)|GO:0005737(cytoplasm)|GO:0006470(protein dephosphorylation)|GO:0007049(cell cycle)|GO:0008138(protein tyrosine/serine/threonine phosphatase activity)|GO:0008330(protein tyrosine/threonine phosphatase activity)|GO:0016311(dephosphorylation)|GO:0016787…
Dlgap4	0.000164102	1.34387	ref|Mus musculus discs, large homolog-associated protein 4 (Drosophila) (Dlgap4), transcript variant 5, mRNA [NM_001277187]	GO:0005515(protein binding)|GO:0005886(plasma membrane)|GO:0006461(protein complex assembly)|GO:0016020(membrane)|GO:0019904(protein domain specific binding)|GO:0023052(signaling)|GO:0030425(dendrite)|GO:0043025(neuronal cell body)|GO:0045202(synapse)
Spag4	0.000339143	1.3428	ref|Mus musculus sperm associated antigen 4 (Spag4), mRNA [NM_139151]	GO:0005623(cell)|GO:0005634(nucleus)|GO:0005635(nuclear envelope)|GO:0005737(cytoplasm)|GO:0005856(cytoskeleton)|GO:0005874(microtubule)|GO:0005929(cilium)|GO:0006998(nuclear envelope organization)|GO:0007283(spermatogenesis)|GO:0016020(membrane)|GO:0016021(integral to membrane)|GO:0030154(cell differentiation)|GO:0031514(motile cilium)|GO:0042802(identical protein binding)|GO:0042995(cell projec…
Rrm2	0.00416051	1.34244	ref|Mus musculus ribonucleotide reductase M2 (Rrm2), mRNA [NM_009104]	GO:0004748(ribonucleoside-diphosphate reductase activity, thioredoxin disulfide as acceptor)|GO:0005515(protein binding)|GO:0005635(nuclear envelope)|GO:0005737(cytoplasm)|GO:0005829(cytosol)|GO:0005971(ribonucleoside-diphosphate reductase complex)|GO:0006260(DNA replication)|GO:0008199(ferric iron binding)|GO:0009262(deoxyribonucleotide metabolic process)|GO:0009263(deoxyribonucleotide biosynthe…
C730002L08Rik	0.00101516	1.33336	ref|Mus musculus RIKEN cDNA C730002L08 gene (C730002L08Rik), long non-coding RNA [NR_045778]
Cpt1b	0.00219014	1.33122	ref|Mus musculus carnitine palmitoyltransferase 1b, muscle (Cpt1b), mRNA [NM_009948]	GO:0004095(carnitine O-palmitoyltransferase activity)|GO:0005739(mitochondrion)|GO:0005741(mitochondrial outer membrane)|GO:0006629(lipid metabolic process)|GO:0006631(fatty acid metabolic process)|GO:0006810(transport)|GO:0015909(long-chain fatty acid transport)|GO:0016020(membrane)|GO:0016021(integral to membrane)|GO:0016740(transferase activity)|GO:0016746(transferase activity, transferring ac…
Acot2	0.00221378	1.32887	ref|Mus musculus acyl-CoA thioesterase 2 (Acot2), mRNA [NM_134188]	GO:0000038(very long-chain fatty acid metabolic process)|GO:0001666(response to hypoxia)|GO:0001676(long-chain fatty acid metabolic process)|GO:0005102(receptor binding)|GO:0005739(mitochondrion)|GO:0006631(fatty acid metabolic process)|GO:0006637(acyl-CoA metabolic process)|GO:0016290(palmitoyl-CoA hydrolase activity)|GO:0016787(hydrolase activity)|GO:0016790(thiolester hydrolase activity)|GO:00…
Slc2a2	0.00263711	1.32381	ref|Mus musculus solute carrier family 2 (facilitated glucose transporter), member 2 (Slc2a2), mRNA [NM_031197]	GO:0005158(insulin receptor binding)|GO:0005215(transporter activity)|GO:0005355(glucose transmembrane transporter activity)|GO:0005737(cytoplasm)|GO:0005768(endosome)|GO:0005829(cytosol)|GO:0005886(plasma membrane)|GO:0005903(brush border)|GO:0005911(cell-cell junction)|GO:0006810(transport)|GO:0008643(carbohydrate transport)|GO:0009758(carbohydrate utilization)|GO:0015758(glucose transport)|GO:…
Dio3os	0.00932088	1.31785	ref|Mus musculus deiodinase, iodothyronine type III, opposite strand (Dio3os), long non-coding RNA [NR_002866]	GO:0003674(molecular_function)|GO:0005575(cellular_component)|GO:0008150(biological_process)
Col27a1	0.010813	1.31617	ref|Mus musculus collagen, type XXVII, alpha 1 (Col27a1), mRNA [NM_025685]	GO:0003431(growth plate cartilage chondrocyte development)|GO:0005201(extracellular matrix structural constituent)|GO:0005576(extracellular region)|GO:0005578(proteinaceous extracellular matrix)|GO:0005581(collagen)|GO:0005583(fibrillar collagen)|GO:0030198(extracellular matrix organization)|GO:0046872(metal ion binding)
Lyve1	0.00743344	1.31478	ref|Mus musculus lymphatic vessel endothelial hyaluronan receptor 1 (Lyve1), mRNA [NM_053247]	GO:0004888(transmembrane signaling receptor activity)|GO:0005540(hyaluronic acid binding)|GO:0005886(plasma membrane)|GO:0006027(glycosaminoglycan catabolic process)|GO:0006810(transport)|GO:0007155(cell adhesion)|GO:0016020(membrane)|GO:0016021(integral to membrane)|GO:0070062(extracellular vesicular exosome)|GO:0071944(cell periphery)
Arap3	0.0103213	1.30982	ref|Mus musculus ArfGAP with RhoGAP domain, ankyrin repeat and PH domain 3 (Arap3), transcript variant 1, mRNA [NM_139206]	GO:0001726(ruffle)|GO:0005096(GTPase activator activity)|GO:0005515(protein binding)|GO:0005547(phosphatidylinositol-3,4,5-trisphosphate binding)|GO:0005737(cytoplasm)|GO:0005856(cytoskeleton)|GO:0005886(plasma membrane)|GO:0007165(signal transduction)|GO:0008360(regulation of cell shape)|GO:0016020(membrane)|GO:0030027(lamellipodium)|GO:0030336(negative regulation of cell migration)|GO:0035021(n…
Lgals1	0.0202978	1.30628	ref|Mus musculus lectin, galactose binding, soluble 1 (Lgals1), mRNA [NM_008495]	GO:0002317(plasma cell differentiation)|GO:0003723(RNA binding)|GO:0004871(signal transducer activity)|GO:0005515(protein binding)|GO:0005534(galactose binding)|GO:0005576(extracellular region)|GO:0005578(proteinaceous extracellular matrix)|GO:0005615(extracellular space)|GO:0005622(intracellular)|GO:0005634(nucleus)|GO:0005737(cytoplasm)|GO:0005829(cytosol)|GO:0006915(apoptotic process)|GO:00071…
Lrrc39	0.000834565	1.30591	ref|Mus musculus leucine rich repeat containing 39 (Lrrc39), transcript variant 2, mRNA [NM_175413]	GO:0003674(molecular_function)|GO:0005575(cellular_component)|GO:0008150(biological_process)
Ephx1	0.00378551	1.30388	ref|Mus musculus epoxide hydrolase 1, microsomal (Ephx1), mRNA [NM_010145]	GO:0003824(catalytic activity)|GO:0004301(epoxide hydrolase activity)|GO:0005783(endoplasmic reticulum)|GO:0005886(plasma membrane)|GO:0006725(cellular aromatic compound metabolic process)|GO:0009636(response to toxin)|GO:0014070(response to organic cyclic compound)|GO:0016020(membrane)|GO:0016021(integral to membrane)|GO:0016787(hydrolase activity)|GO:0019439(aromatic compound catabolic process)…
NAP001637-001	0.0104819	1.30319	Unknown
AK011948	0.00755414	1.29501	gb|Mus musculus 10 days embryo whole body cDNA, RIKEN full-length enriched library, clone:2610301A12 product:unclassifiable, full insert sequence. [AK011948]
9130409I23Rik	0.0352465	1.29259	ref|Mus musculus RIKEN cDNA 9130409I23 gene (9130409I23Rik), mRNA [NM_001033819]	GO:0005575(cellular_component)|GO:0042284(sphingolipid delta-4 desaturase activity)|GO:0046513(ceramide biosynthetic process)
Car3	0.00213351	1.28625	ref|Mus musculus carbonic anhydrase 3 (Car3), mRNA [NM_007606]	GO:0004089(carbonate dehydratase activity)|GO:0005737(cytoplasm)|GO:0005829(cytosol)|GO:0006730(one-carbon metabolic process)|GO:0006979(response to oxidative stress)|GO:0008270(zinc ion binding)|GO:0016151(nickel cation binding)|GO:0016791(phosphatase activity)|GO:0016829(lyase activity)|GO:0046872(metal ion binding)
Hao2	0.000538301	1.28412	ref|Mus musculus hydroxyacid oxidase 2 (Hao2), mRNA [NM_019545]	GO:0003824(catalytic activity)|GO:0003973((S)-2-hydroxy-acid oxidase activity)|GO:0005102(receptor binding)|GO:0005739(mitochondrion)|GO:0005777(peroxisome)|GO:0010181(FMN binding)|GO:0016491(oxidoreductase activity)|GO:0018924(mandelate metabolic process)|GO:0019395(fatty acid oxidation)|GO:0051260(protein homooligomerization)|GO:0052852(very-long-chain-(S)-2-hydroxy-acid oxidase activity)|GO:00…
NAP093739-001	0.00173511	1.27865	Unknown
Adgrg2	0.00175761	1.27812	ref|Mus musculus adhesion G protein-coupled receptor G2 (Adgrg2), transcript variant 1, mRNA [NM_178712]	GO:0004871(signal transducer activity)|GO:0004888(transmembrane signaling receptor activity)|GO:0004930(G-protein coupled receptor activity)|GO:0005829(cytosol)|GO:0005886(plasma membrane)|GO:0007165(signal transduction)|GO:0007166(cell surface receptor signaling pathway)|GO:0007186(G-protein coupled receptor signaling pathway)|GO:0009986(cell surface)|GO:0016020(membrane)|GO:0016021(integral to …
Olfr441	3.62387e-05	1.27444	ref|Mus musculus olfactory receptor 441 (Olfr441), mRNA [NM_146655]	GO:0004984(olfactory receptor activity)|GO:0007186(G-protein coupled receptor signaling pathway)|GO:0007608(sensory perception of smell)|GO:0016021(integral to membrane)
Me1	0.00616435	1.27384	ref|Mus musculus malic enzyme 1, NADP(+)-dependent, cytosolic (Me1), transcript variant 2, mRNA [NM_001198933]	GO:0004470(malic enzyme activity)|GO:0004471(malate dehydrogenase (decarboxylating) activity)|GO:0004473(malate dehydrogenase (oxaloacetate-decarboxylating) (NADP+) activity)|GO:0005515(protein binding)|GO:0005737(cytoplasm)|GO:0005739(mitochondrion)|GO:0005829(cytosol)|GO:0006090(pyruvate metabolic process)|GO:0006108(malate metabolic process)|GO:0008948(oxaloacetate decarboxylase activity)|GO:0…
Mgme1	0.0147703	1.27128	ref|Mus musculus mitochondrial genome maintainance exonuclease 1 (Mgme1), transcript variant 2, mRNA [NM_028984]	GO:0003677(DNA binding)|GO:0004518(nuclease activity)|GO:0004527(exonuclease activity)|GO:0005739(mitochondrion)|GO:0006264(mitochondrial DNA replication)|GO:0006281(DNA repair)|GO:0006974(response to DNA damage stimulus)|GO:0008297(single-stranded DNA specific exodeoxyribonuclease activity)|GO:0016787(hydrolase activity)|GO:0043504(mitochondrial DNA repair)
Ces2b	0.0171405	1.26894	ref|Mus musculus carboxyesterase 2B (Ces2b), mRNA [NM_198171]	GO:0008150(biological_process)|GO:0052689(carboxylic ester hydrolase activity)
Tusc3	0.00657373	1.26783	ref|Mus musculus tumor suppressor candidate 3 (Tusc3), mRNA [NM_030254]	GO:0004579(dolichyl-diphosphooligosaccharide-protein glycotransferase activity)|GO:0005739(mitochondrion)|GO:0005783(endoplasmic reticulum)|GO:0006810(transport)|GO:0008250(oligosaccharyltransferase complex)|GO:0015095(magnesium ion transmembrane transporter activity)|GO:0015693(magnesium ion transport)|GO:0016020(membrane)|GO:0016021(integral to membrane)|GO:0018279(protein N-linked glycosylatio…
Uqcc3	0.0143164	1.26332	ref|Mus musculus ubiquinol-cytochrome c reductase complex assembly factor 3 (Uqcc3), mRNA [NM_001160356]	GO:0005739(mitochondrion)|GO:0005743(mitochondrial inner membrane)|GO:0005750(mitochondrial respiratory chain complex III)|GO:0006122(mitochondrial electron transport, ubiquinol to cytochrome c)|GO:0006754(ATP biosynthetic process)|GO:0016020(membrane)|GO:0016021(integral to membrane)|GO:0031305(integral to mitochondrial inner membrane)|GO:0034551(mitochondrial respiratory chain complex III assem…
Gm30692	0.027543	1.26197	ref|PREDICTED: Mus musculus predicted gene, 30692 (Gm30692), transcript variant X1, ncRNA [XR_863174]
Gm3367	0.0012847	1.25722	gb|BX517038 Barstead mouse irradiated colon MPLRB7 Mus musculus cDNA clone IMAGp998I112699 ; IMAGE:1078738, mRNA sequence [BX517038]
Mgst3	0.000603246	1.25348	ref|Mus musculus microsomal glutathione S-transferase 3 (Mgst3), mRNA [NM_025569]	GO:0004364(glutathione transferase activity)|GO:0004602(glutathione peroxidase activity)|GO:0005635(nuclear envelope)|GO:0005783(endoplasmic reticulum)|GO:0016020(membrane)|GO:0016021(integral to membrane)|GO:0016740(transferase activity)|GO:0043231(intracellular membrane-bounded organelle)|GO:0070062(extracellular vesicular exosome)
Lcmt1	0.0313111	1.25128	ref|Mus musculus leucine carboxyl methyltransferase 1 (Lcmt1), mRNA [NM_025304]	GO:0003880(protein C-terminal carboxyl O-methyltransferase activity)|GO:0005829(cytosol)|GO:0006479(protein methylation)|GO:0006481(C-terminal protein methylation)|GO:0008276(protein methyltransferase activity)|GO:0010906(regulation of glucose metabolic process)|GO:0018423(protein C-terminal leucine carboxyl O-methyltransferase activity)|GO:0031333(negative regulation of protein complex assembly)…
Tubb2a-ps2	0.00593389	1.24021	ref|Mus musculus tubulin, beta 2a, pseudogene 2 (Tubb2a-ps2), non-coding RNA [NR_003964]
Sulf2	0.00660322	1.23394	ref|Mus musculus sulfatase 2 (Sulf2), transcript variant 2, mRNA [NM_028072]	GO:0001822(kidney development)|GO:0002063(chondrocyte development)|GO:0003094(glomerular filtration)|GO:0003824(catalytic activity)|GO:0004065(arylsulfatase activity)|GO:0005509(calcium ion binding)|GO:0005615(extracellular space)|GO:0005783(endoplasmic reticulum)|GO:0005794(Golgi apparatus)|GO:0005886(plasma membrane)|GO:0006790(sulfur compound metabolic process)|GO:0008152(metabolic process)|GO…
2610305D13Rik	0.0355923	1.23394	ref|Mus musculus RIKEN cDNA 2610305D13 gene (2610305D13Rik), mRNA [NM_145078]	GO:0003674(molecular_function)|GO:0005575(cellular_component)|GO:0008150(biological_process)
Atf3	0.000758498	1.23321	ref|Mus musculus activating transcription factor 3 (Atf3), mRNA [NM_007498]	GO:0000122(negative regulation of transcription from RNA polymerase II promoter)|GO:0000976(transcription regulatory region sequence-specific DNA binding)|GO:0000977(RNA polymerase II regulatory region sequence-specific DNA binding)|GO:0000978(RNA polymerase II core promoter proximal region sequence-specific DNA binding)|GO:0001078(RNA polymerase II core promoter proximal region sequence-specific…
Ehhadh	0.00121971	1.23102	ref|Mus musculus enoyl-Coenzyme A, hydratase/3-hydroxyacyl Coenzyme A dehydrogenase (Ehhadh), mRNA [NM_023737]	GO:0003824(catalytic activity)|GO:0003857(3-hydroxyacyl-CoA dehydrogenase activity)|GO:0004165(dodecenoyl-CoA delta-isomerase activity)|GO:0004300(enoyl-CoA hydratase activity)|GO:0005102(receptor binding)|GO:0005739(mitochondrion)|GO:0005777(peroxisome)|GO:0005829(cytosol)|GO:0006475(internal protein amino acid acetylation)|GO:0006629(lipid metabolic process)|GO:0006631(fatty acid metabolic proc…
Nup93	0.00086094	1.22708	gb|Mus musculus partial pre-mRNA for CBP-interacting protein (Cip4 gene). [AJ505051]	GO:0005634(nucleus)|GO:0005635(nuclear envelope)|GO:0005643(nuclear pore)|GO:0006810(transport)|GO:0006998(nuclear envelope organization)|GO:0015031(protein transport)|GO:0016020(membrane)|GO:0016973(poly(A)+ mRNA export from nucleus)|GO:0017056(structural constituent of nuclear pore)|GO:0031965(nuclear membrane)|GO:0034399(nuclear periphery)|GO:0051028(mRNA transport)|GO:0051292(nuclear pore com…
Abcb9	0.0072908	1.22557	ref|Mus musculus ATP-binding cassette, sub-family B (MDR/TAP), member 9 (Abcb9), mRNA [NM_019875]	GO:0000166(nucleotide binding)|GO:0005524(ATP binding)|GO:0005764(lysosome)|GO:0005765(lysosomal membrane)|GO:0005789(endoplasmic reticulum membrane)|GO:0006810(transport)|GO:0015031(protein transport)|GO:0015440(peptide-transporting ATPase activity)|GO:0015833(peptide transport)|GO:0016020(membrane)|GO:0016021(integral to membrane)|GO:0016887(ATPase activity)|GO:0022891(substrate-specific transm…
Gm23952	0.00048803	1.225	ref|PREDICTED: Mus musculus predicted gene, 23952 (Gm23952), ncRNA [XR_382356]
ENSMUST00000182661	0.00576134	1.22469	ens|predicted pseudogene 7251 [Source:MGI Symbol;Acc:MGI:3646144] [ENSMUST00000182661]
Hint3	0.00505919	1.22036	ref|Mus musculus histidine triad nucleotide binding protein 3 (Hint3), mRNA [NM_025798]	GO:0000166(nucleotide binding)|GO:0003824(catalytic activity)|GO:0005634(nucleus)|GO:0005737(cytoplasm)|GO:0008150(biological_process)|GO:0016787(hydrolase activity)|GO:0070062(extracellular vesicular exosome)
chr18:55149963-55239068_F	3.69045e-05	1.21553	lincRNA:chr18:55149963-55239068 forward strand
Abcc3	0.0026068	1.2144	ref|Mus musculus ATP-binding cassette, sub-family C (CFTR/MRP), member 3 (Abcc3), mRNA [NM_029600]	GO:0000166(nucleotide binding)|GO:0005215(transporter activity)|GO:0005524(ATP binding)|GO:0005887(integral to plasma membrane)|GO:0006810(transport)|GO:0006855(drug transmembrane transport)|GO:0008514(organic anion transmembrane transporter activity)|GO:0008559(xenobiotic-transporting ATPase activity)|GO:0015238(drug transmembrane transporter activity)|GO:0015432(bile acid-exporting ATPase activ…
Sall2	0.00161279	1.20544	ref|Mus musculus sal-like 2 (Drosophila) (Sall2), transcript variant 1, mRNA [NM_015772]	GO:0000122(negative regulation of transcription from RNA polymerase II promoter)|GO:0000977(RNA polymerase II regulatory region sequence-specific DNA binding)|GO:0001228(RNA polymerase II transcription regulatory region sequence-specific DNA binding transcription factor activity involved in positive regulation of transcription)|GO:0001654(eye development)|GO:0003676(nucleic acid binding)|GO:00036…
Zfp830	0.00975349	1.20344	ref|Mus musculus zinc finger protein 830 (Zfp830), mRNA [NM_025884]	GO:0000278(mitotic cell cycle)|GO:0001541(ovarian follicle development)|GO:0001546(preantral ovarian follicle growth)|GO:0001832(blastocyst growth)|GO:0003674(molecular_function)|GO:0003676(nucleic acid binding)|GO:0005634(nucleus)|GO:0005694(chromosome)|GO:0007049(cell cycle)|GO:0007275(multicellular organismal development)|GO:0008270(zinc ion binding)|GO:0016607(nuclear speck)|GO:0033260(DNA re…
Olfr176	0.0012914	1.19826	ref|Mus musculus olfactory receptor 176 (Olfr176), mRNA [NM_146993]	GO:0004984(olfactory receptor activity)|GO:0007186(G-protein coupled receptor signaling pathway)|GO:0007608(sensory perception of smell)|GO:0016021(integral to membrane)
Gm32618	0.000627221	1.19784	gb|Mus musculus cDNA clone IMAGE:30247174. [BC089548]
NAP123678-1	0.00415	1.19561	Unknown
Pklr	0.00205542	1.19533	ref|Mus musculus pyruvate kinase liver and red blood cell (Pklr), transcript variant 1, mRNA [NM_013631]	GO:0000166(nucleotide binding)|GO:0000287(magnesium ion binding)|GO:0003824(catalytic activity)|GO:0004743(pyruvate kinase activity)|GO:0005524(ATP binding)|GO:0005737(cytoplasm)|GO:0005829(cytosol)|GO:0005975(carbohydrate metabolic process)|GO:0006096(glycolysis)|GO:0006754(ATP biosynthetic process)|GO:0008152(metabolic process)|GO:0009408(response to heat)|GO:0010226(response to lithium ion)|GO…
Dynll2	0.0208726	1.19301	ref|Mus musculus dynein light chain LC8-type 2 (Dynll2), transcript variant 1, mRNA [NM_026556]	GO:0003774(motor activity)|GO:0005515(protein binding)|GO:0005634(nucleus)|GO:0005737(cytoplasm)|GO:0005813(centrosome)|GO:0005856(cytoskeleton)|GO:0005868(cytoplasmic dynein complex)|GO:0005874(microtubule)|GO:0005875(microtubule associated complex)|GO:0006810(transport)|GO:0007017(microtubule-based process)|GO:0008092(cytoskeletal protein binding)|GO:0008574(plus-end-directed microtubule motor …
Klf10	0.0383581	1.19295	ref|Mus musculus Kruppel-like factor 10 (Klf10), transcript variant 1, mRNA [NM_013692]	GO:0001046(core promoter sequence-specific DNA binding)|GO:0003676(nucleic acid binding)|GO:0003677(DNA binding)|GO:0005515(protein binding)|GO:0005634(nucleus)|GO:0006351(transcription, DNA-dependent)|GO:0006355(regulation of transcription, DNA-dependent)|GO:0007623(circadian rhythm)|GO:0009267(cellular response to starvation)|GO:0030282(bone mineralization)|GO:0035019(somatic stem cell maintena…
Gpc1	0.000126785	1.18857	ref|Mus musculus glypican 1 (Gpc1), mRNA [NM_016696]	GO:0005507(copper ion binding)|GO:0005576(extracellular region)|GO:0005578(proteinaceous extracellular matrix)|GO:0005654(nucleoplasm)|GO:0005768(endosome)|GO:0005829(cytosol)|GO:0005886(plasma membrane)|GO:0014037(Schwann cell differentiation)|GO:0016020(membrane)|GO:0017134(fibroblast growth factor binding)|GO:0030200(heparan sulfate proteoglycan catabolic process)|GO:0031225(anchored to membra…
Ces1d	0.000488266	1.18806	ref|Mus musculus carboxylesterase 1D (Ces1d), mRNA [NM_053200]	GO:0004771(sterol esterase activity)|GO:0004806(triglyceride lipase activity)|GO:0005737(cytoplasm)|GO:0005783(endoplasmic reticulum)|GO:0005788(endoplasmic reticulum lumen)|GO:0005811(lipid particle)|GO:0005829(cytosol)|GO:0006629(lipid metabolic process)|GO:0006637(acyl-CoA metabolic process)|GO:0006695(cholesterol biosynthetic process)|GO:0009636(response to toxin)|GO:0016042(lipid catabolic p…
Rab22a	0.0098545	1.18631	ref|Mus musculus RAB22A, member RAS oncogene family (Rab22a), mRNA [NM_024436]	GO:0000166(nucleotide binding)|GO:0003924(GTPase activity)|GO:0005515(protein binding)|GO:0005525(GTP binding)|GO:0005768(endosome)|GO:0005769(early endosome)|GO:0005886(plasma membrane)|GO:0006810(transport)|GO:0006897(endocytosis)|GO:0015031(protein transport)|GO:0015629(actin cytoskeleton)|GO:0016020(membrane)|GO:0019003(GDP binding)|GO:0031410(cytoplasmic vesicle)|GO:0042995(cell projection)|…
Gm13154	0.00191579	1.18521	ref|Mus musculus predicted gene 13154 (Gm13154), mRNA [NM_001014397]	GO:0003674(molecular_function)|GO:0005575(cellular_component)|GO:0008150(biological_process)
1700057G04Rik	0.000853255	1.18069	ref|Mus musculus RIKEN cDNA 1700057G04 gene (1700057G04Rik), mRNA [NM_001033184]	GO:0005886(plasma membrane)|GO:0015914(phospholipid transport)|GO:0017121(phospholipid scrambling)|GO:0017128(phospholipid scramblase activity)
Rabggtb	0.0022848	1.17977	ref|Mus musculus Rab geranylgeranyl transferase, b subunit (Rabggtb), transcript variant 1, mRNA [NM_011231]	GO:0003824(catalytic activity)|GO:0004659(prenyltransferase activity)|GO:0004663(Rab geranylgeranyltransferase activity)|GO:0005968(Rab-protein geranylgeranyltransferase complex)|GO:0006461(protein complex assembly)|GO:0008270(zinc ion binding)|GO:0016740(transferase activity)|GO:0017137(Rab GTPase binding)|GO:0018344(protein geranylgeranylation)|GO:0019840(isoprenoid binding)|GO:0046872(metal io…
Slco1a4	0.00323414	1.17548	ref|Mus musculus solute carrier organic anion transporter family, member 1a4 (Slco1a4), mRNA [NM_030687]	GO:0005215(transporter activity)|GO:0005886(plasma membrane)|GO:0005887(integral to plasma membrane)|GO:0006810(transport)|GO:0006811(ion transport)|GO:0006820(anion transport)|GO:0008514(organic anion transmembrane transporter activity)|GO:0015125(bile acid transmembrane transporter activity)|GO:0015347(sodium-independent organic anion transmembrane transporter activity)|GO:0016020(membrane)|GO:…
Gm32461	0.00188985	1.17434	ref|PREDICTED: Mus musculus predicted gene, 32461 (Gm32461), transcript variant X5, ncRNA [XR_397140]
chr2:45132558-45136718_F	4.5675e-05	1.17374	lincRNA:chr2:45132558-45136718 forward strand
Eps15	0.00086094	1.17226	ens|epidermal growth factor receptor pathway substrate 15 [Source:MGI Symbol;Acc:MGI:104583] [ENSMUST00000177140]	GO:0001921(positive regulation of receptor recycling)|GO:0005509(calcium ion binding)|GO:0005515(protein binding)|GO:0005737(cytoplasm)|GO:0005768(endosome)|GO:0005769(early endosome)|GO:0005829(cytosol)|GO:0005886(plasma membrane)|GO:0005905(coated pit)|GO:0006810(transport)|GO:0006895(Golgi to endosome transport)|GO:0006897(endocytosis)|GO:0009925(basal plasma membrane)|GO:0015031(protein trans…
Arhgef18	0.027726	1.16982	ref|Mus musculus rho/rac guanine nucleotide exchange factor (GEF) 18 (Arhgef18), mRNA [NM_133962]	GO:0005085(guanyl-nucleotide exchange factor activity)|GO:0005089(Rho guanyl-nucleotide exchange factor activity)|GO:0005737(cytoplasm)|GO:0005829(cytosol)|GO:0005856(cytoskeleton)|GO:0005886(plasma membrane)|GO:0007264(small GTPase mediated signal transduction)|GO:0008360(regulation of cell shape)|GO:0016020(membrane)|GO:0030036(actin cytoskeleton organization)|GO:0035023(regulation of Rho prote…
Ddx47	0.0253118	1.16873	ref|Mus musculus DEAD (Asp-Glu-Ala-Asp) box polypeptide 47 (Ddx47), mRNA [NM_026360]	GO:0000166(nucleotide binding)|GO:0003676(nucleic acid binding)|GO:0003723(RNA binding)|GO:0004004(ATP-dependent RNA helicase activity)|GO:0004386(helicase activity)|GO:0005524(ATP binding)|GO:0005634(nucleus)|GO:0005730(nucleolus)|GO:0005737(cytoplasm)|GO:0006364(rRNA processing)|GO:0006397(mRNA processing)|GO:0006915(apoptotic process)|GO:0008380(RNA splicing)|GO:0008625(induction of apoptosis …
Synpo	0.0064257	1.16687	ens|synaptopodin [Source:MGI Symbol;Acc:MGI:1099446] [ENSMUST00000137894]	GO:0001725(stress fiber)|GO:0003779(actin binding)|GO:0005634(nucleus)|GO:0005737(cytoplasm)|GO:0005856(cytoskeleton)|GO:0005886(plasma membrane)|GO:0005923(tight junction)|GO:0008542(visual learning)|GO:0015629(actin cytoskeleton)|GO:0016020(membrane)|GO:0030018(Z disc)|GO:0030054(cell junction)|GO:0030424(axon)|GO:0030425(dendrite)|GO:0030865(cortical cytoskeleton organization)|GO:0032233(posit…
Gm6484	0.0461532	1.16459	ref|Mus musculus predicted gene 6484 (Gm6484), mRNA [NM_001080940]	GO:0005179(hormone activity)|GO:0005576(extracellular region)|GO:0006006(glucose metabolic process)|GO:0006629(lipid metabolic process)|GO:0010954(positive regulation of protein processing)|GO:0019216(regulation of lipid metabolic process)|GO:0044255(cellular lipid metabolic process)|GO:0044342(type B pancreatic cell proliferation)|GO:0045444(fat cell differentiation)|GO:0048469(cell maturation)|…
Tmprss11b	0.00336224	1.16367	ens|transmembrane protease, serine 11B [Source:MGI Symbol;Acc:MGI:2442893] [ENSMUST00000038448]	GO:0004252(serine-type endopeptidase activity)|GO:0005576(extracellular region)|GO:0005886(plasma membrane)|GO:0005887(integral to plasma membrane)|GO:0006508(proteolysis)|GO:0008233(peptidase activity)|GO:0008236(serine-type peptidase activity)|GO:0016020(membrane)|GO:0016021(integral to membrane)|GO:0016787(hydrolase activity)
Ces2c	0.0260221	1.16196	ref|Mus musculus carboxylesterase 2C (Ces2c), mRNA [NM_145603]	GO:0001101(response to acid)|GO:0005783(endoplasmic reticulum)|GO:0016787(hydrolase activity)|GO:0043231(intracellular membrane-bounded organelle)|GO:0047619(acylcarnitine hydrolase activity)|GO:0052689(carboxylic ester hydrolase activity)
Gm10680	0.0191855	1.15896	gb|Mus musculus 2 days pregnant adult female ovary cDNA, RIKEN full-length enriched library, clone:E330010G03 product:hypothetical Ankyrin/Leucine-rich region profile containing protein, full insert sequence. [AK143344]
Col9a2	0.000159838	1.15633	ref|Mus musculus collagen, type IX, alpha 2 (Col9a2), mRNA [NM_007741]	GO:0005576(extracellular region)|GO:0005578(proteinaceous extracellular matrix)|GO:0005581(collagen)|GO:0005594(collagen type IX)
Mettl6	0.0395299	1.15609	ref|PREDICTED: Mus musculus methyltransferase like 6 (Mettl6), transcript variant X2, mRNA [XM_011245154]	GO:0003674(molecular_function)|GO:0005575(cellular_component)|GO:0008150(biological_process)|GO:0008168(methyltransferase activity)|GO:0016740(transferase activity)|GO:0032259(methylation)
Impa2	0.000856189	1.1548	ref|Mus musculus inositol (myo)-1(or 4)-monophosphatase 2 (Impa2), mRNA [NM_053261]	GO:0005737(cytoplasm)|GO:0006020(inositol metabolic process)|GO:0007165(signal transduction)|GO:0008934(inositol monophosphate 1-phosphatase activity)|GO:0016787(hydrolase activity)|GO:0042803(protein homodimerization activity)|GO:0046854(phosphatidylinositol phosphorylation)|GO:0046855(inositol phosphate dephosphorylation)|GO:0046872(metal ion binding)|GO:0052832(inositol monophosphate 3-phospha…
Trim10	0.0303808	1.15375	ref|Mus musculus tripartite motif-containing 10 (Trim10), mRNA [NM_011280]	GO:0005515(protein binding)|GO:0005622(intracellular)|GO:0005737(cytoplasm)|GO:0008270(zinc ion binding)|GO:0030218(erythrocyte differentiation)|GO:0045087(innate immune response)|GO:0046597(negative regulation of viral entry into host cell)|GO:0046872(metal ion binding)
Aldh3a2	0.00111205	1.15332	ref|Mus musculus aldehyde dehydrogenase family 3, subfamily A2 (Aldh3a2), mRNA [NM_007437]	GO:0000302(response to reactive oxygen species)|GO:0004028(3-chloroallyl aldehyde dehydrogenase activity)|GO:0004029(aldehyde dehydrogenase (NAD) activity)|GO:0004030(aldehyde dehydrogenase [NAD(P)+] activity)|GO:0005634(nucleus)|GO:0005739(mitochondrion)|GO:0005743(mitochondrial inner membrane)|GO:0005777(peroxisome)|GO:0005783(endoplasmic reticulum)|GO:0005829(cytosol)|GO:0006081(cellular aldeh…
Cyp2c69	0.00318385	1.15178	ref|Mus musculus cytochrome P450, family 2, subfamily c, polypeptide 69 (Cyp2c69), mRNA [NM_001104525]	GO:0008392(arachidonic acid epoxygenase activity)|GO:0008395(steroid hydroxylase activity)|GO:0019373(epoxygenase P450 pathway)
Lrtm1	0.00820746	1.14698	ref|Mus musculus leucine-rich repeats and transmembrane domains 1 (Lrtm1), mRNA [NM_176920]	GO:0004860(protein kinase inhibitor activity)|GO:0005737(cytoplasm)|GO:0006469(negative regulation of protein kinase activity)|GO:0016020(membrane)|GO:0016021(integral to membrane)|GO:0019221(cytokine-mediated signaling pathway)|GO:0046426(negative regulation of JAK-STAT cascade)|GO:0051965(positive regulation of synapse assembly)
Cstf2	0.00532159	1.14611	ref|Mus musculus cleavage stimulation factor, 3' pre-RNA subunit 2 (Cstf2), transcript variant 1, mRNA [NM_133196]	GO:0003676(nucleic acid binding)|GO:0003723(RNA binding)|GO:0003729(mRNA binding)|GO:0005634(nucleus)|GO:0005654(nucleoplasm)|GO:0005847(mRNA cleavage and polyadenylation specificity factor complex)|GO:0006378(mRNA polyadenylation)|GO:0006397(mRNA processing)|GO:0016604(nuclear body)|GO:0031124(mRNA 3'-end processing)|GO:0071920(cleavage body)
Nol10	0.000641686	1.14605	gb|Mus musculus B16 F10Y cells cDNA, RIKEN full-length enriched library, clone:G370052H09 product:hypothetical G-protein beta WD-40 repeat/WD40-like containing protein, full insert sequence. [AK148210]	GO:0003723(RNA binding)|GO:0005634(nucleus)|GO:0005730(nucleolus)|GO:0008150(biological_process)
Slc16a7	0.000301325	1.14585	ens|solute carrier family 16 (monocarboxylic acid transporters), member 7 [Source:MGI Symbol;Acc:MGI:1330284] [ENSMUST00000063318]	GO:0005737(cytoplasm)|GO:0005886(plasma membrane)|GO:0005887(integral to plasma membrane)|GO:0006810(transport)|GO:0008028(monocarboxylic acid transmembrane transporter activity)|GO:0015129(lactate transmembrane transporter activity)|GO:0015293(symporter activity)|GO:0015718(monocarboxylic acid transport)|GO:0016020(membrane)|GO:0016021(integral to membrane)|GO:0035873(lactate transmembrane trans…
Pak2	0.0090533	1.14328	ref|Mus musculus p21 protein (Cdc42/Rac)-activated kinase 2 (Pak2), mRNA [NM_177326]	GO:0000166(nucleotide binding)|GO:0003824(catalytic activity)|GO:0004672(protein kinase activity)|GO:0004674(protein serine/threonine kinase activity)|GO:0005515(protein binding)|GO:0005524(ATP binding)|GO:0005634(nucleus)|GO:0005737(cytoplasm)|GO:0005829(cytosol)|GO:0006468(protein phosphorylation)|GO:0006915(apoptotic process)|GO:0007266(Rho protein signal transduction)|GO:0007346(regulation of…
Pdk4	0.0349873	1.13196	ref|Mus musculus pyruvate dehydrogenase kinase, isoenzyme 4 (Pdk4), mRNA [NM_013743]	GO:0000166(nucleotide binding)|GO:0004672(protein kinase activity)|GO:0004712(protein serine/threonine/tyrosine kinase activity)|GO:0004740(pyruvate dehydrogenase (acetyl-transferring) kinase activity)|GO:0005524(ATP binding)|GO:0005739(mitochondrion)|GO:0005743(mitochondrial inner membrane)|GO:0005975(carbohydrate metabolic process)|GO:0006006(glucose metabolic process)|GO:0006468(protein phosph…
Actn4	0.00905584	1.12948	ens|actinin alpha 4 [Source:MGI Symbol;Acc:MGI:1890773] [ENSMUST00000129338]	GO:0000977(RNA polymerase II regulatory region sequence-specific DNA binding)|GO:0001725(stress fiber)|GO:0001882(nucleoside binding)|GO:0003723(RNA binding)|GO:0003779(actin binding)|GO:0005509(calcium ion binding)|GO:0005515(protein binding)|GO:0005615(extracellular space)|GO:0005622(intracellular)|GO:0005634(nucleus)|GO:0005737(cytoplasm)|GO:0005829(cytosol)|GO:0005911(cell-cell junction)|GO:0…
Lefty1	0.0116583	1.12602	ref|Mus musculus left right determination factor 1 (Lefty1), mRNA [NM_010094]	GO:0000122(negative regulation of transcription from RNA polymerase II promoter)|GO:0003007(heart morphogenesis)|GO:0005125(cytokine activity)|GO:0005160(transforming growth factor beta receptor binding)|GO:0005576(extracellular region)|GO:0005615(extracellular space)|GO:0007275(multicellular organismal development)|GO:0007368(determination of left/right symmetry)|GO:0008083(growth factor activit…
Slc16a7	0.00168272	1.12133	ref|Mus musculus solute carrier family 16 (monocarboxylic acid transporters), member 7 (Slc16a7), mRNA [NM_011391]	GO:0005737(cytoplasm)|GO:0005886(plasma membrane)|GO:0005887(integral to plasma membrane)|GO:0006810(transport)|GO:0008028(monocarboxylic acid transmembrane transporter activity)|GO:0015129(lactate transmembrane transporter activity)|GO:0015293(symporter activity)|GO:0015718(monocarboxylic acid transport)|GO:0016020(membrane)|GO:0016021(integral to membrane)|GO:0035873(lactate transmembrane trans…
Arrdc3	0.0281984	1.12128	ref|Mus musculus arrestin domain containing 3 (Arrdc3), mRNA [NM_001042591]	GO:0001659(temperature homeostasis)|GO:0005737(cytoplasm)|GO:0005764(lysosome)|GO:0005768(endosome)|GO:0005886(plasma membrane)|GO:0016020(membrane)|GO:0031651(negative regulation of heat generation)|GO:0031699(beta-3 adrenergic receptor binding)|GO:0043588(skin development)|GO:0044252(negative regulation of multicellular organismal metabolic process)|GO:0051443(positive regulation of ubiquitin-p…
Zfp677	0.00543555	1.12072	ref|Mus musculus zinc finger protein 677 (Zfp677), mRNA [NM_172486]	GO:0003700(sequence-specific DNA binding transcription factor activity)|GO:0006355(regulation of transcription, DNA-dependent)
chr14:118774481-118873242_R	0.00183461	1.1198	lincRNA:chr14:118774481-118873242 reverse strand
Olfr330	0.0148221	1.11854	ref|Mus musculus olfactory receptor 330 (Olfr330), mRNA [NM_146879]	GO:0004984(olfactory receptor activity)|GO:0007186(G-protein coupled receptor signaling pathway)|GO:0007608(sensory perception of smell)|GO:0016021(integral to membrane)
AV356131	0.00213509	1.11642	gb|Mus musculus adult male spinal cord cDNA, RIKEN full-length enriched library, clone:A330057J19 product:unclassifiable, full insert sequence. [AK138549]
chr4:141527564-141547339_F	0.0176192	1.11291	lincRNA:chr4:141527564-141547339 forward strand
Mtm1	0.0178945	1.11216	ref|Mus musculus X-linked myotubular myopathy gene 1 (Mtm1), transcript variant 1, mRNA [NM_001164190]	GO:0001726(ruffle)|GO:0004438(phosphatidylinositol-3-phosphatase activity)|GO:0004721(phosphoprotein phosphatase activity)|GO:0004725(protein tyrosine phosphatase activity)|GO:0005515(protein binding)|GO:0005737(cytoplasm)|GO:0005768(endosome)|GO:0005770(late endosome)|GO:0005829(cytosol)|GO:0005886(plasma membrane)|GO:0006470(protein dephosphorylation)|GO:0006629(lipid metabolic process)|GO:0006…
Psma8	0.00877271	1.10994	ref|Mus musculus proteasome (prosome, macropain) subunit, alpha type, 8 (Psma8), mRNA [NM_001163609]	GO:0000502(proteasome complex)|GO:0004175(endopeptidase activity)|GO:0004298(threonine-type endopeptidase activity)|GO:0005634(nucleus)|GO:0005737(cytoplasm)|GO:0005839(proteasome core complex)|GO:0006508(proteolysis)|GO:0006511(ubiquitin-dependent protein catabolic process)|GO:0008233(peptidase activity)|GO:0016787(hydrolase activity)|GO:0019773(proteasome core complex, alpha-subunit complex)|GO…
Pfkfb3	0.000576927	1.10735	ref|Mus musculus 6-phosphofructo-2-kinase/fructose-2,6-biphosphatase 3 (Pfkfb3), transcript variant 6, mRNA [NM_133232]	GO:0003873(6-phosphofructo-2-kinase activity)|GO:0004331(fructose-2,6-bisphosphate 2-phosphatase activity)|GO:0005654(nucleoplasm)|GO:0006003(fructose 2,6-bisphosphate metabolic process)
Cyp3a59	0.000762027	1.10488	ref|Mus musculus cytochrome P450, family 3, subfamily a, polypeptide 59 (Cyp3a59), mRNA [NM_001105160]	GO:0003674(molecular_function)|GO:0005575(cellular_component)|GO:0008390(testosterone 16-alpha-hydroxylase activity)|GO:0050649(testosterone 6-beta-hydroxylase activity)|GO:0055114(oxidation-reduction process)
Gadd45b	0.0447753	1.10055	ref|Mus musculus growth arrest and DNA-damage-inducible 45 beta (Gadd45b), mRNA [NM_008655]	GO:0000185(activation of MAPKKK activity)|GO:0000186(activation of MAPKK activity)|GO:0005515(protein binding)|GO:0005634(nucleus)|GO:0005737(cytoplasm)|GO:0006469(negative regulation of protein kinase activity)|GO:0006915(apoptotic process)|GO:0006950(response to stress)|GO:0007275(multicellular organismal development)|GO:0030154(cell differentiation)|GO:0043065(positive regulation of apoptotic …
Hipk1	0.000846278	1.09934	ref|Mus musculus homeodomain interacting protein kinase 1 (Hipk1), transcript variant 1, mRNA [NM_010432]	GO:0000122(negative regulation of transcription from RNA polymerase II promoter)|GO:0000166(nucleotide binding)|GO:0003677(DNA binding)|GO:0003714(transcription corepressor activity)|GO:0004672(protein kinase activity)|GO:0004674(protein serine/threonine kinase activity)|GO:0005515(protein binding)|GO:0005524(ATP binding)|GO:0005634(nucleus)|GO:0005654(nucleoplasm)|GO:0005737(cytoplasm)|GO:000581…
Gm10787	0.000373649	1.0992	ref|Mus musculus predicted gene 10787 (Gm10787), long non-coding RNA [NR_045882]	GO:0003674(molecular_function)|GO:0005575(cellular_component)|GO:0008150(biological_process)
Eda	0.00214086	1.09796	ref|Mus musculus ectodysplasin-A (Eda), transcript variant 8, mRNA [NM_001177943]	GO:0001942(hair follicle development)|GO:0005164(tumor necrosis factor receptor binding)|GO:0005576(extracellular region)|GO:0005581(collagen)|GO:0005789(endoplasmic reticulum membrane)|GO:0005886(plasma membrane)|GO:0005887(integral to plasma membrane)|GO:0006955(immune response)|GO:0007160(cell-matrix adhesion)|GO:0007275(multicellular organismal development)|GO:0010467(gene expression)|GO:0010…
Fcgr4	0.00464978	1.09634	ref|Mus musculus Fc receptor, IgG, low affinity IV (Fcgr4), mRNA [NM_144559]	GO:0005886(plasma membrane)|GO:0009897(external side of plasma membrane)|GO:0009986(cell surface)|GO:0016020(membrane)|GO:0016021(integral to membrane)|GO:0019767(IgE receptor activity)|GO:0019770(IgG receptor activity)|GO:0019863(IgE binding)|GO:0019864(IgG binding)|GO:0042119(neutrophil activation)|GO:0045780(positive regulation of bone resorption)|GO:0051930(regulation of sensory perception of…
Bag1	0.00245619	1.09532	ref|Mus musculus BCL2-associated athanogene 1 (Bag1), transcript variant 1, mRNA [NM_001171739]	GO:0000774(adenyl-nucleotide exchange factor activity)|GO:0001933(negative regulation of protein phosphorylation)|GO:0005515(protein binding)|GO:0005634(nucleus)|GO:0005737(cytoplasm)|GO:0005739(mitochondrion)|GO:0005829(cytosol)|GO:0006915(apoptotic process)|GO:0030182(neuron differentiation)|GO:0043066(negative regulation of apoptotic process)|GO:0043525(positive regulation of neuron apoptotic …
Serpinb1a	0.0356852	1.09322	ref|Mus musculus serine (or cysteine) peptidase inhibitor, clade B, member 1a (Serpinb1a), mRNA [NM_025429]	GO:0004867(serine-type endopeptidase inhibitor activity)|GO:0005615(extracellular space)|GO:0005737(cytoplasm)|GO:0010466(negative regulation of peptidase activity)|GO:0016020(membrane)|GO:0030414(peptidase inhibitor activity)|GO:0042176(regulation of protein catabolic process)|GO:0070062(extracellular vesicular exosome)
chr19:36699712-36763966_R	0.000934552	1.09225	lincRNA:chr19:36699712-36763966 reverse strand
Ahcy	0.0292931	1.09023	ref|Mus musculus S-adenosylhomocysteine hydrolase (Ahcy), mRNA [NM_016661]	GO:0002439(chronic inflammatory response to antigenic stimulus)|GO:0004013(adenosylhomocysteinase activity)|GO:0005507(copper ion binding)|GO:0005515(protein binding)|GO:0005634(nucleus)|GO:0005829(cytosol)|GO:0007584(response to nutrient)|GO:0019510(S-adenosylhomocysteine catabolic process)|GO:0030554(adenyl nucleotide binding)|GO:0033353(S-adenosylmethionine cycle)|GO:0042745(circadian sleep/wa…
Slc26a4	0.00442773	1.08843	ref|Mus musculus solute carrier family 26, member 4 (Slc26a4), mRNA [NM_011867]	GO:0005254(chloride channel activity)|GO:0005886(plasma membrane)|GO:0005887(integral to plasma membrane)|GO:0006810(transport)|GO:0006885(regulation of pH)|GO:0008271(secondary active sulfate transmembrane transporter activity)|GO:0008272(sulfate transport)|GO:0008509(anion transmembrane transporter activity)|GO:0009887(organ morphogenesis)|GO:0015106(bicarbonate transmembrane transporter activi…
Gm11827	0.0104181	1.08698	ref|PREDICTED: Mus musculus predicted gene 11827 (Gm11827), transcript variant X1, ncRNA [XR_887410]
AK044417	0.00905516	1.08483	gb|Mus musculus adult retina cDNA, RIKEN full-length enriched library, clone:A930011L04 product:hypothetical protein, full insert sequence. [AK044417]
Sult1c2	0.0111353	1.0833	ref|Mus musculus sulfotransferase family, cytosolic, 1C, member 2 (Sult1c2), mRNA [NM_026935]	GO:0005764(lysosome)|GO:0008146(sulfotransferase activity)|GO:0016740(transferase activity)|GO:0051923(sulfation)|GO:0070062(extracellular vesicular exosome)
Cys1	0.00237742	1.08045	ref|Mus musculus cystin 1 (Cys1), transcript variant 1, mRNA [NM_138686]	GO:0000978(RNA polymerase II core promoter proximal region sequence-specific DNA binding)|GO:0001077(RNA polymerase II core promoter proximal region sequence-specific DNA binding transcription factor activity involved in positive regulation of transcription)|GO:0001191(RNA polymerase II transcription factor binding transcription factor activity involved in negative regulation of transcription)|GO…
chr2:167602966-167608069_F	6.98829e-05	1.07675	lincRNA:chr2:167602966-167608069 forward strand
Slc16a5	0.00420932	1.0765	ref|Mus musculus solute carrier family 16 (monocarboxylic acid transporters), member 5 (Slc16a5), mRNA [NM_001080934]	GO:0005886(plasma membrane)|GO:0006810(transport)|GO:0008028(monocarboxylic acid transmembrane transporter activity)|GO:0015293(symporter activity)|GO:0016020(membrane)|GO:0016021(integral to membrane)|GO:0055085(transmembrane transport)
Nrbp1	0.0245568	1.07582	gb|Mus musculus cDNA, clone:Y2G0108H09, strand:plus, reference:ENSEMBL:Mouse-Transcript-ENST:ENSMUST00000067121, based on BLAT search. [AK207580]	GO:0004672(protein kinase activity)|GO:0004674(protein serine/threonine kinase activity)|GO:0005515(protein binding)|GO:0005524(ATP binding)|GO:0005634(nucleus)|GO:0005737(cytoplasm)|GO:0005829(cytosol)|GO:0006468(protein phosphorylation)|GO:0006888(ER to Golgi vesicle-mediated transport)|GO:0007254(JNK cascade)|GO:0012505(endomembrane system)|GO:0016020(membrane)|GO:0035556(intracellular signal …
Maff	0.00048803	1.07426	ref|Mus musculus v-maf musculoaponeurotic fibrosarcoma oncogene family, protein F (avian) (Maff), transcript variant 1, mRNA [NM_010755]	GO:0001701(in utero embryonic development)|GO:0003677(DNA binding)|GO:0003700(sequence-specific DNA binding transcription factor activity)|GO:0005634(nucleus)|GO:0005739(mitochondrion)|GO:0006351(transcription, DNA-dependent)|GO:0006355(regulation of transcription, DNA-dependent)|GO:0035914(skeletal muscle cell differentiation)|GO:0045604(regulation of epidermal cell differentiation)
Tusc3	0.000705745	1.07372	ens|tumor suppressor candidate 3 [Source:MGI Symbol;Acc:MGI:1933134] [ENSMUST00000169034]	GO:0004579(dolichyl-diphosphooligosaccharide-protein glycotransferase activity)|GO:0005739(mitochondrion)|GO:0005783(endoplasmic reticulum)|GO:0006810(transport)|GO:0008250(oligosaccharyltransferase complex)|GO:0015095(magnesium ion transmembrane transporter activity)|GO:0015693(magnesium ion transport)|GO:0016020(membrane)|GO:0016021(integral to membrane)|GO:0018279(protein N-linked glycosylatio…
Mtor	0.000433828	1.07342	ref|Mus musculus mechanistic target of rapamycin (serine/threonine kinase) (Mtor), mRNA [NM_020009]	GO:0000166(nucleotide binding)|GO:0001030(RNA polymerase III type 1 promoter DNA binding)|GO:0001031(RNA polymerase III type 2 promoter DNA binding)|GO:0001032(RNA polymerase III type 3 promoter DNA binding)|GO:0001156(TFIIIC-class transcription factor binding)|GO:0001932(regulation of protein phosphorylation)|GO:0001933(negative regulation of protein phosphorylation)|GO:0001934(positive regulati…
Hspa1b	0.00301199	1.07239	ref|Mus musculus heat shock protein 1B (Hspa1b), mRNA [NM_010478]	GO:0002199(sperm protein complex)|GO:0005515(protein binding)|GO:0005622(intracellular)|GO:0005739(mitochondrion)|GO:0005759(mitochondrial matrix)|GO:0007339(binding of sperm to zona pellucida)|GO:0009408(response to heat)|GO:0043066(negative regulation of apoptotic process)|GO:0043154(negative regulation of cysteine-type endopeptidase activity involved in apoptotic process)|GO:0044297(cell body)
Smek1	0.0439228	1.07228	gb|Mus musculus 0 day neonate eyeball cDNA, RIKEN full-length enriched library, clone:E130119N08 product:hypothetical Combined RanBP1/WASP domain containing protein, full insert sequence. [AK053668]	GO:0005515(protein binding)|GO:0005634(nucleus)|GO:0005654(nucleoplasm)|GO:0005737(cytoplasm)|GO:0005856(cytoskeleton)|GO:0006470(protein dephosphorylation)|GO:0030289(protein phosphatase 4 complex)|GO:0045722(positive regulation of gluconeogenesis)
chr17:6514179-6517720_R	0.000101818	1.07137	lincRNA:chr17:6514179-6517720 reverse strand
Ushbp1	0.0180139	1.07083	gb|Mus musculus cDNA clone IMAGE:1054950, **** WARNING: chimeric clone ****. [BC033912]	GO:0005575(cellular_component)|GO:0008150(biological_process)|GO:0030165(PDZ domain binding)
Plcxd1	0.00187036	1.06979	ref|Mus musculus phosphatidylinositol-specific phospholipase C, X domain containing 1 (Plcxd1), transcript variant 1, mRNA [NM_207279]	GO:0003674(molecular_function)|GO:0005575(cellular_component)|GO:0005737(cytoplasm)|GO:0006629(lipid metabolic process)|GO:0008081(phosphoric diester hydrolase activity)
Uck1	0.0279914	1.06669	ref|Mus musculus uridine-cytidine kinase 1 (Uck1), mRNA [NM_011675]	GO:0000166(nucleotide binding)|GO:0004849(uridine kinase activity)|GO:0005524(ATP binding)|GO:0005829(cytosol)|GO:0006206(pyrimidine base metabolic process)|GO:0008152(metabolic process)|GO:0016301(kinase activity)|GO:0016310(phosphorylation)|GO:0016740(transferase activity)|GO:0019206(nucleoside kinase activity)|GO:0043097(pyrimidine nucleoside salvage)
Txnip	0.000617972	1.06669	ref|Mus musculus thioredoxin interacting protein (Txnip), transcript variant 1, mRNA [NM_001009935]	GO:0000122(negative regulation of transcription from RNA polymerase II promoter)|GO:0004857(enzyme inhibitor activity)|GO:0005515(protein binding)|GO:0005634(nucleus)|GO:0005737(cytoplasm)|GO:0005758(mitochondrial intermembrane space)|GO:0006351(transcription, DNA-dependent)|GO:0006355(regulation of transcription, DNA-dependent)|GO:0006606(protein import into nucleus)|GO:0006979(response to oxida…
ENSMUST00000117258	0.00153981	1.06657	ens|predicted gene 7781 [Source:MGI Symbol;Acc:MGI:3643104] [ENSMUST00000117258]
Phka1	0.0206535	1.06324	ref|Mus musculus phosphorylase kinase alpha 1 (Phka1), transcript variant 1, mRNA [NM_008832]	GO:0003824(catalytic activity)|GO:0004689(phosphorylase kinase activity)|GO:0005516(calmodulin binding)|GO:0005886(plasma membrane)|GO:0005964(phosphorylase kinase complex)|GO:0005975(carbohydrate metabolic process)|GO:0005977(glycogen metabolic process)|GO:0016020(membrane)|GO:0046777(protein autophosphorylation)
ENSMUST00000199673	0.00174314	1.06128	ens|alcohol dehydrogenase 6B (class V) [Source:MGI Symbol;Acc:MGI:2446626] [ENSMUST00000199673]	GO:0003674(molecular_function)|GO:0005575(cellular_component)|GO:0008150(biological_process)
Nat1	0.00670818	1.05931	ref|Mus musculus N-acetyl transferase 1 (Nat1), mRNA [NM_008673]	GO:0004060(arylamine N-acetyltransferase activity)|GO:0005737(cytoplasm)|GO:0005829(cytosol)|GO:0008152(metabolic process)|GO:0016407(acetyltransferase activity)|GO:0016740(transferase activity)|GO:0016746(transferase activity, transferring acyl groups)
4930432F04Rik	0.00246561	1.05905	gb|Mus musculus RIKEN cDNA 4930432F04 gene, mRNA (cDNA clone MGC:28765 IMAGE:4485816), complete cds. [BC016220]
Vnn1	0.000633578	1.05787	ref|Mus musculus vanin 1 (Vnn1), mRNA [NM_011704]	GO:0002526(acute inflammatory response)|GO:0002544(chronic inflammatory response)|GO:0005615(extracellular space)|GO:0005886(plasma membrane)|GO:0006807(nitrogen compound metabolic process)|GO:0006954(inflammatory response)|GO:0015939(pantothenate metabolic process)|GO:0016020(membrane)|GO:0016021(integral to membrane)|GO:0016337(cell-cell adhesion)|GO:0016787(hydrolase activity)|GO:0016810(hydro…
Lipg	0.0026461	1.05751	ref|Mus musculus lipase, endothelial (Lipg), mRNA [NM_010720]	GO:0004465(lipoprotein lipase activity)|GO:0004620(phospholipase activity)|GO:0004806(triglyceride lipase activity)|GO:0005576(extracellular region)|GO:0005615(extracellular space)|GO:0005769(early endosome)|GO:0005794(Golgi apparatus)|GO:0006629(lipid metabolic process)|GO:0008201(heparin binding)|GO:0008283(cell proliferation)|GO:0008970(phosphatidylcholine 1-acylhydrolase activity)|GO:0009986(…
Vamp4	0.0145075	1.05714	ens|vesicle-associated membrane protein 4 [Source:MGI Symbol;Acc:MGI:1858730] [ENSMUST00000135241]	GO:0000149(SNARE binding)|GO:0000226(microtubule cytoskeleton organization)|GO:0005484(SNAP receptor activity)|GO:0005794(Golgi apparatus)|GO:0005802(trans-Golgi network)|GO:0006887(exocytosis)|GO:0006906(vesicle fusion)|GO:0008021(synaptic vesicle)|GO:0009986(cell surface)|GO:0016020(membrane)|GO:0016021(integral to membrane)|GO:0016192(vesicle-mediated transport)|GO:0030285(integral to synaptic…
Gm3740	0.00668041	1.0571	ref|PREDICTED: Mus musculus predicted gene 3740 (Gm3740), transcript variant X1, misc_RNA [XR_375773]
Fgf9	0.00101942	1.0569	ref|Mus musculus fibroblast growth factor 9 (Fgf9), mRNA [NM_013518]	GO:0000122(negative regulation of transcription from RNA polymerase II promoter)|GO:0001525(angiogenesis)|GO:0001649(osteoblast differentiation)|GO:0001654(eye development)|GO:0002053(positive regulation of mesenchymal cell proliferation)|GO:0002062(chondrocyte differentiation)|GO:0003214(cardiac left ventricle morphogenesis)|GO:0003231(cardiac ventricle development)|GO:0005104(fibroblast growth …
Fam214a	0.0159697	1.05461	ref|Mus musculus family with sequence similarity 214, member A (Fam214a), transcript variant 1, mRNA [NM_001113283]	GO:0003674(molecular_function)|GO:0005575(cellular_component)|GO:0008150(biological_process)
Lrrc39	0.00174929	1.05414	ref|Mus musculus leucine rich repeat containing 39 (Lrrc39), transcript variant 1, mRNA [NM_027321]	GO:0003674(molecular_function)|GO:0005575(cellular_component)|GO:0008150(biological_process)
Wdr93	0.00179885	1.05285	ref|Mus musculus WD repeat domain 93 (Wdr93), mRNA [NM_001037927]	GO:0008150(biological_process)|GO:0016651(oxidoreductase activity, acting on NADH or NADPH)|GO:0022900(electron transport chain)
Gpi1	0.00380242	1.05282	gb|Mus musculus glucose phosphate isomerase 1, mRNA (cDNA clone MGC:198829 IMAGE:9054410), complete cds. [BC172124]	GO:0001525(angiogenesis)|GO:0001701(in utero embryonic development)|GO:0001707(mesoderm formation)|GO:0004347(glucose-6-phosphate isomerase activity)|GO:0005125(cytokine activity)|GO:0005515(protein binding)|GO:0005576(extracellular region)|GO:0005615(extracellular space)|GO:0005654(nucleoplasm)|GO:0005737(cytoplasm)|GO:0005829(cytosol)|GO:0005886(plasma membrane)|GO:0005975(carbohydrate metaboli…
Gabarap	0.0113758	1.05237	ens|gamma-aminobutyric acid receptor associated protein [Source:MGI Symbol;Acc:MGI:1861742] [ENSMUST00000139007]	GO:0000045(autophagic vacuole assembly)|GO:0000226(microtubule cytoskeleton organization)|GO:0000421(autophagic vacuole membrane)|GO:0000422(mitochondrion degradation)|GO:0005515(protein binding)|GO:0005737(cytoplasm)|GO:0005764(lysosome)|GO:0005776(autophagic vacuole)|GO:0005790(smooth endoplasmic reticulum)|GO:0005794(Golgi apparatus)|GO:0005829(cytosol)|GO:0005856(cytoskeleton)|GO:0005874(micr…
Als2cr12	0.0307854	1.05224	ref|Mus musculus amyotrophic lateral sclerosis 2 (juvenile) chromosome region, candidate 12 (human) (Als2cr12), mRNA [NM_175370]	GO:0001520(outer dense fiber)|GO:0003674(molecular_function)|GO:0005737(cytoplasm)|GO:0008150(biological_process)|GO:0035686(flagellar fibrous sheath)|GO:0036126(sperm flagellum)|GO:0042995(cell projection)
Exoc8	0.00205857	1.05192	ref|Mus musculus exocyst complex component 8 (Exoc8), mRNA [NM_198103]	GO:0000145(exocyst)|GO:0001927(exocyst assembly)|GO:0005737(cytoplasm)|GO:0005770(late endosome)|GO:0005829(cytosol)|GO:0006810(transport)|GO:0006887(exocytosis)|GO:0007032(endosome organization)|GO:0015031(protein transport)|GO:0016020(membrane)|GO:0017160(Ral GTPase binding)|GO:0022617(extracellular matrix disassembly)|GO:0034613(cellular protein localization)|GO:0035091(phosphatidylinositol bi…
Lrrc17	0.0144603	1.04991	ref|Mus musculus leucine rich repeat containing 17 (Lrrc17), mRNA [NM_028977]	GO:0001503(ossification)|GO:0001649(osteoblast differentiation)|GO:0003674(molecular_function)|GO:0005576(extracellular region)|GO:0005615(extracellular space)|GO:0033687(osteoblast proliferation)|GO:0045671(negative regulation of osteoclast differentiation)|GO:0048539(bone marrow development)
Rbm24	0.00342479	1.04915	ref|Mus musculus RNA binding motif protein 24 (Rbm24), mRNA [NM_001081425]	GO:0003676(nucleic acid binding)|GO:0003723(RNA binding)|GO:0003730(mRNA 3'-UTR binding)|GO:0005634(nucleus)|GO:0005654(nucleoplasm)|GO:0005737(cytoplasm)|GO:0005829(cytosol)|GO:0010830(regulation of myotube differentiation)|GO:0030154(cell differentiation)|GO:0043488(regulation of mRNA stability)
chr1:138570107-138632310_R	0.00015922	1.04828	lincRNA:chr1:138570107-138632310 reverse strand
Cyp2c68	0.00197899	1.04707	ref|Mus musculus cytochrome P450, family 2, subfamily c, polypeptide 68 (Cyp2c68), mRNA [NM_001039555]	GO:0008392(arachidonic acid epoxygenase activity)|GO:0008395(steroid hydroxylase activity)|GO:0019373(epoxygenase P450 pathway)
E030003E18Rik	0.00331784	1.04621	gb|Mus musculus adult male testis cDNA, RIKEN full-length enriched library, clone:1700127G21 product:unclassifiable, full insert sequence. [AK018993]
Gm32431	0.000691837	1.04416	ref|PREDICTED: Mus musculus predicted gene, 32431 (Gm32431), ncRNA [XR_876101]
Abcg2	0.0133978	1.04143	ref|Mus musculus ATP-binding cassette, sub-family G (WHITE), member 2 (Abcg2), mRNA [NM_011920]	GO:0000166(nucleotide binding)|GO:0005524(ATP binding)|GO:0005634(nucleus)|GO:0005739(mitochondrion)|GO:0005886(plasma membrane)|GO:0006810(transport)|GO:0006855(drug transmembrane transport)|GO:0008092(cytoskeletal protein binding)|GO:0008559(xenobiotic-transporting ATPase activity)|GO:0015238(drug transmembrane transporter activity)|GO:0015747(urate transport)|GO:0015893(drug transport)|GO:0016…
Nqo1	0.00563515	1.0398	ref|Mus musculus NAD(P)H dehydrogenase, quinone 1 (Nqo1), mRNA [NM_008706]	GO:0003723(RNA binding)|GO:0003955(NAD(P)H dehydrogenase (quinone) activity)|GO:0004784(superoxide dismutase activity)|GO:0005737(cytoplasm)|GO:0005829(cytosol)|GO:0006801(superoxide metabolic process)|GO:0006979(response to oxidative stress)|GO:0016491(oxidoreductase activity)|GO:0042802(identical protein binding)|GO:0043025(neuronal cell body)|GO:0043066(negative regulation of apoptotic process…
Bnip3	0.00251475	1.0393	ref|Mus musculus BCL2/adenovirus E1B interacting protein 3 (Bnip3), mRNA [NM_009760]	GO:0001666(response to hypoxia)|GO:0005515(protein binding)|GO:0005634(nucleus)|GO:0005635(nuclear envelope)|GO:0005654(nucleoplasm)|GO:0005737(cytoplasm)|GO:0005739(mitochondrion)|GO:0005740(mitochondrial envelope)|GO:0005741(mitochondrial outer membrane)|GO:0005783(endoplasmic reticulum)|GO:0006915(apoptotic process)|GO:0008219(cell death)|GO:0008626(induction of apoptosis by granzyme)|GO:00106…
Aox1	0.000479157	1.03769	ref|Mus musculus aldehyde oxidase 1 (Aox1), mRNA [NM_009676]	GO:0003824(catalytic activity)|GO:0004031(aldehyde oxidase activity)|GO:0004854(xanthine dehydrogenase activity)|GO:0005506(iron ion binding)|GO:0005737(cytoplasm)|GO:0005829(cytosol)|GO:0009055(electron carrier activity)|GO:0009115(xanthine catabolic process)|GO:0016491(oxidoreductase activity)|GO:0016604(nuclear body)|GO:0016614(oxidoreductase activity, acting on CH-OH group of donors)|GO:00435…
Lrit2	0.0163209	1.03502	ref|Mus musculus leucine-rich repeat, immunoglobulin-like and transmembrane domains 2 (Lrit2), mRNA [NM_173418]	GO:0003674(molecular_function)|GO:0005575(cellular_component)|GO:0008150(biological_process)|GO:0016020(membrane)|GO:0016021(integral to membrane)
Lamb3	0.00565088	1.03298	ref|Mus musculus laminin, beta 3 (Lamb3), transcript variant 1, mRNA [NM_008484]	GO:0005576(extracellular region)|GO:0005578(proteinaceous extracellular matrix)|GO:0005604(basement membrane)|GO:0005610(laminin-5 complex)|GO:0007155(cell adhesion)|GO:0032403(protein complex binding)|GO:0050873(brown fat cell differentiation)
Cabp4	0.00247353	1.03285	ref|Mus musculus calcium binding protein 4 (Cabp4), mRNA [NM_144532]	GO:0005246(calcium channel regulator activity)|GO:0005509(calcium ion binding)|GO:0005737(cytoplasm)|GO:0005829(cytosol)|GO:0007165(signal transduction)|GO:0007601(visual perception)|GO:0007602(phototransduction)|GO:0008594(photoreceptor cell morphogenesis)|GO:0044325(ion channel binding)|GO:0046549(retinal cone cell development)|GO:0046872(metal ion binding)|GO:0060040(retinal bipolar neuron dif…
Rbm12b1	0.00536374	1.03063	ref|Mus musculus RNA binding motif protein 12 B1 (Rbm12b1), mRNA [NM_028226]	GO:0003676(nucleic acid binding)|GO:0003723(RNA binding)|GO:0005575(cellular_component)|GO:0008150(biological_process)
Sytl4	0.000735506	1.02922	ref|Mus musculus synaptotagmin-like 4 (Sytl4), transcript variant 1, mRNA [NM_013757]	GO:0005509(calcium ion binding)|GO:0005515(protein binding)|GO:0005543(phospholipid binding)|GO:0005544(calcium-dependent phospholipid binding)|GO:0005654(nucleoplasm)|GO:0005768(endosome)|GO:0005815(microtubule organizing center)|GO:0005829(cytosol)|GO:0005886(plasma membrane)|GO:0006886(intracellular protein transport)|GO:0006887(exocytosis)|GO:0006906(vesicle fusion)|GO:0008270(zinc ion bindin…
Smcp	0.00836786	1.02742	ref|Mus musculus sperm mitochondria-associated cysteine-rich protein (Smcp), mRNA [NM_008574]	GO:0005737(cytoplasm)|GO:0005739(mitochondrion)|GO:0005741(mitochondrial outer membrane)|GO:0007338(single fertilization)|GO:0007339(binding of sperm to zona pellucida)|GO:0007341(penetration of zona pellucida)|GO:0016020(membrane)|GO:0030317(sperm motility)
AK079898	0.00919571	1.02678	gb|Mus musculus 0 day neonate thymus cDNA, RIKEN full-length enriched library, clone:A430108B15 product:unclassifiable, full insert sequence. [AK079898]
Gm6135	0.000562107	1.02492	ref|PREDICTED: Mus musculus prediticted gene 6135 (Gm6135), ncRNA [XR_376099]
Chaf1a	0.0147584	1.02166	ref|Mus musculus chromatin assembly factor 1, subunit A (p150) (Chaf1a), mRNA [NM_013733]	GO:0000790(nuclear chromatin)|GO:0005515(protein binding)|GO:0005634(nucleus)|GO:0006260(DNA replication)|GO:0006281(DNA repair)|GO:0006334(nucleosome assembly)|GO:0006335(DNA replication-dependent nucleosome assembly)|GO:0006974(response to DNA damage stimulus)|GO:0007049(cell cycle)|GO:0031497(chromatin assembly)|GO:0033186(CAF-1 complex)|GO:0042802(identical protein binding)|GO:0043234(protein…
Pnkd	0.00827256	1.0215	ref|Mus musculus paroxysmal nonkinesiogenic dyskinesia (Pnkd), transcript variant 3, mRNA [NM_001039509]	GO:0004416(hydroxyacylglutathione hydrolase activity)|GO:0005515(protein binding)|GO:0005634(nucleus)|GO:0005737(cytoplasm)|GO:0005739(mitochondrion)|GO:0016020(membrane)|GO:0016787(hydrolase activity)|GO:0019243(methylglyoxal catabolic process to D-lactate)|GO:0032225(regulation of synaptic transmission, dopaminergic)|GO:0042053(regulation of dopamine metabolic process)|GO:0046872(metal ion bind…
Aacs	0.00240065	1.01514	ref|Mus musculus acetoacetyl-CoA synthetase (Aacs), mRNA [NM_030210]	GO:0000166(nucleotide binding)|GO:0001889(liver development)|GO:0003824(catalytic activity)|GO:0005524(ATP binding)|GO:0005623(cell)|GO:0005737(cytoplasm)|GO:0005829(cytosol)|GO:0006629(lipid metabolic process)|GO:0006631(fatty acid metabolic process)|GO:0007584(response to nutrient)|GO:0008152(metabolic process)|GO:0010243(response to organic nitrogen)|GO:0014070(response to organic cyclic compo…
Rabgap1l	0.0034345	1.01324	ref|Mus musculus RAB GTPase activating protein 1-like (Rabgap1l), transcript variant 2, mRNA [NM_001038621]	GO:0005096(GTPase activator activity)|GO:0005622(intracellular)|GO:0005634(nucleus)|GO:0005769(early endosome)|GO:0005794(Golgi apparatus)|GO:0006886(intracellular protein transport)|GO:0012505(endomembrane system)|GO:0017137(Rab GTPase binding)|GO:0031338(regulation of vesicle fusion)|GO:0032880(regulation of protein localization)|GO:0035855(megakaryocyte development)
Gm9725	0.00263012	1.01129	gb|Mus musculus 0 day neonate skin cDNA, RIKEN full-length enriched library, clone:4631402N15 product:hypothetical protein, full insert sequence. [AK014508]	GO:0003674(molecular_function)|GO:0005575(cellular_component)|GO:0008150(biological_process)
Tmem17	0.00954825	1.00949	ref|Mus musculus transmembrane protein 17 (Tmem17), mRNA [NM_153596]	GO:0005515(protein binding)|GO:0005886(plasma membrane)|GO:0005929(cilium)|GO:0007224(smoothened signaling pathway)|GO:0016020(membrane)|GO:0016021(integral to membrane)|GO:0030030(cell projection organization)|GO:0035869(ciliary transition zone)|GO:0036038(TCTN-B9D complex)|GO:0042995(cell projection)|GO:0060170(cilium membrane)|GO:0060271(cilium morphogenesis)
Nmur1	0.00211759	1.0082	ref|Mus musculus neuromedin U receptor 1 (Nmur1), mRNA [NM_010341]	GO:0001607(neuromedin U receptor activity)|GO:0004871(signal transducer activity)|GO:0004930(G-protein coupled receptor activity)|GO:0005886(plasma membrane)|GO:0005887(integral to plasma membrane)|GO:0006816(calcium ion transport)|GO:0006821(chloride transport)|GO:0007165(signal transduction)|GO:0007186(G-protein coupled receptor signaling pathway)|GO:0007200(phospholipase C-activating G-protein…
Gm19576	0.00786717	1.00708	gb|Mus musculus adult male thymus cDNA, RIKEN full-length enriched library, clone:5830468D02 product:unclassifiable, full insert sequence. [AK030948]
Gm38485	0.000772164	1.00606	ref|PREDICTED: Mus musculus uncharacterized LOC102636048 (LOC102636048), transcript variant X2, ncRNA [XR_380270]	GO:0000122(negative regulation of transcription from RNA polymerase II promoter)|GO:0001047(core promoter binding)|GO:0001221(transcription cofactor binding)|GO:0001227(RNA polymerase II transcription regulatory region sequence-specific DNA binding transcription factor activity involved in negative regulation of transcription)|GO:0001228(RNA polymerase II transcription regulatory region sequence-…
Gm15411	0.0153414	1.00604	ref|PREDICTED: Mus musculus predicted gene 15411 (Gm15411), transcript variant X15, misc_RNA [XR_377244]
Gm20199	0.017617	1.00591	ref|Mus musculus predicted gene, 20199 (Gm20199), long non-coding RNA [NR_045640]
Csad	0.0113949	1.00563	ref|Mus musculus cysteine sulfinic acid decarboxylase (Csad), mRNA [NM_144942]	GO:0003824(catalytic activity)|GO:0004782(sulfinoalanine decarboxylase activity)|GO:0005575(cellular_component)|GO:0016829(lyase activity)|GO:0016831(carboxy-lyase activity)|GO:0019452(L-cysteine catabolic process to taurine)|GO:0019530(taurine metabolic process)|GO:0019752(carboxylic acid metabolic process)|GO:0030170(pyridoxal phosphate binding)|GO:0042412(taurine biosynthetic process)
Msmp	0.0372996	1.00349	ref|Mus musculus microseminoprotein, prostate associated (Msmp), mRNA [NM_001099314]	GO:0003674(molecular_function)|GO:0005576(extracellular region)|GO:0005615(extracellular space)|GO:0005737(cytoplasm)|GO:0008150(biological_process)
Phf21a	0.0252056	1.00204	ref|Mus musculus PHD finger protein 21A (Phf21a), transcript variant 3, mRNA [NM_001109691]	GO:0000118(histone deacetylase complex)|GO:0000122(negative regulation of transcription from RNA polymerase II promoter)|GO:0000977(RNA polymerase II regulatory region sequence-specific DNA binding)|GO:0001967(suckling behavior)|GO:0003677(DNA binding)|GO:0003682(chromatin binding)|GO:0003712(transcription cofactor activity)|GO:0005634(nucleus)|GO:0006351(transcription, DNA-dependent)|GO:0006355(…
Crat	0.0199857	1.0017	ref|Mus musculus carnitine acetyltransferase (Crat), mRNA [NM_007760]	GO:0004092(carnitine O-acetyltransferase activity)|GO:0005102(receptor binding)|GO:0005739(mitochondrion)|GO:0005743(mitochondrial inner membrane)|GO:0005777(peroxisome)|GO:0005783(endoplasmic reticulum)|GO:0006629(lipid metabolic process)|GO:0006631(fatty acid metabolic process)|GO:0006810(transport)|GO:0016020(membrane)|GO:0016740(transferase activity)|GO:0016746(transferase activity, transferr…
Fitm1	0.0484112	1.00145	ref|Mus musculus fat storage-inducing transmembrane protein 1 (Fitm1), mRNA [NM_026808]	GO:0005783(endoplasmic reticulum)|GO:0005789(endoplasmic reticulum membrane)|GO:0008654(phospholipid biosynthetic process)|GO:0010890(positive regulation of sequestering of triglyceride)|GO:0016020(membrane)|GO:0016021(integral to membrane)|GO:0019915(lipid storage)|GO:0030176(integral to endoplasmic reticulum membrane)|GO:0034389(lipid particle organization)
Insc	0.000173218	-1.00107	ref|Mus musculus inscuteable homolog (Drosophila) (Insc), mRNA [NM_173767]	GO:0000132(establishment of mitotic spindle orientation)|GO:0005737(cytoplasm)|GO:0007275(multicellular organismal development)|GO:0007399(nervous system development)|GO:0030154(cell differentiation)|GO:0045177(apical part of cell)|GO:0060487(lung epithelial cell differentiation)
Hist1h3c	0.0184456	-1.00131	ref|Mus musculus histone cluster 1, H3c (Hist1h3c), mRNA [NM_175653]	GO:0000786(nucleosome)|GO:0005634(nucleus)|GO:0006334(nucleosome assembly)|GO:0031492(nucleosomal DNA binding)|GO:0042393(histone binding)|GO:0070062(extracellular vesicular exosome)
Tmbim4	0.00131038	-1.00227	ens|transmembrane BAX inhibitor motif containing 4 [Source:MGI Symbol;Acc:MGI:1915462] [ENSMUST00000145015]	GO:0003674(molecular_function)|GO:0005794(Golgi apparatus)|GO:0005795(Golgi stack)|GO:0006915(apoptotic process)|GO:0016020(membrane)|GO:0016021(integral to membrane)|GO:0043066(negative regulation of apoptotic process)|GO:0050848(regulation of calcium-mediated signaling)
AW492943	0.00117415	-1.00242	gb|UI-M-BH3-atx-f-05-0-UI.s1 NIH_BMAP_M_S4 Mus musculus cDNA clone UI-M-BH3-atx-f-05-0-UI 3'. [AW492943]	GO:0005509(calcium ion binding)|GO:0005886(plasma membrane)|GO:0007155(cell adhesion)|GO:0007156(homophilic cell adhesion)|GO:0007219(Notch signaling pathway)|GO:0016020(membrane)|GO:0016021(integral to membrane)|GO:0046872(metal ion binding)|GO:0070062(extracellular vesicular exosome)
BC043934	0.00475949	-1.0028	gb|Mus musculus 9 days embryo whole body cDNA, RIKEN full-length enriched library, clone:D030022H06 product:hypothetical protein, full insert sequence. [AK050822]
Neurog2	0.000543034	-1.00338	ref|Mus musculus neurogenin 2 (Neurog2), mRNA [NM_009718]	GO:0001764(neuron migration)|GO:0003677(DNA binding)|GO:0005515(protein binding)|GO:0005634(nucleus)|GO:0006351(transcription, DNA-dependent)|GO:0006355(regulation of transcription, DNA-dependent)|GO:0007275(multicellular organismal development)|GO:0007399(nervous system development)|GO:0007411(axon guidance)|GO:0021954(central nervous system neuron development)|GO:0022008(neurogenesis)|GO:003015…
Mirg	0.00107565	-1.00435	ref|Mus musculus miRNA containing gene (Mirg), long non-coding RNA [NR_028265]
Crxos	0.00012642	-1.00471	ref|Mus musculus cone-rod homeobox, opposite strand (Crxos), transcript variant 1, mRNA [NM_001033638]	GO:0003682(chromatin binding)|GO:0005634(nucleus)|GO:0006355(regulation of transcription, DNA-dependent)|GO:0044212(transcription regulatory region DNA binding)|GO:0048666(neuron development)
Acvr2b	0.00136213	-1.00548	ref|Mus musculus activin receptor IIB (Acvr2b), mRNA [NM_007397]	GO:0000122(negative regulation of transcription from RNA polymerase II promoter)|GO:0000166(nucleotide binding)|GO:0001501(skeletal system development)|GO:0001702(gastrulation with mouth forming second)|GO:0001822(kidney development)|GO:0001946(lymphangiogenesis)|GO:0001974(blood vessel remodeling)|GO:0004672(protein kinase activity)|GO:0004674(protein serine/threonine kinase activity)|GO:0004675…
chr13:65716675-65765575_F	9.45636e-05	-1.00561	lincRNA:chr13:65716675-65765575 forward strand
4921531P14Rik	0.00016345	-1.00639	ref|Mus musculus RIKEN cDNA 4921531P14 gene (4921531P14Rik), long non-coding RNA [NR_045361]	GO:0003674(molecular_function)|GO:0005575(cellular_component)|GO:0008150(biological_process)
Pde5a	0.00330369	-1.00649	ref|Mus musculus phosphodiesterase 5A, cGMP-specific (Pde5a), mRNA [NM_153422]	GO:0000166(nucleotide binding)|GO:0002026(regulation of the force of heart contraction)|GO:0002678(positive regulation of chronic inflammatory response)|GO:0003824(catalytic activity)|GO:0004112(cyclic-nucleotide phosphodiesterase activity)|GO:0004114(3',5'-cyclic-nucleotide phosphodiesterase activity)|GO:0005829(cytosol)|GO:0007165(signal transduction)|GO:0007614(short-term memory)|GO:0008081(ph…
AK090142	0.000188601	-1.00708	gb|Mus musculus 13 days embryo spinal cord cDNA, RIKEN full-length enriched library, clone:G630005B13 product:unclassifiable, full insert sequence. [AK090142]
A_55_P2726221	0.000376476	-1.00728	Unknown
Cdc14b	0.00316751	-1.00818	ref|PREDICTED: Mus musculus CDC14 cell division cycle 14B (Cdc14b), transcript variant X12, mRNA [XM_006517226]	GO:0000922(spindle pole)|GO:0004721(phosphoprotein phosphatase activity)|GO:0004722(protein serine/threonine phosphatase activity)|GO:0004725(protein tyrosine phosphatase activity)|GO:0005634(nucleus)|GO:0005654(nucleoplasm)|GO:0005730(nucleolus)|GO:0005737(cytoplasm)|GO:0005813(centrosome)|GO:0006281(DNA repair)|GO:0006470(protein dephosphorylation)|GO:0006974(response to DNA damage stimulus)|GO…
Myb	0.0019181	-1.00927	ref|Mus musculus myeloblastosis oncogene (Myb), transcript variant 2, mRNA [NM_010848]	GO:0000082(G1/S transition of mitotic cell cycle)|GO:0000122(negative regulation of transcription from RNA polymerase II promoter)|GO:0000978(RNA polymerase II core promoter proximal region sequence-specific DNA binding)|GO:0001077(RNA polymerase II core promoter proximal region sequence-specific DNA binding transcription factor activity involved in positive regulation of transcription)|GO:000113…
Radil	0.000408986	-1.00928	gb|Mus musculus 16 days embryo head cDNA, RIKEN full-length enriched library, clone:C130086G02 product:Hypothetical Gram-positive cocci surface protein 'anchoring' hexapeptide/RA domain/PDZ domain homolog [Mus musculus], full insert sequence. [AK163852]	GO:0005515(protein binding)|GO:0005874(microtubule)|GO:0007155(cell adhesion)|GO:0007165(signal transduction)|GO:0007275(multicellular organismal development)|GO:0034446(substrate adhesion-dependent cell spreading)
Car7	0.0078073	-1.00986	ref|Mus musculus carbonic anhydrase 7 (Car7), transcript variant 1, mRNA [NM_053070]	GO:0004089(carbonate dehydratase activity)|GO:0005737(cytoplasm)|GO:0005829(cytosol)|GO:0006730(one-carbon metabolic process)|GO:0008270(zinc ion binding)|GO:0016829(lyase activity)|GO:0032230(positive regulation of synaptic transmission, GABAergic)|GO:0032849(positive regulation of cellular pH reduction)|GO:0046872(metal ion binding)|GO:2001225(regulation of chloride transport)
ENSMUST00000120662	0.00022537	-1.01007	ens|major urinary protein, pseudogene 13 [Source:MGI Symbol;Acc:MGI:3802118] [ENSMUST00000120662]
Zglp1	0.00157199	-1.01007	ref|Mus musculus zinc finger, GATA-like protein 1 (Zglp1), mRNA [NM_001103168]	GO:0000122(negative regulation of transcription from RNA polymerase II promoter)|GO:0000977(RNA polymerase II regulatory region sequence-specific DNA binding)|GO:0001085(RNA polymerase II transcription factor binding)|GO:0001228(RNA polymerase II transcription regulatory region sequence-specific DNA binding transcription factor activity involved in positive regulation of transcription)|GO:0003677…
Ikzf3	0.000508536	-1.01077	ens|IKAROS family zinc finger 3 [Source:MGI Symbol;Acc:MGI:1342542] [ENSMUST00000152400]	GO:0000977(RNA polymerase II regulatory region sequence-specific DNA binding)|GO:0001228(RNA polymerase II transcription regulatory region sequence-specific DNA binding transcription factor activity involved in positive regulation of transcription)|GO:0003676(nucleic acid binding)|GO:0003677(DNA binding)|GO:0005515(protein binding)|GO:0005634(nucleus)|GO:0005654(nucleoplasm)|GO:0005737(cytoplasm)…
Dnah6	0.000238585	-1.01123	ref|Mus musculus dynein, axonemal, heavy chain 6 (Dnah6), mRNA [NM_001164669]	GO:0003341(cilium movement)|GO:0003777(microtubule motor activity)|GO:0005929(cilium)|GO:0007018(microtubule-based movement)|GO:0008569(minus-end-directed microtubule motor activity)|GO:0030286(dynein complex)|GO:0036156(inner dynein arm)|GO:0045503(dynein light chain binding)|GO:0045505(dynein intermediate chain binding)|GO:0051959(dynein light intermediate chain binding)|GO:0060271(cilium morph…
Foxd4	0.00081735	-1.01176	ref|Mus musculus forkhead box D4 (Foxd4), mRNA [NM_008022]	GO:0000981(sequence-specific DNA binding RNA polymerase II transcription factor activity)|GO:0003677(DNA binding)|GO:0003700(sequence-specific DNA binding transcription factor activity)|GO:0005634(nucleus)|GO:0006351(transcription, DNA-dependent)|GO:0006355(regulation of transcription, DNA-dependent)|GO:0009653(anatomical structure morphogenesis)|GO:0030154(cell differentiation)|GO:0043565(sequen…
Taf2	0.00225364	-1.01251	gb|Mus musculus 12 days embryo spinal ganglion cDNA, RIKEN full-length enriched library, clone:D130002B04 product:hypothetical protein, full insert sequence. [AK051126]	GO:0000086(G2/M transition of mitotic cell cycle)|GO:0001075(RNA polymerase II core promoter sequence-specific DNA binding transcription factor activity involved in preinitiation complex assembly)|GO:0001129(TBP-class protein binding RNA polymerase II transcription factor activity involved in preinitiation complex assembly)|GO:0003682(chromatin binding)|GO:0005634(nucleus)|GO:0005669(transcriptio…
chr8:122807653-122823000_R	0.000140271	-1.01283	lincRNA:chr8:122807653-122823000 reverse strand
BG242401	0.000748533	-1.01291	gb|602354183F1 NCI_CGAP_Mam1 Mus musculus cDNA clone IMAGE:4482429 5'. [BG242401]
Tmem176a	0.00969863	-1.01291	ref|Mus musculus transmembrane protein 176A (Tmem176a), transcript variant 1, mRNA [NM_025326]	GO:0005515(protein binding)|GO:0016020(membrane)|GO:0016021(integral to membrane)|GO:2001199(negative regulation of dendritic cell differentiation)
Gm36802	0.0028821	-1.01458	ref|PREDICTED: Mus musculus predicted gene, 36802 (Gm36802), transcript variant X1, ncRNA [XR_386063]
Sidt2	0.0025158	-1.01459	ens|SID1 transmembrane family, member 2 [Source:MGI Symbol;Acc:MGI:2446134] [ENSMUST00000160911]	GO:0000902(cell morphogenesis)|GO:0003323(type B pancreatic cell development)|GO:0003725(double-stranded RNA binding)|GO:0005764(lysosome)|GO:0005765(lysosomal membrane)|GO:0009749(response to glucose stimulus)|GO:0016020(membrane)|GO:0016021(integral to membrane)|GO:0033227(dsRNA transport)|GO:0042593(glucose homeostasis)|GO:0044342(type B pancreatic cell proliferation)|GO:0051033(RNA transmembr…
LOC102633794	0.00509443	-1.01531	ref|PREDICTED: Mus musculus uncharacterized LOC102633794 (LOC102633794), ncRNA [XR_400120]
Tnfsfm13	0.00771059	-1.01681	ref|Mus musculus tumor necrosis factor (ligand) superfamily, membrane-bound member 13 (Tnfsfm13), transcript variant 1, mRNA [NM_001034097]	GO:0003674(molecular_function)|GO:0005575(cellular_component)|GO:0008150(biological_process)
Gm34433	0.00137264	-1.01725	gb|Mus musculus, clone IMAGE:5361456, mRNA. [BC044776]
Slc51b	0.0351746	-1.01841	ref|Mus musculus solute carrier family 51, beta subunit (Slc51b), mRNA [NM_178933]	GO:0005215(transporter activity)|GO:0005515(protein binding)|GO:0005886(plasma membrane)|GO:0006810(transport)|GO:0015721(bile acid and bile salt transport)|GO:0016020(membrane)|GO:0016021(integral to membrane)|GO:0031647(regulation of protein stability)|GO:0043234(protein complex)|GO:0046982(protein heterodimerization activity)|GO:0060050(positive regulation of protein glycosylation)|GO:0070863(…
Gm6787	0.000204276	-1.01873	ref|Mus musculus predicted gene 6787 (Gm6787), non-coding RNA [NR_003632]
Nucb1	0.000238585	-1.02248	ens|nucleobindin 1 [Source:MGI Symbol;Acc:MGI:97388] [ENSMUST00000134927]	GO:0001965(G-protein alpha-subunit binding)|GO:0003677(DNA binding)|GO:0005509(calcium ion binding)|GO:0005576(extracellular region)|GO:0005615(extracellular space)|GO:0005634(nucleus)|GO:0005737(cytoplasm)|GO:0005769(early endosome)|GO:0005791(rough endoplasmic reticulum)|GO:0005793(endoplasmic reticulum-Golgi intermediate compartment)|GO:0005794(Golgi apparatus)|GO:0005798(Golgi-associated vesi…
ENSMUST00000099029	0.0350604	-1.02272	ens|predicted gene 14399 [Source:MGI Symbol;Acc:MGI:3650082] [ENSMUST00000099029]
LOC102642673	0.00044683	-1.02282	ref|PREDICTED: Mus musculus uncharacterized LOC102642673 (LOC102642673), ncRNA [XR_402266]
AW550460	0.00137199	-1.02335	gb|L0064H10-3 NIA Mouse E12.5 Female Mesonephros and Gonads cDNA Library Mus musculus cDNA clone L0064H10 3', mRNA sequence [AW550460]
ENSMUST00000098592	0.000205978	-1.02471	ens|predicted gene 10643 [Source:MGI Symbol;Acc:MGI:3642507] [ENSMUST00000098592]
ENSMUST00000088648	0.00142563	-1.02542	ens|predicted gene 29486 [Source:MGI Symbol;Acc:MGI:5580192] [ENSMUST00000088648]
Rad51	0.000406357	-1.02578	ens|RAD51 homolog [Source:MGI Symbol;Acc:MGI:97890] [ENSMUST00000110828]	GO:0000150(recombinase activity)|GO:0000166(nucleotide binding)|GO:0000228(nuclear chromosome)|GO:0000400(four-way junction DNA binding)|GO:0000722(telomere maintenance via recombination)|GO:0000724(double-strand break repair via homologous recombination)|GO:0000730(DNA recombinase assembly)|GO:0000784(nuclear chromosome, telomeric region)|GO:0000785(chromatin)|GO:0000790(nuclear chromatin)|GO:00…
Sart1	0.00509298	-1.0264	ref|Mus musculus squamous cell carcinoma antigen recognized by T cells 1 (Sart1), mRNA [NM_016882]	GO:0000387(spliceosomal snRNP assembly)|GO:0000398(nuclear mRNA splicing, via spliceosome)|GO:0000481(maturation of 5S rRNA)|GO:0003723(RNA binding)|GO:0005634(nucleus)|GO:0005654(nucleoplasm)|GO:0005681(spliceosomal complex)|GO:0005794(Golgi apparatus)|GO:0006397(mRNA processing)|GO:0008380(RNA splicing)|GO:0015030(Cajal body)|GO:0016607(nuclear speck)|GO:0045292(nuclear mRNA cis splicing, via s…
chr15:98842850-98853100_F	0.00232908	-1.0271	lincRNA:chr15:98842850-98853100 forward strand
Ifi27l2a	0.00353732	-1.02806	ref|Mus musculus interferon, alpha-inducible protein 27 like 2A (Ifi27l2a), transcript variant 1, mRNA [NM_029803]	GO:0003674(molecular_function)|GO:0005575(cellular_component)|GO:0007568(aging)|GO:0009615(response to virus)|GO:0016020(membrane)|GO:0016021(integral to membrane)
Olfr458	0.0430874	-1.02828	ref|Mus musculus olfactory receptor 458 (Olfr458), mRNA [NM_146444]	GO:0004984(olfactory receptor activity)|GO:0007186(G-protein coupled receptor signaling pathway)|GO:0007608(sensory perception of smell)|GO:0016021(integral to membrane)
Msi1	0.00365719	-1.02858	ref|Mus musculus musashi RNA-binding protein 1 (Msi1), mRNA [NM_008629]	GO:0003676(nucleic acid binding)|GO:0003723(RNA binding)|GO:0003727(single-stranded RNA binding)|GO:0005634(nucleus)|GO:0005737(cytoplasm)|GO:0005844(polysome)|GO:0008266(poly(U) RNA binding)|GO:0009725(response to hormone stimulus)|GO:0042802(identical protein binding)
Igdcc3	0.000173218	-1.02937	ref|Mus musculus immunoglobulin superfamily, DCC subclass, member 3 (Igdcc3), mRNA [NM_008988]	GO:0003674(molecular_function)|GO:0005575(cellular_component)|GO:0016020(membrane)|GO:0016021(integral to membrane)|GO:0050885(neuromuscular process controlling balance)
1520401A03Rik	0.000526787	-1.02965	gb|Mus musculus 16 days embryo head cDNA, RIKEN full-length enriched library, clone:C130002K19 product:hypothetical Glycine-rich region containing protein, full insert sequence. [AK047830]	GO:0003674(molecular_function)|GO:0005575(cellular_component)|GO:0008150(biological_process)
Zmat4	0.00399981	-1.02967	ref|Mus musculus zinc finger, matrin type 4 (Zmat4), transcript variant 1, mRNA [NM_177086]	GO:0002039(p53 binding)|GO:0003676(nucleic acid binding)|GO:0003677(DNA binding)|GO:0003723(RNA binding)|GO:0005622(intracellular)|GO:0005634(nucleus)|GO:0008270(zinc ion binding)|GO:0046872(metal ion binding)|GO:0072332(signal transduction by p53 class mediator resulting in induction of apoptosis)
Cmip	0.00123447	-1.02998	gb|Mus musculus 0 day neonate kidney cDNA, RIKEN full-length enriched library, clone:D630016P04 product:hypothetical PH domain-like structure containing protein, full insert sequence. [AK085367]	GO:0003674(molecular_function)|GO:0005634(nucleus)|GO:0005654(nucleoplasm)|GO:0005737(cytoplasm)|GO:0005829(cytosol)|GO:0008150(biological_process)
chr1:92546371-92551596_R	0.000403799	-1.03039	lincRNA:chr1:92546371-92551596 reverse strand
ENSMUST00000116079	0.000301808	-1.03131	ens|predicted pseudogene 7146 [Source:MGI Symbol;Acc:MGI:3645120] [ENSMUST00000116079]
Homer2	0.00109428	-1.03176	gb|Mus musculus adult male corpora quadrigemina cDNA, RIKEN full-length enriched library, clone:B230011B16 product:homer homolog 2 (Drosophila), full insert sequence. [AK163423]	GO:0003779(actin binding)|GO:0005515(protein binding)|GO:0005737(cytoplasm)|GO:0005829(cytosol)|GO:0005886(plasma membrane)|GO:0007216(G-protein coupled glutamate receptor signaling pathway)|GO:0007605(sensory perception of sound)|GO:0008277(regulation of G-protein coupled receptor protein signaling pathway)|GO:0016020(membrane)|GO:0019904(protein domain specific binding)|GO:0030054(cell junction…
Wnt1	0.000613231	-1.03216	ref|Mus musculus wingless-type MMTV integration site family, member 1 (Wnt1), mRNA [NM_021279]	GO:0000578(embryonic axis specification)|GO:0001658(branching involved in ureteric bud morphogenesis)|GO:0001934(positive regulation of protein phosphorylation)|GO:0005102(receptor binding)|GO:0005109(frizzled binding)|GO:0005125(cytokine activity)|GO:0005515(protein binding)|GO:0005576(extracellular region)|GO:0005578(proteinaceous extracellular matrix)|GO:0005615(extracellular space)|GO:0005737…
Mpv17l	0.000310986	-1.03218	ref|Mus musculus Mpv17 transgene, kidney disease mutant-like (Mpv17l), transcript variant 6, mRNA [NM_001289567]	GO:0005102(receptor binding)|GO:0005737(cytoplasm)|GO:0005739(mitochondrion)|GO:0005777(peroxisome)|GO:0010730(negative regulation of hydrogen peroxide biosynthetic process)|GO:0016020(membrane)|GO:0016021(integral to membrane)|GO:0043231(intracellular membrane-bounded organelle)|GO:0072593(reactive oxygen species metabolic process)
ENSMUST00000118749	5.77611e-05	-1.03289	ens|predicted gene 4909 [Source:MGI Symbol;Acc:MGI:3648723] [ENSMUST00000118749]
Nms	0.00412281	-1.03308	ref|Mus musculus neuromedin S (Nms), mRNA [NM_001011684]	GO:0001664(G-protein coupled receptor binding)|GO:0005576(extracellular region)|GO:0007218(neuropeptide signaling pathway)|GO:0045475(locomotor rhythm)
Daglb	0.0380033	-1.03344	ens|diacylglycerol lipase, beta [Source:MGI Symbol;Acc:MGI:2442032] [ENSMUST00000155383]	GO:0005634(nucleus)|GO:0005765(lysosomal membrane)|GO:0005886(plasma membrane)|GO:0006629(lipid metabolic process)|GO:0007405(neuroblast proliferation)|GO:0016020(membrane)|GO:0016021(integral to membrane)|GO:0016042(lipid catabolic process)|GO:0016787(hydrolase activity)|GO:0019369(arachidonic acid metabolic process)|GO:0022008(neurogenesis)|GO:0042136(neurotransmitter biosynthetic process)|GO:0…
Stat5a	0.00695777	-1.03378	ref|Mus musculus signal transducer and activator of transcription 5A (Stat5a), transcript variant 1, mRNA [NM_011488]	GO:0000255(allantoin metabolic process)|GO:0000979(RNA polymerase II core promoter sequence-specific DNA binding)|GO:0001228(RNA polymerase II transcription regulatory region sequence-specific DNA binding transcription factor activity involved in positive regulation of transcription)|GO:0001553(luteinization)|GO:0001779(natural killer cell differentiation)|GO:0001938(positive regulation of endoth…
Kpna1	6.21196e-05	-1.03406	ens|karyopherin (importin) alpha 1 [Source:MGI Symbol;Acc:MGI:103560] [ENSMUST00000173715]	GO:0005515(protein binding)|GO:0005634(nucleus)|GO:0005643(nuclear pore)|GO:0005654(nucleoplasm)|GO:0005737(cytoplasm)|GO:0005829(cytosol)|GO:0006606(protein import into nucleus)|GO:0006607(NLS-bearing substrate import into nucleus)|GO:0006810(transport)|GO:0008139(nuclear localization sequence binding)|GO:0008565(protein transporter activity)|GO:0015031(protein transport)|GO:0030425(dendrite)
Spaca4	0.00161696	-1.03463	ref|Mus musculus sperm acrosome associated 4 (Spaca4), mRNA [NM_027055]	GO:0003796(lysozyme activity)|GO:0005615(extracellular space)|GO:0005886(plasma membrane)|GO:0007155(cell adhesion)|GO:0016020(membrane)|GO:0016998(cell wall macromolecule catabolic process)|GO:0031225(anchored to membrane)|GO:0031410(cytoplasmic vesicle)|GO:0050829(defense response to Gram-negative bacterium)|GO:0050830(defense response to Gram-positive bacterium)
Krtap5-2	0.000188601	-1.03558	ref|Mus musculus keratin associated protein 5-2 (Krtap5-2), mRNA [NM_027844]	GO:0003674(molecular_function)|GO:0005575(cellular_component)|GO:0005882(intermediate filament)|GO:0008150(biological_process)|GO:0045095(keratin filament)
C030009H01Rik	0.0431322	-1.03629	gb|Mus musculus adult male corpus striatum cDNA, RIKEN full-length enriched library, clone:C030009H01 product:hypothetical protein, full insert sequence. [AK081218]
ENSMUST00000176907	0.000870842	-1.03673	ens|vomeronasal 2, receptor, pseudogene 134 [Source:MGI Symbol;Acc:MGI:3761694] [ENSMUST00000176907]
Amn1	0.0208391	-1.03749	gb|Mus musculus adult male thymus cDNA, RIKEN full-length enriched library, clone:5830467E07 product:hypothetical protein, full insert sequence. [AK018037]	GO:0003674(molecular_function)|GO:0005575(cellular_component)|GO:0008150(biological_process)
Slc3a1	0.00759696	-1.03774	ref|Mus musculus solute carrier family 3, member 1 (Slc3a1), mRNA [NM_009205]	GO:0003824(catalytic activity)|GO:0005515(protein binding)|GO:0005743(mitochondrial inner membrane)|GO:0005774(vacuolar membrane)|GO:0005886(plasma membrane)|GO:0005887(integral to plasma membrane)|GO:0005975(carbohydrate metabolic process)|GO:0006810(transport)|GO:0006865(amino acid transport)|GO:0016020(membrane)|GO:0016021(integral to membrane)|GO:0031526(brush border membrane)|GO:0046982(prot…
1700083H02Rik	0.000783137	-1.03801	ref|PREDICTED: Mus musculus RIKEN cDNA 1700083H02 gene (1700083H02Rik), misc_RNA [XR_394567]
Adam6b	0.00104775	-1.03824	ref|Mus musculus a disintegrin and metallopeptidase domain 6B (Adam6b), mRNA [NM_001009545]	GO:0003674(molecular_function)|GO:0005575(cellular_component)|GO:0008150(biological_process)
Scgb1b3	0.000386284	-1.03827	ref|Mus musculus secretoglobin, family 1B, member 3 (Scgb1b3), mRNA [NM_001256073]	GO:0005496(steroid binding)|GO:0005576(extracellular region)|GO:0008150(biological_process)
Arid1b	0.0010156	-1.03861	gb|Mus musculus AT rich interactive domain 1B (Swi1 like), mRNA (cDNA clone IMAGE:5257371). [BC052557]	GO:0003674(molecular_function)|GO:0005634(nucleus)|GO:0005654(nucleoplasm)|GO:0005829(cytosol)|GO:0005886(plasma membrane)|GO:0006338(chromatin remodeling)|GO:0007270(neuron-neuron synaptic transmission)|GO:0016514(SWI/SNF complex)|GO:0060996(dendritic spine development)|GO:0071565(nBAF complex)|GO:0097026(dendritic cell dendrite assembly)
ENSMUST00000085094	0.00113295	-1.03871	ens|predicted gene 10160 [Source:MGI Symbol;Acc:MGI:3642884] [ENSMUST00000085094]
Speer4cos	0.00163088	-1.0394	ref|Mus musculus spermatogenesis associated glutamate (E)-rich protein 4c, opposite strand transcript (Speer4cos), non-coding RNA [NR_001585]
Ankrd2	0.00782151	-1.0406	ref|Mus musculus ankyrin repeat domain 2 (stretch responsive muscle) (Ankrd2), mRNA [NM_020033]	GO:0000122(negative regulation of transcription from RNA polymerase II promoter)|GO:0000791(euchromatin)|GO:0001817(regulation of cytokine production)|GO:0003682(chromatin binding)|GO:0003712(transcription cofactor activity)|GO:0005515(protein binding)|GO:0005634(nucleus)|GO:0005737(cytoplasm)|GO:0005829(cytosol)|GO:0006357(regulation of transcription from RNA polymerase II promoter)|GO:0010832(n…
Rmi1	0.00522164	-1.04105	ref|Mus musculus RMI1, RecQ mediated genome instability 1, homolog (S. cerevisiae) (Rmi1), transcript variant 1, mRNA [NM_001168248]	GO:0000166(nucleotide binding)|GO:0002021(response to dietary excess)|GO:0002023(reduction of food intake in response to dietary excess)|GO:0003674(molecular_function)|GO:0005634(nucleus)|GO:0005654(nucleoplasm)|GO:0006260(DNA replication)|GO:0009749(response to glucose stimulus)|GO:0016604(nuclear body)|GO:0035264(multicellular organism growth)|GO:0042593(glucose homeostasis)
Eif5a2	0.00191064	-1.04117	ref|Mus musculus eukaryotic translation initiation factor 5A2 (Eif5a2), mRNA [NM_177586]	GO:0003723(RNA binding)|GO:0003746(translation elongation factor activity)|GO:0005634(nucleus)|GO:0005643(nuclear pore)|GO:0005737(cytoplasm)|GO:0005783(endoplasmic reticulum)|GO:0006412(translation)|GO:0006414(translational elongation)|GO:0006452(translational frameshifting)|GO:0006810(transport)|GO:0008284(positive regulation of cell proliferation)|GO:0015031(protein transport)|GO:0016020(membr…
AK038605	0.000138509	-1.04134	gb|Mus musculus adult male hypothalamus cDNA, RIKEN full-length enriched library, clone:A230049N09 product:unclassifiable, full insert sequence. [AK038605]
Rpl34-ps1	0.000127719	-1.0414	ref|Mus musculus ribosomal protein L34, pseudogene 1 (Rpl34-ps1), mRNA [NM_001199350]
Nlrc3	0.0026461	-1.04213	ref|Mus musculus NLR family, CARD domain containing 3 (Nlrc3), transcript variant 1, mRNA [NM_001081280]	GO:0000166(nucleotide binding)|GO:0005515(protein binding)|GO:0005524(ATP binding)|GO:0005737(cytoplasm)|GO:0005815(microtubule organizing center)|GO:0005829(cytosol)|GO:0007249(I-kappaB kinase/NF-kappaB cascade)|GO:0014067(negative regulation of phosphatidylinositol 3-kinase cascade)|GO:0031396(regulation of protein ubiquitination)|GO:0032088(negative regulation of NF-kappaB transcription factor…
Igf1	0.00688502	-1.04216	ref|Mus musculus insulin-like growth factor 1 (Igf1), transcript variant 2, mRNA [NM_184052]	GO:0000187(activation of MAPK activity)|GO:0001649(osteoblast differentiation)|GO:0001775(cell activation)|GO:0001932(regulation of protein phosphorylation)|GO:0001974(blood vessel remodeling)|GO:0002683(negative regulation of immune system process)|GO:0005158(insulin receptor binding)|GO:0005159(insulin-like growth factor receptor binding)|GO:0005178(integrin binding)|GO:0005179(hormone activity…
4930505K14Rik	0.000928207	-1.04218	ref|Mus musculus RIKEN cDNA 4930505K14 gene (4930505K14Rik), long non-coding RNA [NR_131106]
NAP114235-1	0.000513218	-1.04224	Unknown
Ifi44	0.00656773	-1.04239	ref|Mus musculus interferon-induced protein 44 (Ifi44), mRNA [NM_133871]	GO:0003674(molecular_function)|GO:0005737(cytoplasm)|GO:0008150(biological_process)
Iigp1b	0.0055126	-1.04243	ref|Mus musculus interferon inducible GTPase 1B (Iigp1b), mRNA [NM_001013828]	GO:0003674(molecular_function)|GO:0005575(cellular_component)|GO:0008150(biological_process)
ENSMUST00000121255	0.000280342	-1.04295	ens|predicted pseudogene 6985 [Source:MGI Symbol;Acc:MGI:3644316] [ENSMUST00000121255]
Tnfsf10	0.00205344	-1.04411	gb|Mus musculus mammary gland RCB-0526 Jyg-MC(A) cDNA, RIKEN full-length enriched library, clone:G830007J21 product:tumor necrosis factor (ligand) superfamily, member 10, full insert sequence. [AK144931]	GO:0005125(cytokine activity)|GO:0005164(tumor necrosis factor receptor binding)|GO:0005615(extracellular space)|GO:0006915(apoptotic process)|GO:0006955(immune response)|GO:0016020(membrane)|GO:0016021(integral to membrane)|GO:0032813(tumor necrosis factor receptor superfamily binding)|GO:0043065(positive regulation of apoptotic process)|GO:0043280(positive regulation of cysteine-type endopeptid…
Tbl3	0.0341898	-1.04493	ref|Mus musculus transducin (beta)-like 3 (Tbl3), mRNA [NM_145396]	GO:0000462(maturation of SSU-rRNA from tricistronic rRNA transcript (SSU-rRNA, 5.8S rRNA, LSU-rRNA))|GO:0003723(RNA binding)|GO:0005634(nucleus)|GO:0005730(nucleolus)|GO:0006364(rRNA processing)|GO:0030515(snoRNA binding)|GO:0032040(small-subunit processome)|GO:0034388(Pwp2p-containing subcomplex of 90S preribosome)
chr13:112648658-112719303_R	0.0060086	-1.04514	lincRNA:chr13:112648658-112719303 reverse strand
ENSMUST00000120851	0.0420068	-1.04518	ens|predicted gene 13576 [Source:MGI Symbol;Acc:MGI:3649302] [ENSMUST00000120851]
Sh2d4b	0.000356533	-1.0455	gb|Mus musculus 0 day neonate thymus cDNA, RIKEN full-length enriched library, clone:A430109M18 product:hypothetical protein, full insert sequence. [AK020787]	GO:0003674(molecular_function)|GO:0005575(cellular_component)|GO:0008150(biological_process)
Loxhd1	0.00161772	-1.04562	ref|Mus musculus lipoxygenase homology domains 1 (Loxhd1), mRNA [NM_172834]	GO:0005262(calcium channel activity)|GO:0007605(sensory perception of sound)|GO:0016020(membrane)|GO:0032420(stereocilium)|GO:0042995(cell projection)|GO:0050982(detection of mechanical stimulus)
chr7:6210340-6229115_F	0.00398084	-1.04582	lincRNA:chr7:6210340-6229115 forward strand
Cyp2c66	0.00537193	-1.04652	ref|Mus musculus cytochrome P450, family 2, subfamily c, polypeptide 66 (Cyp2c66), mRNA [NM_001011707]	GO:0002244(hemopoietic progenitor cell differentiation)|GO:0004497(monooxygenase activity)|GO:0008144(drug binding)|GO:0008390(testosterone 16-alpha-hydroxylase activity)|GO:0008392(arachidonic acid epoxygenase activity)|GO:0008395(steroid hydroxylase activity)|GO:0016491(oxidoreductase activity)|GO:0019373(epoxygenase P450 pathway)|GO:0034875(caffeine oxidase activity)|GO:0043231(intracellular m…
Gfy	0.000686771	-1.04684	ref|Mus musculus golgi-associated olfactory signaling regulator (Gfy), mRNA [NM_001195255]	GO:0003674(molecular_function)|GO:0005794(Golgi apparatus)|GO:0007608(sensory perception of smell)|GO:0016020(membrane)|GO:0016021(integral to membrane)|GO:0030173(integral to Golgi membrane)|GO:0050896(response to stimulus)
chr5:104936417-104984892_R	0.00353353	-1.04872	lincRNA:chr5:104936417-104984892 reverse strand
Asb18	0.00290361	-1.04914	ens|ankyrin repeat and SOCS box-containing 18 [Source:MGI Symbol;Acc:MGI:2655109] [ENSMUST00000086882]	GO:0000151(ubiquitin ligase complex)|GO:0004842(ubiquitin-protein ligase activity)|GO:0005634(nucleus)|GO:0005737(cytoplasm)|GO:0008150(biological_process)|GO:0031625(ubiquitin protein ligase binding)|GO:0035556(intracellular signal transduction)
ENSMUST00000196939	0.000625769	-1.04955	ens|T cell receptor alpha variable 2 [Source:MGI Symbol;Acc:MGI:3642679] [ENSMUST00000196939]
Ccdc42	0.000122956	-1.04984	ref|Mus musculus coiled-coil domain containing 42 (Ccdc42), mRNA [NM_177779]	GO:0003674(molecular_function)|GO:0005575(cellular_component)|GO:0007286(spermatid development)
1200007C13Rik	0.000417642	-1.04984	gb|Mus musculus adult male lung cDNA, RIKEN full-length enriched library, clone:1200007C13 product:hypothetical Prenyl group binding site (CAAX box) containing protein, full insert sequence. [AK004627]
chr8:13507348-13543773_F	0.000783137	-1.05102	lincRNA:chr8:13507348-13543773 forward strand
chr14:99728359-99728958_F	0.00192474	-1.05114	lincRNA:chr14:99728359-99728958 forward strand
Nanos3	0.00028033	-1.05115	ref|Mus musculus nanos homolog 3 (Drosophila) (Nanos3), mRNA [NM_194059]	GO:0000932(cytoplasmic mRNA processing body)|GO:0003723(RNA binding)|GO:0005515(protein binding)|GO:0005634(nucleus)|GO:0005737(cytoplasm)|GO:0006417(regulation of translation)|GO:0007275(multicellular organismal development)|GO:0007281(germ cell development)|GO:0007283(spermatogenesis)|GO:0008270(zinc ion binding)|GO:0010494(cytoplasmic stress granule)|GO:0017148(negative regulation of translati…
ENSMUST00000118776	0.000474762	-1.05155	ens|predicted gene 15544 [Source:MGI Symbol;Acc:MGI:3782993] [ENSMUST00000118776]
Smarca2	0.000484655	-1.05157	ref|Mus musculus SWI/SNF related, matrix associated, actin dependent regulator of chromatin, subfamily a, member 2 (Smarca2), transcript variant 1, mRNA [NM_011416]	GO:0000166(nucleotide binding)|GO:0000790(nuclear chromatin)|GO:0001105(RNA polymerase II transcription coactivator activity)|GO:0003677(DNA binding)|GO:0003682(chromatin binding)|GO:0004386(helicase activity)|GO:0005515(protein binding)|GO:0005524(ATP binding)|GO:0005634(nucleus)|GO:0005654(nucleoplasm)|GO:0006325(chromatin organization)|GO:0006334(nucleosome assembly)|GO:0006338(chromatin remod…
ENSMUST00000182285	0.0214045	-1.0522	ens|predicted gene 9381 [Source:MGI Symbol;Acc:MGI:3644106] [ENSMUST00000182285]
Atg16l1	0.000143119	-1.05232	ens|autophagy related 16-like 1 (S. cerevisiae) [Source:MGI Symbol;Acc:MGI:1924290] [ENSMUST00000127884]	GO:0000045(autophagic vacuole assembly)|GO:0000421(autophagic vacuole membrane)|GO:0005515(protein binding)|GO:0005737(cytoplasm)|GO:0005776(autophagic vacuole)|GO:0005930(axoneme)|GO:0006810(transport)|GO:0006914(autophagy)|GO:0015031(protein transport)|GO:0016020(membrane)|GO:0034497(protein localization to pre-autophagosomal structure)|GO:0042802(identical protein binding)|GO:0051020(GTPase bi…
Notch3	0.000884565	-1.05264	ref|Mus musculus notch 3 (Notch3), mRNA [NM_008716]	GO:0000122(negative regulation of transcription from RNA polymerase II promoter)|GO:0004872(receptor activity)|GO:0005509(calcium ion binding)|GO:0005515(protein binding)|GO:0005634(nucleus)|GO:0005654(nucleoplasm)|GO:0005829(cytosol)|GO:0005886(plasma membrane)|GO:0005887(integral to plasma membrane)|GO:0006351(transcription, DNA-dependent)|GO:0006355(regulation of transcription, DNA-dependent)|…
LOC102641211	0.000213171	-1.05295	ref|PREDICTED: Mus musculus uncharacterized LOC102641211 (LOC102641211), ncRNA [XR_402771]
Krtap5-5	0.000627221	-1.05301	ref|Mus musculus keratin associated protein 5-5 (Krtap5-5), mRNA [NM_001037822]	GO:0002244(hemopoietic progenitor cell differentiation)|GO:0003674(molecular_function)|GO:0005575(cellular_component)|GO:0005882(intermediate filament)|GO:0045095(keratin filament)
Rmi2	0.000450755	-1.05304	ens|RMI2, RecQ mediated genome instability 2, homolog (S. cerevisiae) [Source:MGI Symbol;Acc:MGI:2685383] [ENSMUST00000181721]	GO:0003674(molecular_function)|GO:0003677(DNA binding)|GO:0005634(nucleus)|GO:0005829(cytosol)|GO:0006260(DNA replication)|GO:0016607(nuclear speck)|GO:0033045(regulation of sister chromatid segregation)
ENSMUST00000162314	0.00517033	-1.05321	ens|angiogenin, ribonuclease A family, pseudogene 1 [Source:MGI Symbol;Acc:MGI:104986] [ENSMUST00000162314]
Qsox1	0.000257203	-1.05428	ref|Mus musculus quiescin Q6 sulfhydryl oxidase 1 (Qsox1), transcript variant 1, mRNA [NM_001024945]	GO:0003756(protein disulfide isomerase activity)|GO:0005576(extracellular region)|GO:0005615(extracellular space)|GO:0005783(endoplasmic reticulum)|GO:0005794(Golgi apparatus)|GO:0016020(membrane)|GO:0016021(integral to membrane)|GO:0016242(negative regulation of macroautophagy)|GO:0016491(oxidoreductase activity)|GO:0016971(flavin-linked sulfhydryl oxidase activity)|GO:0016972(thiol oxidase acti…
BC028471	0.00159918	-1.05473	gb|Mus musculus 0 day neonate thymus cDNA, RIKEN full-length enriched library, clone:A430091A01 product:hypothetical protein, full insert sequence. [AK138849]
chr15:82037381-82048125_R	0.000671253	-1.05483	lincRNA:chr15:82037381-82048125 reverse strand
Gm35772	0.00157394	-1.05493	ref|PREDICTED: Mus musculus predicted gene, 35772 (Gm35772), ncRNA [XR_384326]
Dlec1	0.000484655	-1.0552	ens|deleted in lung and esophageal cancer 1 [Source:MGI Symbol;Acc:MGI:2443671] [ENSMUST00000055775]	GO:0003674(molecular_function)|GO:0005737(cytoplasm)|GO:0005829(cytosol)|GO:0008150(biological_process)|GO:0008285(negative regulation of cell proliferation)
4933433F19Rik	7.62164e-05	-1.05554	ref|Mus musculus RIKEN cDNA 4933433F19 gene (4933433F19Rik), long non-coding RNA [NR_045856]
Olfr965	0.00015922	-1.05601	ref|Mus musculus olfactory receptor 965 (Olfr965), mRNA [NM_001011859]	GO:0004984(olfactory receptor activity)|GO:0005549(odorant binding)|GO:0007186(G-protein coupled receptor signaling pathway)|GO:0007608(sensory perception of smell)|GO:0016021(integral to membrane)
Smim22	0.00179135	-1.05682	ref|Mus musculus small integral membrane protein 22 (Smim22), transcript variant 3, mRNA [NM_001253797]	GO:0003674(molecular_function)|GO:0005575(cellular_component)|GO:0008150(biological_process)
Acpp	0.00868936	-1.05797	ref|Mus musculus acid phosphatase, prostate (Acpp), transcript variant 2, mRNA [NM_019807]	GO:0003993(acid phosphatase activity)|GO:0005576(extracellular region)|GO:0005615(extracellular space)|GO:0005622(intracellular)|GO:0005634(nucleus)|GO:0005764(lysosome)|GO:0005765(lysosomal membrane)|GO:0005771(multivesicular body)|GO:0005886(plasma membrane)|GO:0006144(purine base metabolic process)|GO:0006772(thiamine metabolic process)|GO:0008253(5'-nucleotidase activity)|GO:0009117(nucleotid…
ENSMUST00000117894	0.00223554	-1.0587	ens|predicted gene 14529 [Source:MGI Symbol;Acc:MGI:3642255] [ENSMUST00000117894]
Sprr2j-ps	0.000326418	-1.0596	ref|Mus musculus small proline-rich protein 2J, pseudogene (Sprr2j-ps), non-coding RNA [NR_003185]
chr7:16584852-16657252_F	0.00911444	-1.05975	lincRNA:chr7:16584852-16657252 forward strand
Best1	0.000697425	-1.06024	ref|Mus musculus bestrophin 1 (Best1), mRNA [NM_011913]	GO:0005254(chloride channel activity)|GO:0005886(plasma membrane)|GO:0006810(transport)|GO:0006811(ion transport)|GO:0006821(chloride transport)|GO:0007601(visual perception)|GO:0016020(membrane)|GO:0016021(integral to membrane)|GO:0016323(basolateral plasma membrane)|GO:0030321(transepithelial chloride transport)|GO:0034707(chloride channel complex)|GO:0042802(identical protein binding)|GO:00509…
ENSMUST00000098368	0.000117759	-1.06114	ens|predicted gene 10617 [Source:MGI Symbol;Acc:MGI:3708793] [ENSMUST00000098368]
chr6:47915489-47916089_F	0.030071	-1.0612	lincRNA:chr6:47915489-47916089 forward strand
Sdc3	0.00911024	-1.06143	ref|Mus musculus syndecan 3 (Sdc3), mRNA [NM_011520]	GO:0007155(cell adhesion)|GO:0009986(cell surface)|GO:0016020(membrane)|GO:0016021(integral to membrane)|GO:0016477(cell migration)|GO:0030334(regulation of cell migration)|GO:0030424(axon)|GO:0043005(neuron projection)|GO:0043234(protein complex)
chr7:48794017-48815817_F	0.0387147	-1.06162	lincRNA:chr7:48794017-48815817 forward strand
Odf2	0.000189104	-1.06209	ens|outer dense fiber of sperm tails 2 [Source:MGI Symbol;Acc:MGI:1098824] [ENSMUST00000152503]	GO:0005200(structural constituent of cytoskeleton)|GO:0005634(nucleus)|GO:0005737(cytoplasm)|GO:0005813(centrosome)|GO:0005814(centriole)|GO:0005856(cytoskeleton)|GO:0005874(microtubule)|GO:0005929(cilium)|GO:0007275(multicellular organismal development)|GO:0007283(spermatogenesis)|GO:0017137(Rab GTPase binding)|GO:0030154(cell differentiation)|GO:0036064(cilium basal body)|GO:0042995(cell projec…
chr1:138528250-138538250_R	0.000602369	-1.0628	lincRNA:chr1:138528250-138538250 reverse strand
ENSMUST00000120408	0.000348122	-1.0629	ens|predicted gene 14428 [Source:MGI Symbol;Acc:MGI:3649514] [ENSMUST00000120408]
chr16:11024315-11055740_F	0.00152494	-1.06302	lincRNA:chr16:11024315-11055740 forward strand
Olfr1466	0.00196839	-1.06392	ref|Mus musculus olfactory receptor 1466 (Olfr1466), mRNA [NM_146694]	GO:0004984(olfactory receptor activity)|GO:0005549(odorant binding)|GO:0007186(G-protein coupled receptor signaling pathway)|GO:0007608(sensory perception of smell)|GO:0016021(integral to membrane)
AK160596	0.0110162	-1.0641	gb|Mus musculus 10 days embryo whole body cDNA, RIKEN full-length enriched library, clone:2600003I16 product:unclassifiable, full insert sequence. [AK160596]
ENSMUST00000119319	0.000301325	-1.06419	ens|predicted pseudogene 6987 [Source:MGI Symbol;Acc:MGI:3647485] [ENSMUST00000119319]
Tdgf1	0.00111441	-1.06462	ref|Mus musculus teratocarcinoma-derived growth factor 1 (Tdgf1), mRNA [NM_011562]	GO:0000187(activation of MAPK activity)|GO:0001570(vasculogenesis)|GO:0001701(in utero embryonic development)|GO:0001763(morphogenesis of a branching structure)|GO:0001954(positive regulation of cell-matrix adhesion)|GO:0002042(cell migration involved in sprouting angiogenesis)|GO:0005102(receptor binding)|GO:0005515(protein binding)|GO:0005576(extracellular region)|GO:0005615(extracellular space…
NAP111293-1	5.77611e-05	-1.06497	Unknown
chr10:117027298-117032998_F	0.000479157	-1.06524	lincRNA:chr10:117027298-117032998 forward strand
Ctnna2	0.00175754	-1.06583	ref|Mus musculus catenin (cadherin associated protein), alpha 2 (Ctnna2), transcript variant 3, mRNA [NM_001109764]	GO:0005198(structural molecule activity)|GO:0005634(nucleus)|GO:0005737(cytoplasm)|GO:0005856(cytoskeleton)|GO:0005886(plasma membrane)|GO:0005912(adherens junction)|GO:0005913(cell-cell adherens junction)|GO:0007155(cell adhesion)|GO:0007275(multicellular organismal development)|GO:0007409(axonogenesis)|GO:0014069(postsynaptic density)|GO:0015629(actin cytoskeleton)|GO:0016020(membrane)|GO:00163…
ENSMUST00000163003	0.000480675	-1.06616	ens|predicted gene 16103 [Source:MGI Symbol;Acc:MGI:3802086] [ENSMUST00000163003]
Mpv17l2	0.000739026	-1.06657	gb|Mus musculus cDNA, clone:Y0G0103D05, strand:plus, reference:ENSEMBL:Mouse-Transcript-ENST:ENSMUST00000038626, based on BLAT search. [AK177562]	GO:0003674(molecular_function)|GO:0005739(mitochondrion)|GO:0005743(mitochondrial inner membrane)|GO:0005762(mitochondrial large ribosomal subunit)|GO:0016020(membrane)|GO:0016021(integral to membrane)|GO:0070131(positive regulation of mitochondrial translation)
AK139740	0.000147171	-1.06712	gb|Mus musculus 2 cells egg cDNA, RIKEN full-length enriched library, clone:B020014J18 product:unclassifiable, full insert sequence. [AK139740]
chr4:133368314-133380210_R	0.000605508	-1.06725	lincRNA:chr4:133368314-133380210 reverse strand
Rps6kb1	0.00179985	-1.06903	gb|Mus musculus 6 days neonate spleen cDNA, RIKEN full-length enriched library, clone:F430013J17 product:hypothetical protein, full insert sequence. [AK165329]	GO:0000082(G1/S transition of mitotic cell cycle)|GO:0000166(nucleotide binding)|GO:0001662(behavioral fear response)|GO:0004672(protein kinase activity)|GO:0004674(protein serine/threonine kinase activity)|GO:0004711(ribosomal protein S6 kinase activity)|GO:0004712(protein serine/threonine/tyrosine kinase activity)|GO:0005515(protein binding)|GO:0005524(ATP binding)|GO:0005634(nucleus)|GO:000565…
Abcg4	0.00131703	-1.06912	ens|ATP-binding cassette, sub-family G (WHITE), member 4 [Source:MGI Symbol;Acc:MGI:1890594] [ENSMUST00000085979]	GO:0005886(plasma membrane)|GO:0016021(integral to membrane)|GO:0017127(cholesterol transporter activity)|GO:0033344(cholesterol efflux)|GO:0034041(sterol-transporting ATPase activity)|GO:0042803(protein homodimerization activity)|GO:0046982(protein heterodimerization activity)
chr7:112934153-112943178_R	0.0011174	-1.06923	lincRNA:chr7:112934153-112943178 reverse strand
2310043M15Rik	0.000276275	-1.07099	gb|Mus musculus adult male tongue cDNA, RIKEN full-length enriched library, clone:2310043M15 product:unclassifiable, full insert sequence. [AK009785]
Myh8	0.00203989	-1.07126	gb|Mus musculus 16 days embryo head cDNA, RIKEN full-length enriched library, clone:C130020D04 product:myosin heavy chain (fragment) homolog [Gallus gallus], full insert sequence. [AK081482]	GO:0000146(microfilament motor activity)|GO:0000166(nucleotide binding)|GO:0003009(skeletal muscle contraction)|GO:0003774(motor activity)|GO:0003779(actin binding)|GO:0005515(protein binding)|GO:0005524(ATP binding)|GO:0005737(cytoplasm)|GO:0016459(myosin complex)|GO:0016887(ATPase activity)|GO:0030049(muscle filament sliding)|GO:0032982(myosin filament)|GO:0046034(ATP metabolic process)
Gm438	0.000640765	-1.07185	ref|Mus musculus predicted gene 438 (Gm438), mRNA [NM_001126316]	GO:0005575(cellular_component)|GO:0009056(catabolic process)|GO:0016787(hydrolase activity)
4931428A05Rik	0.000101467	-1.07212	gb|Mus musculus adult male testis cDNA, RIKEN full-length enriched library, clone:4931428A05 product:unclassifiable, full insert sequence. [AK016478]
Hrc	7.15605e-05	-1.07363	ref|Mus musculus histidine rich calcium binding protein (Hrc), mRNA [NM_010473]	GO:0002027(regulation of heart rate)|GO:0005509(calcium ion binding)|GO:0008016(regulation of heart contraction)|GO:0010881(regulation of cardiac muscle contraction by regulation of the release of sequestered calcium ion)|GO:0030018(Z disc)|GO:0033017(sarcoplasmic reticulum membrane)|GO:0044325(ion channel binding)|GO:0045823(positive regulation of heart contraction)|GO:0051481(reduction of cytos…
Retnlg	0.00668367	-1.07403	ref|Mus musculus resistin like gamma (Retnlg), mRNA [NM_181596]	GO:0002408(myeloid dendritic cell chemotaxis)|GO:0005179(hormone activity)|GO:0005576(extracellular region)|GO:0005615(extracellular space)
Adam11	0.0263413	-1.07409	ref|Mus musculus a disintegrin and metallopeptidase domain 11 (Adam11), transcript variant 1, mRNA [NM_001110778]	GO:0004222(metalloendopeptidase activity)|GO:0005515(protein binding)|GO:0006508(proteolysis)|GO:0008237(metallopeptidase activity)|GO:0016020(membrane)|GO:0016021(integral to membrane)
Olfr1347	0.00226384	-1.07431	ref|Mus musculus olfactory receptor 1347 (Olfr1347), mRNA [NM_146385]	GO:0004984(olfactory receptor activity)|GO:0007186(G-protein coupled receptor signaling pathway)|GO:0007608(sensory perception of smell)|GO:0016021(integral to membrane)
AK145310	0.000238933	-1.07443	gb|Mus musculus mammary gland RCB-0527 Jyg-MC(B) cDNA, RIKEN full-length enriched library, clone:G930047P07 product:unclassifiable, full insert sequence. [AK145310]
Gm8479	9.96585e-05	-1.07557	gb|Mus musculus strain DBA/2J thiopurine S-methyltransferase (Tpmt) pseudogene, mRNA sequence. [AF037047]
Myo18a	0.0220571	-1.07639	ref|PREDICTED: Mus musculus myosin XVIIIA (Myo18a), transcript variant X25, mRNA [XM_006533613]	GO:0000166(nucleotide binding)|GO:0003723(RNA binding)|GO:0003774(motor activity)|GO:0005524(ATP binding)|GO:0005737(cytoplasm)|GO:0005794(Golgi apparatus)|GO:0005802(trans-Golgi network)|GO:0005856(cytoskeleton)|GO:0005903(brush border)|GO:0007030(Golgi organization)|GO:0016020(membrane)|GO:0016459(myosin complex)|GO:0016477(cell migration)|GO:0031032(actomyosin structure organization)|GO:004264…
Ccdc84	0.000251811	-1.07671	gb|Mus musculus 16 days neonate cerebellum cDNA, RIKEN full-length enriched library, clone:9630053K24 product:similar to DLNB14 protein [Homo sapiens], full insert sequence. [AK162606]	GO:0003674(molecular_function)|GO:0005575(cellular_component)|GO:0008150(biological_process)
9330182L06Rik	0.00219013	-1.07695	ref|Mus musculus RIKEN cDNA 9330182L06 gene (9330182L06Rik), mRNA [NM_172706]	GO:0003674(molecular_function)|GO:0005575(cellular_component)|GO:0008150(biological_process)|GO:0016020(membrane)|GO:0016021(integral to membrane)
Trip4	0.000340585	-1.07732	ref|Mus musculus thyroid hormone receptor interactor 4 (Trip4), transcript variant 2, mRNA [NM_001170907]	GO:0002020(protease binding)|GO:0003713(transcription coactivator activity)|GO:0005634(nucleus)|GO:0005654(nucleoplasm)|GO:0005737(cytoplasm)|GO:0005856(cytoskeleton)|GO:0006351(transcription, DNA-dependent)|GO:0006355(regulation of transcription, DNA-dependent)|GO:0008270(zinc ion binding)|GO:0016604(nuclear body)|GO:0016922(ligand-dependent nuclear receptor binding)|GO:0030331(estrogen receptor…
1810073O08Rik	0.00113428	-1.07822	ref|PREDICTED: Mus musculus RIKEN cDNA 1810073O08 gene (1810073O08Rik), transcript variant X3, ncRNA [XR_883789]
Gm8909	0.000143119	-1.07835	ref|Mus musculus predicted gene 8909 (Gm8909), mRNA [NM_001081032]	GO:0002474(antigen processing and presentation of peptide antigen via MHC class I)|GO:0005102(receptor binding)|GO:0005886(plasma membrane)|GO:0042605(peptide antigen binding)
AA619741	0.000215167	-1.07906	ref|Mus musculus expressed sequence AA619741 (AA619741), non-coding RNA [NR_033627]
ENSMUST00000100713	0.00076366	-1.07964	ens|predicted gene 10384 [Source:MGI Symbol;Acc:MGI:3641812] [ENSMUST00000100713]
AK156275	0.00207435	-1.08038	gb|Mus musculus activated spleen cDNA, RIKEN full-length enriched library, clone:F830014I07 product:unclassifiable, full insert sequence. [AK156275]
Golt1a	0.000435274	-1.08123	ref|Mus musculus golgi transport 1 homolog A (S. cerevisiae) (Golt1a), mRNA [NM_026680]
Dad1	0.00759228	-1.0813	ref|Mus musculus defender against cell death 1 (Dad1), transcript variant 2, mRNA [NM_010015]	GO:0001824(blastocyst development)|GO:0004576(oligosaccharyl transferase activity)|GO:0004579(dolichyl-diphosphooligosaccharide-protein glycotransferase activity)|GO:0005783(endoplasmic reticulum)|GO:0006487(protein N-linked glycosylation)|GO:0006915(apoptotic process)|GO:0008250(oligosaccharyltransferase complex)|GO:0016020(membrane)|GO:0016021(integral to membrane)|GO:0043066(negative regulatio…
chr4:124206166-124334412_R	0.00648414	-1.08143	lincRNA:chr4:124206166-124334412 reverse strand
Adgrb3	0.000564563	-1.08156	ens|adhesion G protein-coupled receptor B3 [Source:MGI Symbol;Acc:MGI:2441837] [ENSMUST00000134022]	GO:0004871(signal transducer activity)|GO:0004888(transmembrane signaling receptor activity)|GO:0004930(G-protein coupled receptor activity)|GO:0005096(GTPase activator activity)|GO:0005515(protein binding)|GO:0005886(plasma membrane)|GO:0007165(signal transduction)|GO:0007166(cell surface receptor signaling pathway)|GO:0007186(G-protein coupled receptor signaling pathway)|GO:0007520(myoblast fus…
chr2:72818943-72826893_R	0.000526787	-1.08395	lincRNA:chr2:72818943-72826893 reverse strand
Serpina10	0.00118178	-1.08482	ens|serine (or cysteine) peptidase inhibitor, clade A (alpha-1 antiproteinase, antitrypsin), member 10 [Source:MGI Symbol;Acc:MGI:2667725] [ENSMUST00000044231]	GO:0004867(serine-type endopeptidase inhibitor activity)|GO:0005576(extracellular region)|GO:0005615(extracellular space)|GO:0007596(blood coagulation)|GO:0007599(hemostasis)|GO:0008201(heparin binding)|GO:0010466(negative regulation of peptidase activity)|GO:0030414(peptidase inhibitor activity)|GO:0070062(extracellular vesicular exosome)
Gabarapl2	0.000560417	-1.0858	gb|Mus musculus adult male hippocampus cDNA, RIKEN full-length enriched library, clone:C630001N14 product:GABA(A) receptor-associated protein like 2, full insert sequence. [AK049819]	GO:0000045(autophagic vacuole assembly)|GO:0000139(Golgi membrane)|GO:0000421(autophagic vacuole membrane)|GO:0000422(mitochondrion degradation)|GO:0005515(protein binding)|GO:0005622(intracellular)|GO:0005737(cytoplasm)|GO:0005776(autophagic vacuole)|GO:0005794(Golgi apparatus)|GO:0005829(cytosol)|GO:0006810(transport)|GO:0006891(intra-Golgi vesicle-mediated transport)|GO:0006914(autophagy)|GO:0…
NAP062699-1	0.0107438	-1.08582	Unknown
NAP112352-1	0.000848906	-1.08615	Unknown
Gm5591	0.00016345	-1.08615	ref|Mus musculus predicted gene 5591 (Gm5591), mRNA [NM_001013810]	GO:0003674(molecular_function)|GO:0005575(cellular_component)|GO:0008150(biological_process)
Gm34047	0.00168997	-1.08618	gb|Mus musculus 15 days embryo head cDNA, RIKEN full-length enriched library, clone:D930018I20 product:unclassifiable, full insert sequence. [AK086288]
Gm16499	0.000490382	-1.08623	gb|Mus musculus adult male hypothalamus cDNA, RIKEN full-length enriched library, clone:A230094J03 product:unclassifiable, full insert sequence. [AK039090]	GO:0003674(molecular_function)|GO:0005575(cellular_component)|GO:0008150(biological_process)
A730045E13Rik	0.00103739	-1.08663	gb|Mus musculus 7 days neonate cerebellum cDNA, RIKEN full-length enriched library, clone:A730045E13 product:hypothetical protein, full insert sequence. [AK042983]	GO:0003674(molecular_function)|GO:0005575(cellular_component)|GO:0008150(biological_process)
Xaf1	0.00101825	-1.08693	ref|Mus musculus XIAP associated factor 1 (Xaf1), transcript variant 1, mRNA [NM_001037713]	GO:0005634(nucleus)|GO:0005737(cytoplasm)|GO:0005739(mitochondrion)|GO:0006915(apoptotic process)|GO:0031333(negative regulation of protein complex assembly)|GO:0034097(response to cytokine stimulus)|GO:0035456(response to interferon-beta)|GO:0046872(metal ion binding)
Slc26a5	0.00230728	-1.08717	ref|Mus musculus solute carrier family 26, member 5 (Slc26a5), transcript variant 1, mRNA [NM_030727]	GO:0005254(chloride channel activity)|GO:0005515(protein binding)|GO:0005737(cytoplasm)|GO:0005886(plasma membrane)|GO:0005887(integral to plasma membrane)|GO:0007605(sensory perception of sound)|GO:0008134(transcription factor binding)|GO:0008271(secondary active sulfate transmembrane transporter activity)|GO:0008272(sulfate transport)|GO:0008360(regulation of cell shape)|GO:0015106(bicarbonate …
Gm36320	0.0323878	-1.08797	ref|PREDICTED: Mus musculus predicted gene, 36320 (Gm36320), ncRNA [XR_381299]
ENSMUST00000122963	0.0134107	-1.08848	ens|RIKEN cDNA 4933427G23 gene [Source:MGI Symbol;Acc:MGI:3036235] [ENSMUST00000122963]
Vmn2r-ps54	0.000138935	-1.08887	ref|Mus musculus vomeronasal 2, receptor, pseudogene 54 (Vmn2r-ps54), non-coding RNA [NR_004441]
Setd1b	0.00393708	-1.08941	ref|PREDICTED: Mus musculus SET domain containing 1B (Setd1b), transcript variant X2, mRNA [XM_006530238]	GO:0003674(molecular_function)|GO:0005575(cellular_component)|GO:0008150(biological_process)
AK079699	0.000659319	-1.08997	gb|Mus musculus 0 day neonate thymus cDNA, RIKEN full-length enriched library, clone:A430018G15 product:unclassifiable, full insert sequence. [AK079699]
Gm7694	0.00117353	-1.09025	ref|Mus musculus predicted gene 7694 (Gm7694), mRNA [NM_001198955]	GO:0003674(molecular_function)|GO:0005575(cellular_component)|GO:0008150(biological_process)
6030468B19Rik	0.00502436	-1.09171	ref|Mus musculus RIKEN cDNA 6030468B19 gene (6030468B19Rik), mRNA [NM_029964]	GO:0003674(molecular_function)|GO:0005575(cellular_component)|GO:0005576(extracellular region)|GO:0008150(biological_process)
chr10:87822148-87841825_R	0.03131	-1.09384	lincRNA:chr10:87822148-87841825 reverse strand
Mdm4	0.00026593	-1.09441	ens|transformed mouse 3T3 cell double minute 4 [Source:MGI Symbol;Acc:MGI:107934] [ENSMUST00000186513]	GO:0000122(negative regulation of transcription from RNA polymerase II promoter)|GO:0002027(regulation of heart rate)|GO:0003170(heart valve development)|GO:0003181(atrioventricular valve morphogenesis)|GO:0003203(endocardial cushion morphogenesis)|GO:0003281(ventricular septum development)|GO:0003283(atrial septum development)|GO:0005515(protein binding)|GO:0005634(nucleus)|GO:0006461(protein co…
1700031F05Rik	0.00127799	-1.09458	ref|Mus musculus RIKEN cDNA 1700031F05 gene (1700031F05Rik), mRNA [NM_028496]	GO:0003674(molecular_function)|GO:0005575(cellular_component)|GO:0008150(biological_process)
Nepn	0.00104691	-1.09569	ref|Mus musculus nephrocan (Nepn), mRNA [NM_025684]	GO:0000122(negative regulation of transcription from RNA polymerase II promoter)|GO:0003674(molecular_function)|GO:0005576(extracellular region)|GO:0005578(proteinaceous extracellular matrix)|GO:0005614(interstitial matrix)|GO:0005615(extracellular space)|GO:0030198(extracellular matrix organization)|GO:0030512(negative regulation of transforming growth factor beta receptor signaling pathway)
Kif23	0.00157168	-1.09624	gb|Mus musculus 0 day neonate skin cDNA, RIKEN full-length enriched library, clone:4632406J10 product:kinesin-like 5 (mitotic kinesin-like protein 1), full insert sequence. [AK076271]	GO:0000166(nucleotide binding)|GO:0000281(cytokinesis after mitosis)|GO:0000910(cytokinesis)|GO:0000915(cytokinesis, actomyosin contractile ring assembly)|GO:0003777(microtubule motor activity)|GO:0005524(ATP binding)|GO:0005634(nucleus)|GO:0005654(nucleoplasm)|GO:0005737(cytoplasm)|GO:0005813(centrosome)|GO:0005819(spindle)|GO:0005856(cytoskeleton)|GO:0005871(kinesin complex)|GO:0005874(microtub…
Gpr26	3.37606e-05	-1.09632	ens|G protein-coupled receptor 26 [Source:MGI Symbol;Acc:MGI:2441758] [ENSMUST00000045840]	GO:0004871(signal transducer activity)|GO:0004930(G-protein coupled receptor activity)|GO:0005886(plasma membrane)|GO:0007165(signal transduction)|GO:0007186(G-protein coupled receptor signaling pathway)|GO:0007189(adenylate cyclase-activating G-protein coupled receptor signaling pathway)|GO:0016020(membrane)|GO:0016021(integral to membrane)|GO:0031647(regulation of protein stability)
chr18:36072785-36076426_F	0.00026259	-1.09657	lincRNA:chr18:36072785-36076426 forward strand
Kif21b	0.000708316	-1.09802	ref|Mus musculus kinesin family member 21B (Kif21b), mRNA [NM_001039472]	GO:0000166(nucleotide binding)|GO:0003777(microtubule motor activity)|GO:0005524(ATP binding)|GO:0005737(cytoplasm)|GO:0005856(cytoskeleton)|GO:0005871(kinesin complex)|GO:0005874(microtubule)|GO:0007018(microtubule-based movement)|GO:0008017(microtubule binding)|GO:0016887(ATPase activity)|GO:0031410(cytoplasmic vesicle)|GO:0042995(cell projection)
Cyp7b1	0.0127564	-1.09806	ref|PREDICTED: Mus musculus cytochrome P450, family 7, subfamily b, polypeptide 1 (Cyp7b1), transcript variant X2, mRNA [XM_006535384]	GO:0004497(monooxygenase activity)|GO:0005506(iron ion binding)|GO:0005783(endoplasmic reticulum)|GO:0006629(lipid metabolic process)|GO:0006699(bile acid biosynthetic process)|GO:0007586(digestion)|GO:0007613(memory)|GO:0007623(circadian rhythm)|GO:0008202(steroid metabolic process)|GO:0008203(cholesterol metabolic process)|GO:0008396(oxysterol 7-alpha-hydroxylase activity)|GO:0016020(membrane)|…
Olfr1474	0.00124617	-1.09933	ref|Mus musculus olfactory receptor 1474 (Olfr1474), mRNA [NM_001011842]	GO:0004984(olfactory receptor activity)|GO:0005549(odorant binding)|GO:0007186(G-protein coupled receptor signaling pathway)|GO:0007608(sensory perception of smell)|GO:0016021(integral to membrane)
Fgl1	0.000231188	-1.09983	ref|Mus musculus fibrinogen-like protein 1 (Fgl1), mRNA [NM_145594]	GO:0005576(extracellular region)|GO:0008203(cholesterol metabolic process)|GO:0010906(regulation of glucose metabolic process)|GO:0035634(response to stilbenoid)|GO:0060612(adipose tissue development)|GO:0070062(extracellular vesicular exosome)
ENSMUST00000120476	0.000106869	-1.10026	ens|predicted gene 13559 [Source:MGI Symbol;Acc:MGI:3651672] [ENSMUST00000120476]
4930513D17Rik	0.00044178	-1.1006	gb|Mus musculus 10 days neonate cerebellum cDNA, RIKEN full-length enriched library, clone:B930045E16 product:unclassifiable, full insert sequence. [AK047282]
Gnas	8.85015e-05	-1.10171	gb|Mus musculus 13 days embryo lung cDNA, RIKEN full-length enriched library, clone:D430042D24 product:unclassifiable, full insert sequence. [AK085136]	GO:0000166(nucleotide binding)|GO:0001501(skeletal system development)|GO:0001726(ruffle)|GO:0001894(tissue homeostasis)|GO:0001934(positive regulation of protein phosphorylation)|GO:0001958(endochondral ossification)|GO:0001965(G-protein alpha-subunit binding)|GO:0003924(GTPase activity)|GO:0004871(signal transducer activity)|GO:0005159(insulin-like growth factor receptor binding)|GO:0005515(pro…
Gm40835	0.000103985	-1.10197	ref|PREDICTED: Mus musculus uncharacterized LOC105245369 (LOC105245369), transcript variant X1, ncRNA [XR_872449]
TC1651499	0.00375822	-1.1023	Unknown
Zbtb7c	0.00901518	-1.10237	ref|Mus musculus zinc finger and BTB domain containing 7C (Zbtb7c), mRNA [NM_145356]	GO:0003676(nucleic acid binding)|GO:0005515(protein binding)|GO:0005634(nucleus)|GO:0008285(negative regulation of cell proliferation)|GO:0045600(positive regulation of fat cell differentiation)|GO:0045944(positive regulation of transcription from RNA polymerase II promoter)|GO:0046872(metal ion binding)
Olfr60	0.000101818	-1.10274	ref|Mus musculus olfactory receptor 60 (Olfr60), mRNA [NM_146955]	GO:0004984(olfactory receptor activity)|GO:0005549(odorant binding)|GO:0007186(G-protein coupled receptor signaling pathway)|GO:0007608(sensory perception of smell)|GO:0016021(integral to membrane)
C8b	0.00746164	-1.1031	ref|Mus musculus complement component 8, beta polypeptide (C8b), mRNA [NM_133882]	GO:0002376(immune system process)|GO:0005576(extracellular region)|GO:0005579(membrane attack complex)|GO:0005615(extracellular space)|GO:0006955(immune response)|GO:0006957(complement activation, alternative pathway)|GO:0006958(complement activation, classical pathway)|GO:0019835(cytolysis)|GO:0032403(protein complex binding)|GO:0045087(innate immune response)|GO:0070062(extracellular vesicular …
Prss37	0.0220872	-1.1035	ref|Mus musculus protease, serine 37 (Prss37), mRNA [NM_026317]	GO:0004252(serine-type endopeptidase activity)|GO:0005576(extracellular region)|GO:0005634(nucleus)|GO:0006508(proteolysis)|GO:0007339(binding of sperm to zona pellucida)|GO:0016477(cell migration)|GO:0046872(metal ion binding)|GO:0051604(protein maturation)
chr11:69186873-69187472_F	0.000415503	-1.10352	lincRNA:chr11:69186873-69187472 forward strand
Ggps1	0.00137264	-1.10392	gb|Mus musculus 10 day old male pancreas cDNA, RIKEN full-length enriched library, clone:1810026C22 product:RIKEN cDNA 1810026C22 gene, full insert sequence. [AK007605]	GO:0004161(dimethylallyltranstransferase activity)|GO:0004311(farnesyltranstransferase activity)|GO:0004337(geranyltranstransferase activity)|GO:0005737(cytoplasm)|GO:0006720(isoprenoid metabolic process)|GO:0008299(isoprenoid biosynthetic process)|GO:0016740(transferase activity)|GO:0042802(identical protein binding)|GO:0046872(metal ion binding)
Shisa6	0.00198032	-1.10398	ref|Mus musculus shisa family member 6 (Shisa6), mRNA [NM_001034874]	GO:0003674(molecular_function)|GO:0016020(membrane)|GO:0016021(integral to membrane)|GO:0032281(alpha-amino-3-hydroxy-5-methyl-4-isoxazolepropionic acid selective glutamate receptor complex)|GO:0045202(synapse)|GO:0048172(regulation of short-term neuronal synaptic plasticity)
Slc9a5	0.000326144	-1.10469	ref|Mus musculus solute carrier family 9 (sodium/hydrogen exchanger), member 5 (Slc9a5), mRNA [NM_001081332]	GO:0005886(plasma membrane)|GO:0006814(sodium ion transport)|GO:0015385(sodium:hydrogen antiporter activity)|GO:0015386(potassium:hydrogen antiporter activity)|GO:0015992(proton transport)|GO:0051453(regulation of intracellular pH)|GO:0071805(potassium ion transmembrane transport)
Sult2a7	0.00416147	-1.10504	ref|Mus musculus sulfotransferase family 2A, dehydroepiandrosterone (DHEA)-preferring, member 7 (Sult2a7), mRNA [NM_001184981]	GO:0003674(molecular_function)|GO:0005575(cellular_component)|GO:0008150(biological_process)
Tsga8	0.00107835	-1.10561	ref|Mus musculus testis specific gene A8 (Tsga8), mRNA [NM_021898]	GO:0003674(molecular_function)|GO:0005634(nucleus)|GO:0005737(cytoplasm)|GO:0008150(biological_process)
ENSMUST00000182773	0.0048347	-1.10718	ens|predicted gene 7545 [Source:MGI Symbol;Acc:MGI:3644882] [ENSMUST00000182773]
C8a	0.00251791	-1.10726	ref|Mus musculus complement component 8, alpha polypeptide (C8a), transcript variant 2, mRNA [NM_001290645]	GO:0001848(complement binding)|GO:0002376(immune system process)|GO:0005576(extracellular region)|GO:0005579(membrane attack complex)|GO:0005615(extracellular space)|GO:0005886(plasma membrane)|GO:0006955(immune response)|GO:0006956(complement activation)|GO:0006957(complement activation, alternative pathway)|GO:0006958(complement activation, classical pathway)|GO:0016020(membrane)|GO:0016021(int…
Aldh3a1	0.00133879	-1.10729	ref|Mus musculus aldehyde dehydrogenase family 3, subfamily A1 (Aldh3a1), transcript variant 1, mRNA [NM_007436]	GO:0001666(response to hypoxia)|GO:0004028(3-chloroallyl aldehyde dehydrogenase activity)|GO:0004029(aldehyde dehydrogenase (NAD) activity)|GO:0004030(aldehyde dehydrogenase [NAD(P)+] activity)|GO:0005615(extracellular space)|GO:0005737(cytoplasm)|GO:0005783(endoplasmic reticulum)|GO:0005829(cytosol)|GO:0005886(plasma membrane)|GO:0006081(cellular aldehyde metabolic process)|GO:0008106(alcohol de…
Csrnp3	0.00749677	-1.10729	ref|Mus musculus cysteine-serine-rich nuclear protein 3 (Csrnp3), transcript variant 1, mRNA [NM_153409]	GO:0001228(RNA polymerase II transcription regulatory region sequence-specific DNA binding transcription factor activity involved in positive regulation of transcription)|GO:0003677(DNA binding)|GO:0003700(sequence-specific DNA binding transcription factor activity)|GO:0005634(nucleus)|GO:0006351(transcription, DNA-dependent)|GO:0006355(regulation of transcription, DNA-dependent)|GO:0006915(apopt…
chr8:60132300-60146830_F	0.000159838	-1.10755	lincRNA:chr8:60132300-60146830 forward strand
Olfr94	0.0152085	-1.10781	ref|Mus musculus olfactory receptor 94 (Olfr94), mRNA [NM_001011518]	GO:0004984(olfactory receptor activity)|GO:0007186(G-protein coupled receptor signaling pathway)|GO:0007608(sensory perception of smell)|GO:0016021(integral to membrane)
Gm9519	0.000410602	-1.11083	gb|PREDICTED: Mus musculus predicted gene 9519 (Gm9519), misc_RNA [XR_033994]
Nudt5	0.00130509	-1.11162	ens|nudix (nucleoside diphosphate linked moiety X)-type motif 5 [Source:MGI Symbol;Acc:MGI:1858232] [ENSMUST00000138549]	GO:0000287(magnesium ion binding)|GO:0003723(RNA binding)|GO:0005634(nucleus)|GO:0006139(nucleobase-containing compound metabolic process)|GO:0006338(chromatin remodeling)|GO:0009191(ribonucleoside diphosphate catabolic process)|GO:0016740(transferase activity)|GO:0016779(nucleotidyltransferase activity)|GO:0016787(hydrolase activity)|GO:0017110(nucleoside-diphosphatase activity)|GO:0019144(ADP-s…
chr7:140081171-140123058_R	4.3378e-05	-1.11179	lincRNA:chr7:140081171-140123058 reverse strand
Slc16a7	0.000417776	-1.11201	ref|PREDICTED: Mus musculus solute carrier family 16 (monocarboxylic acid transporters), member 7 (Slc16a7), transcript variant X3, mRNA [XM_006513408]	GO:0005737(cytoplasm)|GO:0005886(plasma membrane)|GO:0005887(integral to plasma membrane)|GO:0006810(transport)|GO:0008028(monocarboxylic acid transmembrane transporter activity)|GO:0015129(lactate transmembrane transporter activity)|GO:0015293(symporter activity)|GO:0015718(monocarboxylic acid transport)|GO:0016020(membrane)|GO:0016021(integral to membrane)|GO:0035873(lactate transmembrane trans…
Ntrk2	0.00548433	-1.11509	ref|Mus musculus neurotrophic tyrosine kinase, receptor, type 2 (Ntrk2), transcript variant 2, mRNA [NM_008745]	GO:0000166(nucleotide binding)|GO:0001570(vasculogenesis)|GO:0001764(neuron migration)|GO:0004672(protein kinase activity)|GO:0004713(protein tyrosine kinase activity)|GO:0004714(transmembrane receptor protein tyrosine kinase activity)|GO:0005030(neurotrophin receptor activity)|GO:0005515(protein binding)|GO:0005524(ATP binding)|GO:0005737(cytoplasm)|GO:0005768(endosome)|GO:0005769(early endosome…
Fbxw27	0.00159599	-1.11622	ref|Mus musculus F-box and WD-40 domain protein 27 (Fbxw27), transcript variant 1, mRNA [NM_001303003]	GO:0003674(molecular_function)|GO:0005575(cellular_component)|GO:0008150(biological_process)
ENSMUST00000117574	0.00038804	-1.11634	ens|predicted gene 7851 [Source:MGI Symbol;Acc:MGI:3648946] [ENSMUST00000117574]
Chil1	0.0252212	-1.11807	ref|Mus musculus chitinase-like 1 (Chil1), mRNA [NM_007695]	GO:0005576(extracellular region)|GO:0005615(extracellular space)|GO:0005737(cytoplasm)|GO:0005783(endoplasmic reticulum)|GO:0005975(carbohydrate metabolic process)|GO:0006915(apoptotic process)|GO:0006954(inflammatory response)|GO:0007250(activation of NF-kappaB-inducing kinase activity)|GO:0008061(chitin binding)|GO:0010800(positive regulation of peptidyl-threonine phosphorylation)|GO:0030324(lu…
chr15:84737071-84753513_F	0.000940197	-1.11832	lincRNA:chr15:84737071-84753513 forward strand
Srgn	0.000133234	-1.11968	ens|serglycin [Source:MGI Symbol;Acc:MGI:97756] [ENSMUST00000162956]	GO:0000139(Golgi membrane)|GO:0005515(protein binding)|GO:0005518(collagen binding)|GO:0005576(extracellular region)|GO:0005794(Golgi apparatus)|GO:0006915(apoptotic process)|GO:0016485(protein processing)|GO:0030502(negative regulation of bone mineralization)|GO:0031214(biomineral tissue development)|GO:0033364(mast cell secretory granule organization)|GO:0033371(T cell secretory granule organiz…
Dnah9	0.00759149	-1.12022	ref|Mus musculus dynein, axonemal, heavy chain 9 (Dnah9), mRNA [NM_001099633]	GO:0003341(cilium movement)|GO:0005930(axoneme)|GO:0008569(minus-end-directed microtubule motor activity)|GO:0030286(dynein complex)|GO:0031514(motile cilium)|GO:0045503(dynein light chain binding)|GO:0045505(dynein intermediate chain binding)|GO:0051959(dynein light intermediate chain binding)
NAP101548-1	0.000348122	-1.12051	Unknown
Dcaf12l2	0.0208522	-1.12074	ref|Mus musculus DDB1 and CUL4 associated factor 12-like 2 (Dcaf12l2), mRNA [NM_175539]	GO:0003674(molecular_function)|GO:0005575(cellular_component)|GO:0008150(biological_process)
ENSMUST00000121599	0.000131132	-1.12103	ens|olfactory receptor 647, pseudogene 1 [Source:MGI Symbol;Acc:MGI:3030481] [ENSMUST00000121599]
Ccin	0.000240911	-1.12132	ref|Mus musculus calicin (Ccin), mRNA [NM_001002787]	GO:0003779(actin binding)|GO:0004842(ubiquitin-protein ligase activity)|GO:0005634(nucleus)|GO:0005737(cytoplasm)|GO:0005856(cytoskeleton)|GO:0007275(multicellular organismal development)|GO:0007283(spermatogenesis)|GO:0015629(actin cytoskeleton)|GO:0030154(cell differentiation)|GO:0031463(Cul3-RING ubiquitin ligase complex)|GO:0042787(protein ubiquitination involved in ubiquitin-dependent protei…
Gprc5a	0.00924242	-1.12249	ref|Mus musculus G protein-coupled receptor, family C, group 5, member A (Gprc5a), mRNA [NM_181444]	GO:0004871(signal transducer activity)|GO:0004930(G-protein coupled receptor activity)|GO:0005515(protein binding)|GO:0005730(nucleolus)|GO:0005886(plasma membrane)|GO:0007165(signal transduction)|GO:0007175(negative regulation of epidermal growth factor-activated receptor activity)|GO:0007186(G-protein coupled receptor signaling pathway)|GO:0016020(membrane)|GO:0016021(integral to membrane)|GO:0…
Ndor1	0.000151242	-1.1228	ref|Mus musculus NADPH dependent diflavin oxidoreductase 1 (Ndor1), transcript variant 3, mRNA [NM_001252542]	GO:0003958(NADPH-hemoprotein reductase activity)|GO:0005634(nucleus)|GO:0005737(cytoplasm)|GO:0005829(cytosol)|GO:0008219(cell death)|GO:0010181(FMN binding)|GO:0016491(oxidoreductase activity)|GO:0036245(cellular response to menadione)|GO:0045111(intermediate filament cytoskeleton)|GO:0050660(flavin adenine dinucleotide binding)|GO:0050661(NADP binding)|GO:0055114(oxidation-reduction process)
Samd11	3.81797e-05	-1.12312	ref|Mus musculus sterile alpha motif domain containing 11 (Samd11), mRNA [NM_001110516]	GO:0000122(negative regulation of transcription from RNA polymerase II promoter)|GO:0005634(nucleus)|GO:0032093(SAM domain binding)|GO:0042731(PH domain binding)|GO:0043621(protein self-association)
chr5:139230332-139230823_R	0.000250292	-1.12344	lincRNA:chr5:139230332-139230823 reverse strand
Crp	0.00579476	-1.12455	ref|Mus musculus C-reactive protein, pentraxin-related (Crp), mRNA [NM_007768]	GO:0001849(complement component C1q binding)|GO:0005509(calcium ion binding)|GO:0005576(extracellular region)|GO:0005615(extracellular space)|GO:0006953(acute-phase response)|GO:0006958(complement activation, classical pathway)|GO:0010628(positive regulation of gene expression)|GO:0010745(negative regulation of macrophage derived foam cell differentiation)|GO:0010888(negative regulation of lipid …
ENSMUST00000119152	0.00160906	-1.12484	ens|olfactory receptor 1077, pseudogene 1 [Source:MGI Symbol;Acc:MGI:3030911] [ENSMUST00000119152]
chr15:10363330-10371830_F	0.000795829	-1.12526	lincRNA:chr15:10363330-10371830 forward strand
chr6:83368261-83407280_F	0.0213226	-1.12558	lincRNA:chr6:83368261-83407280 forward strand
Smc5	0.00750337	-1.12566	ref|Mus musculus structural maintenance of chromosomes 5 (Smc5), transcript variant 1, mRNA [NM_001252684]	GO:0000166(nucleotide binding)|GO:0000722(telomere maintenance via recombination)|GO:0000724(double-strand break repair via homologous recombination)|GO:0000781(chromosome, telomeric region)|GO:0000803(sex chromosome)|GO:0003674(molecular_function)|GO:0005524(ATP binding)|GO:0005634(nucleus)|GO:0005694(chromosome)|GO:0006281(DNA repair)|GO:0006310(DNA recombination)|GO:0006974(response to DNA dam…
Fabp5	0.0336862	-1.12686	ref|Mus musculus fatty acid binding protein 5, epidermal (Fabp5), transcript variant 2, mRNA [NM_001272097]	GO:0005215(transporter activity)|GO:0005504(fatty acid binding)|GO:0005737(cytoplasm)|GO:0006006(glucose metabolic process)|GO:0006629(lipid metabolic process)|GO:0006656(phosphatidylcholine biosynthetic process)|GO:0006810(transport)|GO:0008289(lipid binding)|GO:0015758(glucose transport)|GO:0070062(extracellular vesicular exosome)
Pdia5	0.000534753	-1.12709	ref|Mus musculus protein disulfide isomerase associated 5 (Pdia5), mRNA [NM_028295]	GO:0003756(protein disulfide isomerase activity)|GO:0005783(endoplasmic reticulum)|GO:0006457(protein folding)|GO:0015037(peptide disulfide oxidoreductase activity)|GO:0016853(isomerase activity)|GO:0034976(response to endoplasmic reticulum stress)|GO:0045454(cell redox homeostasis)
chr14:27176652-27227602_R	0.000197545	-1.12717	lincRNA:chr14:27176652-27227602 reverse strand
Crebl2	6.34241e-05	-1.1277	gb|Mus musculus adult male hypothalamus cDNA, RIKEN full-length enriched library, clone:A230068D05 product:unclassifiable, full insert sequence. [AK038845]	GO:0003677(DNA binding)|GO:0003700(sequence-specific DNA binding transcription factor activity)|GO:0005515(protein binding)|GO:0005634(nucleus)|GO:0006351(transcription, DNA-dependent)|GO:0006355(regulation of transcription, DNA-dependent)|GO:0030154(cell differentiation)|GO:0033138(positive regulation of peptidyl-serine phosphorylation)|GO:0045600(positive regulation of fat cell differentiation)…
Mc3r	0.000991839	-1.1285	ref|Mus musculus melanocortin 3 receptor (Mc3r), mRNA [NM_008561]	GO:0002027(regulation of heart rate)|GO:0004871(signal transducer activity)|GO:0004930(G-protein coupled receptor activity)|GO:0004977(melanocortin receptor activity)|GO:0004980(melanocyte-stimulating hormone receptor activity)|GO:0005515(protein binding)|GO:0005886(plasma membrane)|GO:0007165(signal transduction)|GO:0007186(G-protein coupled receptor signaling pathway)|GO:0007188(adenylate cycla…
ENSMUST00000121199	4.50925e-05	-1.12939	ens|predicted gene 12466 [Source:MGI Symbol;Acc:MGI:3651763] [ENSMUST00000121199]
Gm5878	0.000216526	-1.12982	ref|Mus musculus predicted gene 5878 (Gm5878), mRNA [NM_001034902]	GO:0003674(molecular_function)|GO:0005575(cellular_component)|GO:0008150(biological_process)
Prn	0.00017069	-1.13011	ref|Mus musculus prion protein gene complex (Prn), transcript variant 2, mRNA [NM_001278259]
ENSMUST00000178086	0.00247353	-1.13229	ens|predicted gene 4761 [Source:MGI Symbol;Acc:MGI:3648855] [ENSMUST00000178086]
Gdf5	0.000853642	-1.13233	ref|Mus musculus growth differentiation factor 5 (Gdf5), mRNA [NM_008109]	GO:0002062(chondrocyte differentiation)|GO:0005102(receptor binding)|GO:0005125(cytokine activity)|GO:0005160(transforming growth factor beta receptor binding)|GO:0005515(protein binding)|GO:0005576(extracellular region)|GO:0005615(extracellular space)|GO:0005886(plasma membrane)|GO:0007178(transmembrane receptor protein serine/threonine kinase signaling pathway)|GO:0007184(SMAD protein import in…
chr6:42659063-42660071_R	0.00205611	-1.13353	lincRNA:chr6:42659063-42660071 reverse strand
Gm38413	0.00113295	-1.13493	ref|Mus musculus predicted gene, 38413 (Gm38413), long non-coding RNA [NR_131054]
Dhx30	0.000179927	-1.13738	ens|DEAH (Asp-Glu-Ala-His) box polypeptide 30 [Source:MGI Symbol;Acc:MGI:1920081] [ENSMUST00000200029]	GO:0000166(nucleotide binding)|GO:0003676(nucleic acid binding)|GO:0003682(chromatin binding)|GO:0003723(RNA binding)|GO:0003725(double-stranded RNA binding)|GO:0004004(ATP-dependent RNA helicase activity)|GO:0004386(helicase activity)|GO:0005524(ATP binding)|GO:0005737(cytoplasm)|GO:0005739(mitochondrion)|GO:0005829(cytosol)|GO:0006396(RNA processing)|GO:0016787(hydrolase activity)|GO:0035770(ri…
chr4:11049325-11072075_R	0.000118238	-1.13772	lincRNA:chr4:11049325-11072075 reverse strand
Dctn4	0.00178834	-1.13793	gb|Mus musculus 12 days embryo spinal ganglion cDNA, RIKEN full-length enriched library, clone:D130026N05 product:dynactin 4, full insert sequence. [AK141855]	GO:0005737(cytoplasm)|GO:0005813(centrosome)|GO:0005856(cytoskeleton)|GO:0005868(cytoplasmic dynein complex)|GO:0005869(dynactin complex)|GO:0007097(nuclear migration)|GO:0047485(protein N-terminus binding)
Olfr631	0.000360948	-1.13841	ref|Mus musculus olfactory receptor 631 (Olfr631), mRNA [NM_001271020]	GO:0004984(olfactory receptor activity)|GO:0005886(plasma membrane)|GO:0007165(signal transduction)|GO:0007186(G-protein coupled receptor signaling pathway)|GO:0007608(sensory perception of smell)|GO:0016021(integral to membrane)
Lce1a2	0.00100145	-1.13852	ref|Mus musculus late cornified envelope 1A2 (Lce1a2), mRNA [NM_028625]	GO:0001533(cornified envelope)|GO:0005198(structural molecule activity)|GO:0005515(protein binding)|GO:0005737(cytoplasm)|GO:0018149(peptide cross-linking)|GO:0030216(keratinocyte differentiation)|GO:0042802(identical protein binding)
chr16:30200995-30205965_R	0.00168903	-1.13886	lincRNA:chr16:30200995-30205965 reverse strand
Phf21a	0.000788368	-1.13931	ref|Mus musculus PHD finger protein 21A (Phf21a), transcript variant 1, mRNA [NM_138755]	GO:0000118(histone deacetylase complex)|GO:0000122(negative regulation of transcription from RNA polymerase II promoter)|GO:0000977(RNA polymerase II regulatory region sequence-specific DNA binding)|GO:0001967(suckling behavior)|GO:0003677(DNA binding)|GO:0003682(chromatin binding)|GO:0003712(transcription cofactor activity)|GO:0005634(nucleus)|GO:0006351(transcription, DNA-dependent)|GO:0006355(…
Fbxo39	0.00011275	-1.13932	ref|Mus musculus F-box protein 39 (Fbxo39), mRNA [NM_001099688]	GO:0003674(molecular_function)|GO:0019005(SCF ubiquitin ligase complex)|GO:0031146(SCF-dependent proteasomal ubiquitin-dependent protein catabolic process)
Hhat	0.000479157	-1.14066	ens|hedgehog acyltransferase [Source:MGI Symbol;Acc:MGI:2444681] [ENSMUST00000154755]	GO:0000166(nucleotide binding)|GO:0005525(GTP binding)|GO:0005783(endoplasmic reticulum)|GO:0007224(smoothened signaling pathway)|GO:0007275(multicellular organismal development)|GO:0016020(membrane)|GO:0016021(integral to membrane)|GO:0016409(palmitoyltransferase activity)|GO:0016740(transferase activity)|GO:0016746(transferase activity, transferring acyl groups)|GO:0018345(protein palmitoylatio…
Elavl4	0.000907517	-1.14148	ref|Mus musculus ELAV (embryonic lethal, abnormal vision, Drosophila)-like 4 (Hu antigen D) (Elavl4), transcript variant 1, mRNA [NM_010488]	GO:0003676(nucleic acid binding)|GO:0003723(RNA binding)|GO:0003729(mRNA binding)|GO:0003730(mRNA 3'-UTR binding)|GO:0005634(nucleus)|GO:0005635(nuclear envelope)|GO:0005737(cytoplasm)|GO:0005829(cytosol)|GO:0005856(cytoskeleton)|GO:0007612(learning)|GO:0007626(locomotory behavior)|GO:0016020(membrane)|GO:0017091(AU-rich element binding)|GO:0030182(neuron differentiation)|GO:0030425(dendrite)|GO:…
chr13:74642700-74701900_F	0.000239094	-1.1415	lincRNA:chr13:74642700-74701900 forward strand
Gm38728	0.000277233	-1.14199	ref|PREDICTED: Mus musculus uncharacterized LOC105242546 (LOC105242546), transcript variant X1, ncRNA [XR_861429]
chr17:71242333-71273533_F	0.00112577	-1.14302	lincRNA:chr17:71242333-71273533 forward strand
Krt81	0.000366317	-1.1438	ref|Mus musculus keratin 81 (Krt81), mRNA [NM_001166157]	GO:0003674(molecular_function)|GO:0005198(structural molecule activity)|GO:0005615(extracellular space)|GO:0005882(intermediate filament)|GO:0008150(biological_process)|GO:0045095(keratin filament)
Mup-ps12	0.000182072	-1.14452	ref|PREDICTED: Mus musculus major urinary protein, pseudogene 12 (Mup-ps12), transcript variant X4, misc_RNA [XR_390616]
Cldn24	0.00048803	-1.14461	gb|Mus musculus adult male urinary bladder cDNA, RIKEN full-length enriched library, clone:9530051B05 product:unclassifiable, full insert sequence. [AK020604]	GO:0003674(molecular_function)|GO:0008150(biological_process)|GO:0016324(apical plasma membrane)
Rpl17-ps8	0.000107392	-1.14472	ref|PREDICTED: Mus musculus ribosomal protein L17, pseudogene 8 (Rpl17-ps8), misc_RNA [XR_864768]
chr8:26212577-26218527_F	0.0012387	-1.14481	lincRNA:chr8:26212577-26218527 forward strand
Cep170	0.000770895	-1.14535	gb|Mus musculus centrosomal protein 170, mRNA (cDNA clone IMAGE:6815870), complete cds. [BC057019]	GO:0003674(molecular_function)|GO:0005737(cytoplasm)|GO:0005813(centrosome)|GO:0005814(centriole)|GO:0005829(cytosol)|GO:0005856(cytoskeleton)|GO:0005874(microtubule)|GO:0008150(biological_process)|GO:0031965(nuclear membrane)
ENSMUST00000181079	5.77655e-05	-1.14626	ens|prothymosin alpha, pseudogene 1 [Source:MGI Symbol;Acc:MGI:3644252] [ENSMUST00000181079]
Grifin	0.000117827	-1.14656	ref|Mus musculus galectin-related inter-fiber protein (Grifin), mRNA [NM_030022]	GO:0005515(protein binding)|GO:0005575(cellular_component)|GO:0008150(biological_process)|GO:0030246(carbohydrate binding)
5730408K05Rik	0.000347632	-1.14676	gb|Mus musculus 8 days embryo whole body cDNA, RIKEN full-length enriched library, clone:5730408K05 product:unclassifiable, full insert sequence. [AK017527]
NAP114207-1	0.0308833	-1.14734	Unknown
AA522020	0.00214823	-1.14914	gb|vh78e12.r1 Knowles Solter mouse E6 5d whole embryo Mus musculus cDNA clone IMAGE:893134 3'. [AA522020]
4930458D05Rik	0.00189811	-1.14996	gb|Mus musculus adult male testis cDNA, RIKEN full-length enriched library, clone:4930458D05 product:unclassifiable, full insert sequence. [AK015484]	GO:0003674(molecular_function)|GO:0005575(cellular_component)|GO:0008150(biological_process)
Gm35287	0.000853255	-1.15138	ref|PREDICTED: Mus musculus predicted gene, 35287 (Gm35287), transcript variant X3, ncRNA [XR_374157]
Atp11a	0.000196468	-1.15254	ens|ATPase, class VI, type 11A [Source:MGI Symbol;Acc:MGI:1354735] [ENSMUST00000125031]	GO:0000166(nucleotide binding)|GO:0000287(magnesium ion binding)|GO:0004012(phospholipid-translocating ATPase activity)|GO:0005524(ATP binding)|GO:0005765(lysosomal membrane)|GO:0005768(endosome)|GO:0005783(endoplasmic reticulum)|GO:0005886(plasma membrane)|GO:0006810(transport)|GO:0006869(lipid transport)|GO:0015914(phospholipid transport)|GO:0016020(membrane)|GO:0016021(integral to membrane)|GO…
1700029J03Rik	0.00252323	-1.15311	ref|Mus musculus RIKEN cDNA 1700029J03 gene (1700029J03Rik), long non-coding RNA [NR_040494]
BG067131	0.000526126	-1.15422	gb|H3050H10-3 NIA Mouse 15K cDNA Clone Set Mus musculus cDNA clone H3050H10 3', mRNA sequence [BG067131]
9930104L06Rik	0.00212503	-1.15471	gb|Mus musculus RIKEN cDNA 9930104L06 gene, mRNA (cDNA clone IMAGE:40101937), with apparent retained intron. [BC117984]	GO:0003674(molecular_function)|GO:0005575(cellular_component)|GO:0008150(biological_process)
1700003D09Rik	0.000146922	-1.15494	ref|Mus musculus RIKEN cDNA 1700003D09 gene (1700003D09Rik), long non-coding RNA [NR_045477]
Gm436	0.000403948	-1.15625	ref|Mus musculus predicted gene 436 (Gm436), mRNA [NM_001085504]	GO:0005575(cellular_component)|GO:0009056(catabolic process)|GO:0016787(hydrolase activity)
4931431B13Rik	0.00090207	-1.15643	gb|Mus musculus adult male testis cDNA, RIKEN full-length enriched library, clone:4931431B13 product:unclassifiable, full insert sequence. [AK016494]
Pcnx	0.000231188	-1.1566	gb|Mus musculus pecanex homolog (Drosophila), mRNA (cDNA clone IMAGE:6830383), partial cds. [BC057333]	GO:0003674(molecular_function)|GO:0005575(cellular_component)|GO:0008150(biological_process)|GO:0016020(membrane)|GO:0016021(integral to membrane)
Stfa2	0.000474762	-1.15685	ref|Mus musculus stefin A2 (Stfa2), mRNA [NM_001082545]	GO:0004866(endopeptidase inhibitor activity)|GO:0004869(cysteine-type endopeptidase inhibitor activity)|GO:0005575(cellular_component)|GO:0005622(intracellular)|GO:0005737(cytoplasm)|GO:0010466(negative regulation of peptidase activity)|GO:0010951(negative regulation of endopeptidase activity)|GO:0030414(peptidase inhibitor activity)
Gm19897	0.04652	-1.15757	ref|Mus musculus predicted gene, 19897 (Gm19897), long non-coding RNA [NR_040339]
chr8:80056549-80067162_R	0.000104082	-1.15822	lincRNA:chr8:80056549-80067162 reverse strand
Erbb4	0.00147949	-1.15948	ens|v-erb-a erythroblastic leukemia viral oncogene homolog 4 (avian) [Source:MGI Symbol;Acc:MGI:104771] [ENSMUST00000119142]	GO:0000166(nucleotide binding)|GO:0001755(neural crest cell migration)|GO:0004672(protein kinase activity)|GO:0004713(protein tyrosine kinase activity)|GO:0004714(transmembrane receptor protein tyrosine kinase activity)|GO:0004716(receptor signaling protein tyrosine kinase activity)|GO:0005154(epidermal growth factor receptor binding)|GO:0005515(protein binding)|GO:0005524(ATP binding)|GO:0005634…
Rheb	4.5675e-05	-1.16004	ens|Ras homolog enriched in brain [Source:MGI Symbol;Acc:MGI:97912] [ENSMUST00000154523]	GO:0000166(nucleotide binding)|GO:0000287(magnesium ion binding)|GO:0003924(GTPase activity)|GO:0005525(GTP binding)|GO:0005681(spliceosomal complex)|GO:0005737(cytoplasm)|GO:0005783(endoplasmic reticulum)|GO:0005794(Golgi apparatus)|GO:0007165(signal transduction)|GO:0007264(small GTPase mediated signal transduction)|GO:0016020(membrane)|GO:0019003(GDP binding)|GO:0019901(protein kinase binding)…
chr12:76744947-76778372_F	8.21864e-05	-1.16021	lincRNA:chr12:76744947-76778372 forward strand
chr1:94611439-94613779_R	0.000973997	-1.16242	lincRNA:chr1:94611439-94613779 reverse strand
Rps4x	0.000551682	-1.16304	gb|601666640F1 NCI_CGAP_Mam1 Mus musculus cDNA clone IMAGE:3966944 5'. [BE915090]	GO:0003723(RNA binding)|GO:0003735(structural constituent of ribosome)|GO:0005622(intracellular)|GO:0005634(nucleus)|GO:0005737(cytoplasm)|GO:0005840(ribosome)|GO:0005844(polysome)|GO:0006412(translation)|GO:0007275(multicellular organismal development)|GO:0015935(small ribosomal subunit)|GO:0016020(membrane)|GO:0019843(rRNA binding)|GO:0022627(cytosolic small ribosomal subunit)|GO:0030529(ribonu…
chr3:95502970-95503399_R	0.00130509	-1.16306	lincRNA:chr3:95502970-95503399 reverse strand
Knstrn	0.00119833	-1.16602	ref|Mus musculus kinetochore-localized astrin/SPAG5 binding (Knstrn), mRNA [NM_026412]	GO:0000070(mitotic sister chromatid segregation)|GO:0000775(chromosome, centromeric region)|GO:0000776(kinetochore)|GO:0005515(protein binding)|GO:0005634(nucleus)|GO:0005694(chromosome)|GO:0005737(cytoplasm)|GO:0005829(cytosol)|GO:0005856(cytoskeleton)|GO:0005874(microtubule)|GO:0007049(cell cycle)|GO:0007051(spindle organization)|GO:0007059(chromosome segregation)|GO:0015630(microtubule cytoske…
Snap25	0.00251475	-1.16631	ref|Mus musculus synaptosomal-associated protein 25 (Snap25), transcript variant 2, mRNA [NM_001291056]	GO:0000149(SNARE binding)|GO:0005249(voltage-gated potassium channel activity)|GO:0005484(SNAP receptor activity)|GO:0005515(protein binding)|GO:0005737(cytoplasm)|GO:0005768(endosome)|GO:0005802(trans-Golgi network)|GO:0005829(cytosol)|GO:0005886(plasma membrane)|GO:0007269(neurotransmitter secretion)|GO:0007616(long-term memory)|GO:0007626(locomotory behavior)|GO:0008021(synaptic vesicle)|GO:00…
AK148702	0.0016003	-1.16646	gb|Mus musculus 2 days neonate sympathetic ganglion cDNA, RIKEN full-length enriched library, clone:7120437D13 product:unclassifiable, full insert sequence. [AK148702]
Rab3b	0.00078706	-1.16712	ref|Mus musculus RAB3B, member RAS oncogene family (Rab3b), mRNA [NM_023537]	GO:0000166(nucleotide binding)|GO:0003924(GTPase activity)|GO:0005515(protein binding)|GO:0005525(GTP binding)|GO:0005737(cytoplasm)|GO:0005829(cytosol)|GO:0005886(plasma membrane)|GO:0006810(transport)|GO:0008021(synaptic vesicle)|GO:0015031(protein transport)|GO:0016020(membrane)|GO:0017157(regulation of exocytosis)|GO:0018125(peptidyl-cysteine methylation)|GO:0019003(GDP binding)|GO:0019882(an…
chr5:112297381-112328281_F	0.000421071	-1.16779	lincRNA:chr5:112297381-112328281 forward strand
Gm2824	0.00262983	-1.16907	ref|PREDICTED: Mus musculus predicted gene 2824 (Gm2824), transcript variant X5, ncRNA [XR_875058]	GO:0003674(molecular_function)|GO:0005575(cellular_component)|GO:0008150(biological_process)
chr19:6891117-6891594_R	0.0006534	-1.1692	lincRNA:chr19:6891117-6891594 reverse strand
Gm32914	0.00103465	-1.17007	ref|PREDICTED: Mus musculus predicted gene, 32914 (Gm32914), transcript variant X8, ncRNA [XR_869600]
Nav2	0.000440411	-1.1701	ens|neuron navigator 2 [Source:MGI Symbol;Acc:MGI:2183691] [ENSMUST00000184928]	GO:0003025(regulation of systemic arterial blood pressure by baroreceptor feedback)|GO:0005578(proteinaceous extracellular matrix)|GO:0005614(interstitial matrix)|GO:0005654(nucleoplasm)|GO:0007399(nervous system development)|GO:0007605(sensory perception of sound)|GO:0007608(sensory perception of smell)|GO:0007626(locomotory behavior)|GO:0008201(heparin binding)|GO:0021554(optic nerve developmen…
Iqcd	0.00123011	-1.17063	ref|Mus musculus IQ motif containing D (Iqcd), mRNA [NM_029408]	GO:0003674(molecular_function)|GO:0005575(cellular_component)|GO:0008150(biological_process)
Tmem196	0.00182028	-1.17173	ref|Mus musculus transmembrane protein 196 (Tmem196), transcript variant 1, mRNA [NM_001294146]	GO:0003674(molecular_function)|GO:0005575(cellular_component)|GO:0008150(biological_process)
1700016H13Rik	0.000839358	-1.17305	ref|Mus musculus RIKEN cDNA 1700016H13 gene (1700016H13Rik), transcript variant 2, mRNA [NM_001163550]	GO:0003674(molecular_function)|GO:0005575(cellular_component)|GO:0008150(biological_process)
Ptch2	0.00259945	-1.17305	ens|patched homolog 2 [Source:MGI Symbol;Acc:MGI:1095405] [ENSMUST00000030443]	GO:0001709(cell fate determination)|GO:0005119(smoothened binding)|GO:0008158(hedgehog receptor activity)|GO:0008544(epidermis development)|GO:0009957(epidermal cell fate specification)|GO:0016020(membrane)|GO:0016021(integral to membrane)|GO:0042633(hair cycle)|GO:0043588(skin development)|GO:0045606(positive regulation of epidermal cell differentiation)|GO:0097108(hedgehog family protein bindin…
LOC102640035	0.00111441	-1.17318	ref|PREDICTED: Mus musculus uncharacterized LOC102640035 (LOC102640035), ncRNA [XR_375352]
chr16:30939991-30940193_F	0.00143997	-1.17368	lincRNA:chr16:30939991-30940193 forward strand
A_55_P2518530	0.000109056	-1.17368	Unknown
Nkx1-2	7.05863e-05	-1.17386	ref|Mus musculus NK1 transcription factor related, locus 2 (Drosophila) (Nkx1-2), mRNA [NM_009123]	GO:0003677(DNA binding)|GO:0005515(protein binding)|GO:0005575(cellular_component)|GO:0005634(nucleus)|GO:0006355(regulation of transcription, DNA-dependent)|GO:0007275(multicellular organismal development)|GO:0043565(sequence-specific DNA binding)
9430060I03Rik	0.00140635	-1.17398	ref|Mus musculus RIKEN cDNA 9430060I03 gene (9430060I03Rik), long non-coding RNA [NR_015525]
chr2:167404245-167414345_R	0.0198748	-1.17414	lincRNA:chr2:167404245-167414345 reverse strand
Orm1	0.000504641	-1.17577	ref|Mus musculus orosomucoid 1 (Orm1), mRNA [NM_008768]	GO:0002682(regulation of immune system process)|GO:0005576(extracellular region)|GO:0005615(extracellular space)|GO:0006810(transport)|GO:0006953(acute-phase response)
ENSMUST00000119030	8.86477e-05	-1.17673	ens|predicted gene 12020 [Source:MGI Symbol;Acc:MGI:3650978] [ENSMUST00000119030]
Shank2	0.000396874	-1.17723	ens|SH3/ankyrin domain gene 2 [Source:MGI Symbol;Acc:MGI:2671987] [ENSMUST00000105900]	GO:0001750(photoreceptor outer segment)|GO:0001917(photoreceptor inner segment)|GO:0005737(cytoplasm)|GO:0005883(neurofilament)|GO:0005886(plasma membrane)|GO:0007416(synapse assembly)|GO:0007612(learning)|GO:0007613(memory)|GO:0008022(protein C-terminus binding)|GO:0008328(ionotropic glutamate receptor complex)|GO:0014069(postsynaptic density)|GO:0016020(membrane)|GO:0016324(apical plasma membra…
Ephb4	0.000440714	-1.17751	ens|Eph receptor B4 [Source:MGI Symbol;Acc:MGI:104757] [ENSMUST00000144296]	GO:0000166(nucleotide binding)|GO:0001525(angiogenesis)|GO:0002042(cell migration involved in sprouting angiogenesis)|GO:0003007(heart morphogenesis)|GO:0004672(protein kinase activity)|GO:0004713(protein tyrosine kinase activity)|GO:0004714(transmembrane receptor protein tyrosine kinase activity)|GO:0005003(ephrin receptor activity)|GO:0005515(protein binding)|GO:0005524(ATP binding)|GO:0005886(…
Zfp940	0.00354537	-1.17898	ens|zinc finger protein 940 [Source:MGI Symbol;Acc:MGI:2446235] [ENSMUST00000108223]	GO:0003700(sequence-specific DNA binding transcription factor activity)|GO:0006355(regulation of transcription, DNA-dependent)
6430584L05Rik	0.00508748	-1.1796	ref|Mus musculus RIKEN cDNA 6430584L05 gene (6430584L05Rik), long non-coding RNA [NR_046179]
Nos2	3.68035e-05	-1.17997	ref|Mus musculus nitric oxide synthase 2, inducible (Nos2), mRNA [NM_010927]	GO:0001542(ovulation from ovarian follicle)|GO:0001666(response to hypoxia)|GO:0003779(actin binding)|GO:0003958(NADPH-hemoprotein reductase activity)|GO:0004517(nitric-oxide synthase activity)|GO:0005102(receptor binding)|GO:0005506(iron ion binding)|GO:0005515(protein binding)|GO:0005516(calmodulin binding)|GO:0005615(extracellular space)|GO:0005622(intracellular)|GO:0005634(nucleus)|GO:0005737…
Gm1966	0.00158659	-1.18022	ref|Mus musculus predicted gene 1966 (Gm1966), transcript variant 5, mRNA [NM_001277183]
NAP114441-1	0.00192396	-1.18127	Unknown
chr19:57426515-57435165_F	0.000567862	-1.18148	lincRNA:chr19:57426515-57435165 forward strand
Lelp1	8.56697e-05	-1.18176	ref|Mus musculus late cornified envelope-like proline-rich 1 (Lelp1), mRNA [NM_027042]	GO:0001533(cornified envelope)|GO:0005198(structural molecule activity)|GO:0005737(cytoplasm)|GO:0018149(peptide cross-linking)|GO:0030216(keratinocyte differentiation)
Ifi47	0.000375068	-1.18295	ref|Mus musculus interferon gamma inducible protein 47 (Ifi47), transcript variant 2, mRNA [NM_001271676]	GO:0003924(GTPase activity)|GO:0005783(endoplasmic reticulum)|GO:0005789(endoplasmic reticulum membrane)|GO:0006952(defense response)|GO:0035458(cellular response to interferon-beta)
S100z	0.000986546	-1.18323	ref|Mus musculus S100 calcium binding protein, zeta (S100z), mRNA [NM_001081159]	GO:0003674(molecular_function)|GO:0005575(cellular_component)|GO:0008150(biological_process)
Rnf13	0.00358496	-1.18346	gb|Mus musculus adult male small intestine cDNA, RIKEN full-length enriched library, clone:2010001H16 product:unclassifiable, full insert sequence. [AK008009]	GO:0004842(ubiquitin-protein ligase activity)|GO:0005634(nucleus)|GO:0005654(nucleoplasm)|GO:0005737(cytoplasm)|GO:0005764(lysosome)|GO:0005765(lysosomal membrane)|GO:0005768(endosome)|GO:0005829(cytosol)|GO:0016020(membrane)|GO:0016021(integral to membrane)|GO:0016567(protein ubiquitination)|GO:0016740(transferase activity)|GO:0031902(late endosome membrane)|GO:0043231(intracellular membrane-bou…
Khsrp	0.000853642	-1.18351	ref|Mus musculus KH-type splicing regulatory protein (Khsrp), mRNA [NM_010613]	GO:0003676(nucleic acid binding)|GO:0003677(DNA binding)|GO:0003723(RNA binding)|GO:0003729(mRNA binding)|GO:0003730(mRNA 3'-UTR binding)|GO:0005634(nucleus)|GO:0005654(nucleoplasm)|GO:0005737(cytoplasm)|GO:0006351(transcription, DNA-dependent)|GO:0006355(regulation of transcription, DNA-dependent)|GO:0006397(mRNA processing)|GO:0006402(mRNA catabolic process)|GO:0006810(transport)|GO:0008380(RNA…
Lst1	0.010258	-1.18361	ref|Mus musculus leukocyte specific transcript 1 (Lst1), mRNA [NM_010734]	GO:0000902(cell morphogenesis)|GO:0002376(immune system process)|GO:0006955(immune response)|GO:0008360(regulation of cell shape)|GO:0016020(membrane)|GO:0016021(integral to membrane)|GO:0016358(dendrite development)|GO:0050670(regulation of lymphocyte proliferation)
Uts2r	8.23827e-05	-1.18374	ref|Mus musculus urotensin 2 receptor (Uts2r), mRNA [NM_145440]	GO:0001604(urotensin II receptor activity)|GO:0003013(circulatory system process)|GO:0003105(negative regulation of glomerular filtration)|GO:0004871(signal transducer activity)|GO:0004930(G-protein coupled receptor activity)|GO:0005769(early endosome)|GO:0005886(plasma membrane)|GO:0005887(integral to plasma membrane)|GO:0007165(signal transduction)|GO:0007186(G-protein coupled receptor signalin…
Ripk1	0.000251443	-1.18513	ens|receptor (TNFRSF)-interacting serine-threonine kinase 1 [Source:MGI Symbol;Acc:MGI:108212] [ENSMUST00000163418]	GO:0000166(nucleotide binding)|GO:0001934(positive regulation of protein phosphorylation)|GO:0004672(protein kinase activity)|GO:0004674(protein serine/threonine kinase activity)|GO:0004871(signal transducer activity)|GO:0005123(death receptor binding)|GO:0005515(protein binding)|GO:0005524(ATP binding)|GO:0005737(cytoplasm)|GO:0005739(mitochondrion)|GO:0005829(cytosol)|GO:0005886(plasma membrane…
2900072G11Rik	0.0372996	-1.18549	gb|Mus musculus adult male hippocampus cDNA, RIKEN full-length enriched library, clone:2900072G11 product:unclassifiable, full insert sequence. [AK013766]
Ncf2	0.00151817	-1.18743	ens|neutrophil cytosolic factor 2 [Source:MGI Symbol;Acc:MGI:97284] [ENSMUST00000187641]	GO:0001669(acrosomal vesicle)|GO:0005515(protein binding)|GO:0005730(nucleolus)|GO:0005737(cytoplasm)|GO:0005829(cytosol)|GO:0006742(NADP catabolic process)|GO:0006801(superoxide metabolic process)|GO:0006909(phagocytosis)|GO:0008022(protein C-terminus binding)|GO:0009749(response to glucose stimulus)|GO:0014070(response to organic cyclic compound)|GO:0016020(membrane)|GO:0016175(superoxide-gener…
ENSMUST00000117949	8.86477e-05	-1.18781	ens|predicted gene 13600 [Source:MGI Symbol;Acc:MGI:3649282] [ENSMUST00000117949]
AK052120	0.00341157	-1.18994	gb|Mus musculus 12 days embryo eyeball cDNA, RIKEN full-length enriched library, clone:D230048F12 product:unclassifiable, full insert sequence. [AK052120]
Palm2	0.000164102	-1.19031	gb|Mus musculus adult male pituitary gland cDNA, RIKEN full-length enriched library, clone:5330434F24 product:paralemmin 2, full insert sequence. [AK133666]	GO:0003674(molecular_function)|GO:0005575(cellular_component)|GO:0008150(biological_process)
Oprm1	0.000235146	-1.19105	ref|Mus musculus opioid receptor, mu 1 (Oprm1), transcript variant MOR-1C, mRNA [NM_001039652]	GO:0001965(G-protein alpha-subunit binding)|GO:0004871(signal transducer activity)|GO:0004930(G-protein coupled receptor activity)|GO:0004979(beta-endorphin receptor activity)|GO:0004985(opioid receptor activity)|GO:0005245(voltage-gated calcium channel activity)|GO:0005515(protein binding)|GO:0005737(cytoplasm)|GO:0005768(endosome)|GO:0005886(plasma membrane)|GO:0005887(integral to plasma membra…
Rdh12	0.00324033	-1.19118	ref|Mus musculus retinol dehydrogenase 12 (Rdh12), mRNA [NM_030017]	GO:0004745(retinol dehydrogenase activity)|GO:0005622(intracellular)|GO:0007601(visual perception)|GO:0016491(oxidoreductase activity)|GO:0042572(retinol metabolic process)|GO:0050896(response to stimulus)|GO:0055114(oxidation-reduction process)
chr8:35650475-35664200_F	0.000301325	-1.19148	lincRNA:chr8:35650475-35664200 forward strand
ENSMUST00000185704	0.000366636	-1.19181	ens|predicted gene 28344 [Source:MGI Symbol;Acc:MGI:5579050] [ENSMUST00000185704]
Apol10b	0.0017025	-1.19231	ref|Mus musculus apolipoprotein L 10B (Apol10b), mRNA [NM_177820]	GO:0003674(molecular_function)|GO:0005575(cellular_component)|GO:0008150(biological_process)
Mdk	0.000326144	-1.1926	ref|Mus musculus midkine (Mdk), transcript variant 1, mRNA [NM_010784]	GO:0001662(behavioral fear response)|GO:0005576(extracellular region)|GO:0005737(cytoplasm)|GO:0007275(multicellular organismal development)|GO:0007614(short-term memory)|GO:0008083(growth factor activity)|GO:0008201(heparin binding)|GO:0009611(response to wounding)|GO:0016477(cell migration)|GO:0021542(dentate gyrus development)|GO:0021681(cerebellar granular layer development)|GO:0021766(hippoc…
Msh4	0.000611882	-1.19348	ref|Mus musculus mutS homolog 4 (E. coli) (Msh4), transcript variant 1, mRNA [NM_031870]	GO:0000166(nucleotide binding)|GO:0000793(condensed chromosome)|GO:0000794(condensed nuclear chromosome)|GO:0000795(synaptonemal complex)|GO:0001541(ovarian follicle development)|GO:0003677(DNA binding)|GO:0005524(ATP binding)|GO:0005634(nucleus)|GO:0005713(recombination nodule)|GO:0006298(mismatch repair)|GO:0007129(synapsis)|GO:0007283(spermatogenesis)|GO:0007292(female gamete generation)|GO:00…
chr1:85150625-85185800_F	0.0181921	-1.19564	lincRNA:chr1:85150625-85185800 forward strand
ENSMUST00000121414	0.000238933	-1.19567	ens|ribosomal protein S2, pseudogene 9 [Source:MGI Symbol;Acc:MGI:3644037] [ENSMUST00000121414]
Cd244	0.000634989	-1.19615	ens|CD244 natural killer cell receptor 2B4 [Source:MGI Symbol;Acc:MGI:109294] [ENSMUST00000194797]	GO:0001773(myeloid dendritic cell activation)|GO:0002250(adaptive immune response)|GO:0002323(natural killer cell activation involved in immune response)|GO:0002376(immune system process)|GO:0004872(receptor activity)|GO:0005515(protein binding)|GO:0005886(plasma membrane)|GO:0006955(immune response)|GO:0009897(external side of plasma membrane)|GO:0016020(membrane)|GO:0016021(integral to membrane…
Tomt	0.000796939	-1.1966	ref|Mus musculus transmembrane O-methyltransferase (Tomt), transcript variant 2, mRNA [NM_001282088]	GO:0005575(cellular_component)|GO:0005737(cytoplasm)|GO:0006584(catecholamine metabolic process)|GO:0007605(sensory perception of sound)|GO:0008168(methyltransferase activity)|GO:0008171(O-methyltransferase activity)|GO:0016206(catechol O-methyltransferase activity)|GO:0016740(transferase activity)|GO:0032259(methylation)|GO:0042135(neurotransmitter catabolic process)|GO:0042424(catecholamine cat…
9330199G10Rik	0.00127428	-1.19772	ref|Mus musculus RIKEN cDNA 9330199G10 gene (9330199G10Rik), transcript variant 1, long non-coding RNA [NR_131037]
TC1636493	3.24984e-05	-1.19859	tc|Q6TXJ2_RAT (Q6TXJ2) LRRGT00007, partial (33%) [TC1636493]
ENSMUST00000119137	0.000164102	-1.19918	ens|predicted gene 15497 [Source:MGI Symbol;Acc:MGI:3782944] [ENSMUST00000119137]
Cxcl11	0.00400167	-1.19928	ref|Mus musculus chemokine (C-X-C motif) ligand 11 (Cxcl11), transcript variant 1, mRNA [NM_019494]
Cntn1	3.68035e-05	-1.19991	ref|Mus musculus contactin 1 (Cntn1), transcript variant 1, mRNA [NM_001159647]	GO:0005515(protein binding)|GO:0005886(plasma membrane)|GO:0007155(cell adhesion)|GO:0007219(Notch signaling pathway)|GO:0007399(nervous system development)|GO:0010628(positive regulation of gene expression)|GO:0010765(positive regulation of sodium ion transport)|GO:0010976(positive regulation of neuron projection development)|GO:0016020(membrane)|GO:0021549(cerebellum development)|GO:0030246(car…
Asic3	0.000166133	-1.20041	ens|acid-sensing (proton-gated) ion channel 3 [Source:MGI Symbol;Acc:MGI:2159339] [ENSMUST00000049346]	GO:0005261(cation channel activity)|GO:0005272(sodium channel activity)|GO:0005737(cytoplasm)|GO:0005886(plasma membrane)|GO:0005887(integral to plasma membrane)|GO:0006810(transport)|GO:0006811(ion transport)|GO:0006812(cation transport)|GO:0006814(sodium ion transport)|GO:0009408(response to heat)|GO:0009612(response to mechanical stimulus)|GO:0010447(response to acidity)|GO:0015280(ligand-gate…
AK138782	0.00015922	-1.20126	gb|Mus musculus 0 day neonate thymus cDNA, RIKEN full-length enriched library, clone:A430066P15 product:hypothetical protein, full insert sequence. [AK138782]
Duox1	0.000480675	-1.20162	ref|Mus musculus dual oxidase 1 (Duox1), mRNA [NM_001099297]	GO:0005515(protein binding)|GO:0005886(plasma membrane)|GO:0019221(cytokine-mediated signaling pathway)|GO:0042335(cuticle development)|GO:0051591(response to cAMP)|GO:0072593(reactive oxygen species metabolic process)
chr13:114486580-114532455_F	0.0154872	-1.20215	lincRNA:chr13:114486580-114532455 forward strand
C130026L21Rik	7.15605e-05	-1.20305	gb|Mus musculus adult male hypothalamus cDNA, RIKEN full-length enriched library, clone:A230073N08 product:unclassifiable, full insert sequence. [AK038902]	GO:0003674(molecular_function)|GO:0005575(cellular_component)|GO:0008150(biological_process)
Dnaic1	0.00682592	-1.20411	ref|Mus musculus dynein, axonemal, intermediate chain 1 (Dnaic1), mRNA [NM_175138]	GO:0003341(cilium movement)|GO:0003351(epithelial cilium movement)|GO:0003774(motor activity)|GO:0005515(protein binding)|GO:0005737(cytoplasm)|GO:0005813(centrosome)|GO:0005856(cytoskeleton)|GO:0005874(microtubule)|GO:0005929(cilium)|GO:0007368(determination of left/right symmetry)|GO:0007507(heart development)|GO:0008286(insulin receptor signaling pathway)|GO:0008574(plus-end-directed microtubu…
Sim2	0.000107153	-1.20441	ref|Mus musculus single-minded homolog 2 (Drosophila) (Sim2), mRNA [NM_011377]	GO:0000122(negative regulation of transcription from RNA polymerase II promoter)|GO:0000981(sequence-specific DNA binding RNA polymerase II transcription factor activity)|GO:0003677(DNA binding)|GO:0003700(sequence-specific DNA binding transcription factor activity)|GO:0005515(protein binding)|GO:0005634(nucleus)|GO:0005654(nucleoplasm)|GO:0006351(transcription, DNA-dependent)|GO:0006355(regulati…
Cela2a	0.000465377	-1.20443	ref|Mus musculus chymotrypsin-like elastase family, member 2A (Cela2a), mRNA [NM_007919]	GO:0004252(serine-type endopeptidase activity)|GO:0005576(extracellular region)|GO:0005615(extracellular space)|GO:0006508(proteolysis)|GO:0008233(peptidase activity)|GO:0008236(serine-type peptidase activity)|GO:0016787(hydrolase activity)|GO:0017171(serine hydrolase activity)|GO:0061436(establishment of skin barrier)
Raver2	0.00133627	-1.20447	ens|ribonucleoprotein, PTB-binding 2 [Source:MGI Symbol;Acc:MGI:2443623] [ENSMUST00000106955]	GO:0000398(nuclear mRNA splicing, via spliceosome)|GO:0003676(nucleic acid binding)|GO:0003723(RNA binding)|GO:0005515(protein binding)|GO:0005634(nucleus)|GO:0005737(cytoplasm)
Gm14321	0.00752128	-1.20633	gb|mk25g10.y1 Mouse retina, unamplified: mk [CK619576]
ENSMUST00000121811	3.37606e-05	-1.20658	ens|predicted gene 6881 [Source:MGI Symbol;Acc:MGI:3647481] [ENSMUST00000121811]
ENSMUST00000064830	0.0010043	-1.20682	ens|olfactory receptor 573, pseudogene 1 [Source:MGI Symbol;Acc:MGI:3030407] [ENSMUST00000064830]
Gm31884	0.00198164	-1.20715	ref|PREDICTED: Mus musculus predicted gene, 31884 (Gm31884), transcript variant X1, ncRNA [XR_871147]
St6galnac4	0.000685843	-1.20745	gb|Mus musculus ST6 (alpha-N-acetyl-neuraminyl-2,3-beta-galactosyl-1, 3)-N-acetylgalactosaminide alpha-2,6-sialyltransferase 4, mRNA (cDNA clone MGC:102103 IMAGE:6844232), complete cds. [BC086784]	GO:0000139(Golgi membrane)|GO:0001665(alpha-N-acetylgalactosaminide alpha-2,6-sialyltransferase activity)|GO:0005794(Golgi apparatus)|GO:0006486(protein glycosylation)|GO:0008373(sialyltransferase activity)|GO:0009311(oligosaccharide metabolic process)|GO:0016020(membrane)|GO:0016021(integral to membrane)|GO:0016740(transferase activity)|GO:0016757(transferase activity, transferring glycosyl grou…
Mrgpre	0.000280342	-1.2084	ref|Mus musculus MAS-related GPR, member E (Mrgpre), mRNA [NM_175534]	GO:0004871(signal transducer activity)|GO:0004930(G-protein coupled receptor activity)|GO:0005886(plasma membrane)|GO:0005887(integral to plasma membrane)|GO:0007165(signal transduction)|GO:0007186(G-protein coupled receptor signaling pathway)|GO:0016020(membrane)|GO:0016021(integral to membrane)
Dlgap2	0.000163247	-1.20903	ref|Mus musculus discs, large (Drosophila) homolog-associated protein 2 (Dlgap2), transcript variant 1, mRNA [NM_172910]	GO:0005886(plasma membrane)|GO:0006461(protein complex assembly)|GO:0007270(neuron-neuron synaptic transmission)|GO:0016020(membrane)|GO:0019904(protein domain specific binding)|GO:0023052(signaling)|GO:0030054(cell junction)|GO:0030425(dendrite)|GO:0045202(synapse)|GO:0045211(postsynaptic membrane)
Scarletltr	0.00577856	-1.20914	ref|Mus musculus Scarletltr, erythroid developmental long intergenic non-protein coding transcript (Scarletltr), long non-coding RNA [NR_040743]	GO:0003674(molecular_function)|GO:0005575(cellular_component)|GO:0008150(biological_process)
Gucy2c	0.000409283	-1.20941	ref|Mus musculus guanylate cyclase 2c (Gucy2c), transcript variant 2, mRNA [NM_145067]	GO:0000166(nucleotide binding)|GO:0004383(guanylate cyclase activity)|GO:0004672(protein kinase activity)|GO:0005524(ATP binding)|GO:0005525(GTP binding)|GO:0005783(endoplasmic reticulum)|GO:0005886(plasma membrane)|GO:0006182(cGMP biosynthetic process)|GO:0006468(protein phosphorylation)|GO:0007165(signal transduction)|GO:0008074(guanylate cyclase complex, soluble)|GO:0009190(cyclic nucleotide b…
ENSMUST00000121008	3.94265e-05	-1.21174	ens|ribosomal protein L23A, pseudogene 4 [Source:MGI Symbol;Acc:MGI:3651728] [ENSMUST00000121008]
BC005624	7.02255e-05	-1.21198	ens|cDNA sequence BC005624 [Source:MGI Symbol;Acc:MGI:2385132] [ENSMUST00000028205]	GO:0003674(molecular_function)|GO:0005654(nucleoplasm)|GO:0005829(cytosol)|GO:0008150(biological_process)
Gfm2	0.000103985	-1.21269	ens|G elongation factor, mitochondrial 2 [Source:MGI Symbol;Acc:MGI:2444783] [ENSMUST00000161518]	GO:0000166(nucleotide binding)|GO:0003924(GTPase activity)|GO:0005525(GTP binding)|GO:0005739(mitochondrion)|GO:0006412(translation)|GO:0032543(mitochondrial translation)|GO:0032790(ribosome disassembly)
chr1:64686823-64728598_R	0.000474762	-1.21607	lincRNA:chr1:64686823-64728598 reverse strand
Clec2e	0.000301325	-1.21912	ref|Mus musculus C-type lectin domain family 2, member e (Clec2e), mRNA [NM_153506]	GO:0003674(molecular_function)|GO:0005575(cellular_component)|GO:0005886(plasma membrane)|GO:0008150(biological_process)|GO:0016020(membrane)|GO:0016021(integral to membrane)|GO:0030246(carbohydrate binding)
Zc3h12a	0.000138935	-1.21939	ref|Mus musculus zinc finger CCCH type containing 12A (Zc3h12a), mRNA [NM_153159]	GO:0000294(nuclear-transcribed mRNA catabolic process, endonucleolytic cleavage-dependent decay)|GO:0000932(cytoplasmic mRNA processing body)|GO:0001525(angiogenesis)|GO:0001933(negative regulation of protein phosphorylation)|GO:0002230(positive regulation of defense response to virus by host)|GO:0002376(immune system process)|GO:0003677(DNA binding)|GO:0003682(chromatin binding)|GO:0003723(RNA b…
Krt2	0.000903095	-1.2195	ref|Mus musculus keratin 2 (Krt2), mRNA [NM_010668]	GO:0003334(keratinocyte development)|GO:0005198(structural molecule activity)|GO:0005882(intermediate filament)|GO:0008092(cytoskeletal protein binding)|GO:0008544(epidermis development)|GO:0045095(keratin filament)|GO:0045109(intermediate filament organization)
ENSMUST00000103458	0.00012984	-1.21975	ens|immunoglobulin heavy variable 5-16 [Source:MGI Symbol;Acc:MGI:4439556] [ENSMUST00000103458]
4930438E09Rik	0.000395718	-1.22113	ref|Mus musculus RIKEN cDNA 4930438E09 gene (4930438E09Rik), long non-coding RNA [NR_045961]
Siglece	0.000562107	-1.22147	ref|Mus musculus sialic acid binding Ig-like lectin E (Siglece), mRNA [NM_031181]	GO:0004872(receptor activity)|GO:0005057(receptor signaling protein activity)|GO:0007155(cell adhesion)|GO:0009897(external side of plasma membrane)|GO:0016020(membrane)|GO:0016021(integral to membrane)|GO:0030246(carbohydrate binding)|GO:0033691(sialic acid binding)|GO:0048029(monosaccharide binding)|GO:0050728(negative regulation of inflammatory response)|GO:0060101(negative regulation of phago…
Isca1	0.0106115	-1.22213	ens|iron-sulfur cluster assembly 1 homolog (S. cerevisiae) [Source:MGI Symbol;Acc:MGI:1916296] [ENSMUST00000160628]	GO:0005198(structural molecule activity)|GO:0005739(mitochondrion)|GO:0005759(mitochondrial matrix)|GO:0008198(ferrous iron binding)|GO:0016226(iron-sulfur cluster assembly)|GO:0046872(metal ion binding)|GO:0051536(iron-sulfur cluster binding)|GO:0051537(2 iron, 2 sulfur cluster binding)
Gm20735	0.00159094	-1.2226	ref|Mus musculus predicted gene, 20735 (Gm20735), long non-coding RNA [NR_015497]
BB658359	0.000109939	-1.22421	gb|BB658359 RIKEN full-length enriched, 12 days embryo eyeball Mus musculus cDNA clone D230040E15 5', mRNA sequence [BB658359]
Wdfy1	0.000693357	-1.2247	ens|WD repeat and FYVE domain containing 1 [Source:MGI Symbol;Acc:MGI:1916618] [ENSMUST00000125641]	GO:0005515(protein binding)|GO:0005545(1-phosphatidylinositol binding)|GO:0005634(nucleus)|GO:0005768(endosome)|GO:0005769(early endosome)|GO:0005829(cytosol)|GO:0034141(positive regulation of toll-like receptor 3 signaling pathway)|GO:0034145(positive regulation of toll-like receptor 4 signaling pathway)|GO:0046872(metal ion binding)
Lhx4	0.000285758	-1.22617	ens|LIM homeobox protein 4 [Source:MGI Symbol;Acc:MGI:101776] [ENSMUST00000027740]	GO:0001890(placenta development)|GO:0003677(DNA binding)|GO:0005622(intracellular)|GO:0005634(nucleus)|GO:0006351(transcription, DNA-dependent)|GO:0006355(regulation of transcription, DNA-dependent)|GO:0008045(motor axon guidance)|GO:0009887(organ morphogenesis)|GO:0021526(medial motor column neuron differentiation)|GO:0043066(negative regulation of apoptotic process)|GO:0043565(sequence-specific…
Nfya	0.000294255	-1.22865	ens|nuclear transcription factor-Y alpha [Source:MGI Symbol;Acc:MGI:97316] [ENSMUST00000161686]	GO:0000978(RNA polymerase II core promoter proximal region sequence-specific DNA binding)|GO:0001046(core promoter sequence-specific DNA binding)|GO:0001077(RNA polymerase II core promoter proximal region sequence-specific DNA binding transcription factor activity involved in positive regulation of transcription)|GO:0001221(transcription cofactor binding)|GO:0003677(DNA binding)|GO:0003700(sequen…
Gm10631	0.000296207	-1.22906	gb|Mus musculus 10 days neonate cerebellum cDNA, RIKEN full-length enriched library, clone:6530432O13 product:hypothetical protein, full insert sequence. [AK135158]
Tmc7	0.00119077	-1.22972	ens|transmembrane channel-like gene family 7 [Source:MGI Symbol;Acc:MGI:2443317] [ENSMUST00000139693]	GO:0003674(molecular_function)|GO:0005575(cellular_component)|GO:0006810(transport)|GO:0006811(ion transport)|GO:0008150(biological_process)|GO:0016020(membrane)|GO:0016021(integral to membrane)
Thpo	9.50321e-05	-1.23119	ref|Mus musculus thrombopoietin (Thpo), transcript variant 1, mRNA [NM_009379]	GO:0001934(positive regulation of protein phosphorylation)|GO:0005102(receptor binding)|GO:0005125(cytokine activity)|GO:0005179(hormone activity)|GO:0005576(extracellular region)|GO:0005615(extracellular space)|GO:0008283(cell proliferation)|GO:0030099(myeloid cell differentiation)|GO:0038163(thrombopoietin-mediated signaling pathway)|GO:0045654(positive regulation of megakaryocyte differentiati…
LOC102642370	0.000251443	-1.23167	ref|PREDICTED: Mus musculus 37S ribosomal protein NAM9, mitochondrial-like (LOC102642370), mRNA [XM_006544723]
Vamp5	0.000105047	-1.23245	ref|Mus musculus vesicle-associated membrane protein 5 (Vamp5), transcript variant 1, mRNA [NM_016872]	GO:0000149(SNARE binding)|GO:0005484(SNAP receptor activity)|GO:0005770(late endosome)|GO:0005794(Golgi apparatus)|GO:0005802(trans-Golgi network)|GO:0005886(plasma membrane)|GO:0005887(integral to plasma membrane)|GO:0006887(exocytosis)|GO:0006906(vesicle fusion)|GO:0007275(multicellular organismal development)|GO:0007517(muscle organ development)|GO:0007519(skeletal muscle tissue development)|G…
Gapdhs	0.00101825	-1.23295	ref|Mus musculus glyceraldehyde-3-phosphate dehydrogenase, spermatogenic (Gapdhs), transcript variant 2, mRNA [NM_008085]	GO:0004365(glyceraldehyde-3-phosphate dehydrogenase (NAD+) (phosphorylating) activity)|GO:0005634(nucleus)|GO:0005737(cytoplasm)|GO:0005929(cilium)|GO:0006006(glucose metabolic process)|GO:0006096(glycolysis)|GO:0016491(oxidoreductase activity)|GO:0016620(oxidoreductase activity, acting on the aldehyde or oxo group of donors, NAD or NADP as acceptor)|GO:0030317(sperm motility)|GO:0031514(motile c…
2610020H08Rik	0.000120684	-1.23314	ref|PREDICTED: Mus musculus RIKEN cDNA 2610020H08 gene (2610020H08Rik), transcript variant X7, misc_RNA [XR_378253]	GO:0003674(molecular_function)|GO:0005730(nucleolus)|GO:0008150(biological_process)|GO:0070062(extracellular vesicular exosome)
Chd5	0.00165314	-1.23319	ref|Mus musculus chromodomain helicase DNA binding protein 5 (Chd5), transcript variant 2, mRNA [NM_029216]	GO:0000166(nucleotide binding)|GO:0000785(chromatin)|GO:0000792(heterochromatin)|GO:0003677(DNA binding)|GO:0003682(chromatin binding)|GO:0004386(helicase activity)|GO:0005515(protein binding)|GO:0005524(ATP binding)|GO:0005634(nucleus)|GO:0005654(nucleoplasm)|GO:0005829(cytosol)|GO:0006351(transcription, DNA-dependent)|GO:0006355(regulation of transcription, DNA-dependent)|GO:0006366(transcripti…
Slc38a9	0.000174825	-1.2342	gb|Mus musculus adult female vagina cDNA, RIKEN full-length enriched library, clone:9930039M13 product:unclassifiable, full insert sequence. [AK037026]	GO:0003333(amino acid transmembrane transport)|GO:0005654(nucleoplasm)|GO:0005764(lysosome)|GO:0005768(endosome)|GO:0005770(late endosome)|GO:0006810(transport)|GO:0006865(amino acid transport)|GO:0015171(amino acid transmembrane transporter activity)|GO:0016020(membrane)|GO:0016021(integral to membrane)|GO:0032008(positive regulation of TOR signaling cascade)|GO:0043231(intracellular membrane-bo…
Pcsk1n	0.000107392	-1.23467	ref|Mus musculus proprotein convertase subtilisin/kexin type 1 inhibitor (Pcsk1n), mRNA [NM_013892]	GO:0002021(response to dietary excess)|GO:0004866(endopeptidase inhibitor activity)|GO:0004867(serine-type endopeptidase inhibitor activity)|GO:0005576(extracellular region)|GO:0005615(extracellular space)|GO:0005794(Golgi apparatus)|GO:0005802(trans-Golgi network)|GO:0007218(neuropeptide signaling pathway)|GO:0009409(response to cold)|GO:0010951(negative regulation of endopeptidase activity)|GO:…
ENSMUST00000120745	0.000146173	-1.237	ens|predicted gene 9143 [Source:MGI Symbol;Acc:MGI:3643265] [ENSMUST00000120745]
Mgat1	0.0131268	-1.24097	ref|Mus musculus mannoside acetylglucosaminyltransferase 1 (Mgat1), transcript variant 2, mRNA [NM_010794]	GO:0001701(in utero embryonic development)|GO:0003827(alpha-1,3-mannosylglycoprotein 2-beta-N-acetylglucosaminyltransferase activity)|GO:0005794(Golgi apparatus)|GO:0006049(UDP-N-acetylglucosamine catabolic process)|GO:0006486(protein glycosylation)|GO:0008375(acetylglucosaminyltransferase activity)|GO:0016020(membrane)|GO:0016021(integral to membrane)|GO:0016740(transferase activity)|GO:0016757(…
Elane	0.000285758	-1.24183	ref|Mus musculus elastase, neutrophil expressed (Elane), mRNA [NM_015779]	GO:0000122(negative regulation of transcription from RNA polymerase II promoter)|GO:0001106(RNA polymerase II transcription corepressor activity)|GO:0001878(response to yeast)|GO:0002020(protease binding)|GO:0002438(acute inflammatory response to antigenic stimulus)|GO:0002523(leukocyte migration involved in inflammatory response)|GO:0002812(biosynthetic process of antibacterial peptides active a…
Nrp1	0.0183206	-1.24234	gb|Mus musculus 12 days embryo spinal ganglion cDNA, RIKEN full-length enriched library, clone:D130079D03 product:neuropilin, full insert sequence. [AK164378]	GO:0001525(angiogenesis)|GO:0001569(patterning of blood vessels)|GO:0001764(neuron migration)|GO:0002040(sprouting angiogenesis)|GO:0002042(cell migration involved in sprouting angiogenesis)|GO:0005021(vascular endothelial growth factor-activated receptor activity)|GO:0005515(protein binding)|GO:0005615(extracellular space)|GO:0005769(early endosome)|GO:0005829(cytosol)|GO:0005883(neurofilament)|…
2017-03-01	0.00267212	-1.24267	ref|Mus musculus membrane-associated ring finger (C3HC4) 1 (March1), transcript variant 4, mRNA [NM_001293784]	GO:0000209(protein polyubiquitination)|GO:0002376(immune system process)|GO:0002495(antigen processing and presentation of peptide antigen via MHC class II)|GO:0004842(ubiquitin-protein ligase activity)|GO:0005764(lysosome)|GO:0005765(lysosomal membrane)|GO:0005768(endosome)|GO:0005789(endoplasmic reticulum membrane)|GO:0005794(Golgi apparatus)|GO:0005886(plasma membrane)|GO:0006955(immune respon…
Chit1	0.00209332	-1.24355	ref|Mus musculus chitinase 1 (chitotriosidase) (Chit1), transcript variant 3, mRNA [NM_027979]	GO:0000272(polysaccharide catabolic process)|GO:0004553(hydrolase activity, hydrolyzing O-glycosyl compounds)|GO:0004568(chitinase activity)|GO:0005576(extracellular region)|GO:0005615(extracellular space)|GO:0005764(lysosome)|GO:0005975(carbohydrate metabolic process)|GO:0006030(chitin metabolic process)|GO:0006032(chitin catabolic process)|GO:0008061(chitin binding)|GO:0008152(metabolic process…
Gm16386	0.000253795	-1.24442	gb|Mus musculus cDNA, RIKEN full-length enriched library, clone:G630018L09 product:hypothetical protein, full insert sequence. [AK144317]
Apc	3.67265e-05	-1.24561	ref|Mus musculus adenomatosis polyposis coli (Apc), mRNA [NM_007462]	GO:0000281(cytokinesis after mitosis)|GO:0000776(kinetochore)|GO:0001822(kidney development)|GO:0001942(hair follicle development)|GO:0002020(protease binding)|GO:0005515(protein binding)|GO:0005634(nucleus)|GO:0005737(cytoplasm)|GO:0005813(centrosome)|GO:0005856(cytoskeleton)|GO:0005874(microtubule)|GO:0005881(cytoplasmic microtubule)|GO:0005886(plasma membrane)|GO:0005913(cell-cell adherens jun…
Aldh3b3	0.00263711	-1.24591	ref|Mus musculus RIKEN cDNA 1700055N04 gene (1700055N04Rik), mRNA [NM_028545]	GO:0004029(aldehyde dehydrogenase (NAD) activity)|GO:0004030(aldehyde dehydrogenase [NAD(P)+] activity)|GO:0005737(cytoplasm)|GO:0005886(plasma membrane)|GO:0006081(cellular aldehyde metabolic process)|GO:0008152(metabolic process)|GO:0016020(membrane)|GO:0016491(oxidoreductase activity)|GO:0055114(oxidation-reduction process)
Hist1h2bn	0.0349873	-1.24671	ref|Mus musculus histone cluster 1, H2bn (Hist1h2bn), mRNA [NM_178201]	GO:0003677(DNA binding)|GO:0005634(nucleus)|GO:0005654(nucleoplasm)|GO:0005829(cytosol)|GO:0006334(nucleosome assembly)|GO:0070062(extracellular vesicular exosome)
AK138076	0.0185089	-1.24725	gb|Mus musculus 16 days neonate thymus cDNA, RIKEN full-length enriched library, clone:A130084B22 product:unclassifiable, full insert sequence. [AK138076]
4930544G11Rik	0.000112704	-1.24795	ref|Mus musculus RIKEN cDNA 4930544G11 gene (4930544G11Rik), mRNA [NM_001161773]	GO:0003674(molecular_function)|GO:0005575(cellular_component)|GO:0008150(biological_process)
Ccdc30	7.04328e-05	-1.24827	gb|Mus musculus adult male testis cDNA, RIKEN full-length enriched library, clone:1700001O02 product:RIKEN cDNA 1700001O02 gene, full insert sequence. [AK005616]	GO:0003674(molecular_function)|GO:0005575(cellular_component)|GO:0008150(biological_process)
Cmtm2b	0.00633992	-1.25005	ref|Mus musculus CKLF-like MARVEL transmembrane domain containing 2B (Cmtm2b), mRNA [NM_028524]	GO:0005125(cytokine activity)|GO:0005615(extracellular space)|GO:0006935(chemotaxis)|GO:0016020(membrane)|GO:0016021(integral to membrane)
Pfkfb4	0.000660243	-1.25023	ref|Mus musculus 6-phosphofructo-2-kinase/fructose-2,6-biphosphatase 4 (Pfkfb4), mRNA [NM_173019]	GO:0000166(nucleotide binding)|GO:0003824(catalytic activity)|GO:0003873(6-phosphofructo-2-kinase activity)|GO:0004331(fructose-2,6-bisphosphate 2-phosphatase activity)|GO:0005524(ATP binding)|GO:0005575(cellular_component)|GO:0006000(fructose metabolic process)|GO:0006003(fructose 2,6-bisphosphate metabolic process)|GO:0008152(metabolic process)|GO:0016301(kinase activity)|GO:0016310(phosphoryla…
Chrne	0.00191146	-1.2512	ref|Mus musculus cholinergic receptor, nicotinic, epsilon polypeptide (Chrne), mRNA [NM_009603]	GO:0003009(skeletal muscle contraction)|GO:0005216(ion channel activity)|GO:0005230(extracellular ligand-gated ion channel activity)|GO:0005886(plasma membrane)|GO:0005892(acetylcholine-gated channel complex)|GO:0006810(transport)|GO:0006811(ion transport)|GO:0006812(cation transport)|GO:0007271(synaptic transmission, cholinergic)|GO:0007274(neuromuscular synaptic transmission)|GO:0016020(membran…
ENSMUST00000060680	0.00048803	-1.2522	ens|RIKEN cDNA 2010001K21 gene [Source:MGI Symbol;Acc:MGI:1917079] [ENSMUST00000060680]
Gm32643	8.45046e-05	-1.25317	ref|PREDICTED: Mus musculus predicted gene, 32643 (Gm32643), transcript variant X5, ncRNA [XR_863775]
4930513D17Rik	0.000296207	-1.25509	ref|Mus musculus RIKEN cDNA 4930513D17 gene (4930513D17Rik), long non-coding RNA [NR_045416]
Rfc5	0.00615588	-1.25517	ens|replication factor C (activator 1) 5 [Source:MGI Symbol;Acc:MGI:1919401] [ENSMUST00000126262]	GO:0000166(nucleotide binding)|GO:0003677(DNA binding)|GO:0003689(DNA clamp loader activity)|GO:0005524(ATP binding)|GO:0005634(nucleus)|GO:0005663(DNA replication factor C complex)|GO:0006260(DNA replication)|GO:0006261(DNA-dependent DNA replication)|GO:0006281(DNA repair)|GO:0019899(enzyme binding)|GO:0031390(Ctf18 RFC-like complex)|GO:0043142(single-stranded DNA-dependent ATPase activity)|GO:1…
Gm20753	2.65227e-05	-1.2582	ref|Mus musculus predicted gene, 20753 (Gm20753), long non-coding RNA [NR_040630]
chr3:107608348-107636457_F	0.000528513	-1.25869	lincRNA:chr3:107608348-107636457 forward strand
chr10:96082444-96096696_R	0.00231646	-1.25869	lincRNA:chr10:96082444-96096696 reverse strand
chr8:125031410-125075960_F	0.0068134	-1.25981	lincRNA:chr8:125031410-125075960 forward strand
Mirg	0.000516414	-1.26135	gb|Mus musculus adult male pituitary gland cDNA, RIKEN full-length enriched library, clone:5330411G14 product:unclassifiable, full insert sequence. [AK077315]
chrX:120963050-120963598_F	0.000197545	-1.26421	lincRNA:chrX:120963050-120963598 forward strand
NAP114472-1	0.0286505	-1.2656	Unknown
BM934621	0.000986546	-1.26597	gb|UI-M-BH3-aqr-g-09-0-UI.r1 NIH_BMAP_M_S4 Mus musculus cDNA clone UI-M-BH3-aqr-g-09-0-UI 5', mRNA sequence [BM934621]
Fam178b	0.000173783	-1.26626	ref|Mus musculus family with sequence similarity 178, member B (Fam178b), transcript variant A, mRNA [NM_001126046]	GO:0003674(molecular_function)|GO:0005575(cellular_component)|GO:0008150(biological_process)
ENSMUST00000177271	0.0062672	-1.26686	ens|vomeronasal 2, receptor, pseudogene 51 [Source:MGI Symbol;Acc:MGI:3757931] [ENSMUST00000177271]
Lypd6b	0.000579455	-1.26838	ref|Mus musculus LY6/PLAUR domain containing 6B (Lypd6b), mRNA [NM_027990]	GO:0005575(cellular_component)|GO:0005886(plasma membrane)|GO:0008150(biological_process)|GO:0016020(membrane)|GO:0030548(acetylcholine receptor regulator activity)|GO:0031225(anchored to membrane)
Bmf	6.09402e-05	-1.26949	ref|Mus musculus BCL2 modifying factor (Bmf), mRNA [NM_138313]	GO:0001669(acrosomal vesicle)|GO:0005515(protein binding)|GO:0005737(cytoplasm)|GO:0006915(apoptotic process)|GO:0009267(cellular response to starvation)|GO:0010507(negative regulation of autophagy)|GO:0015629(actin cytoskeleton)|GO:0016459(myosin complex)|GO:0032464(positive regulation of protein homooligomerization)|GO:0034644(cellular response to UV)|GO:0043065(positive regulation of apoptotic…
LOC105247398	0.000231188	-1.27027	ref|PREDICTED: Mus musculus uncharacterized LOC105247398 (LOC105247398), ncRNA [XR_883988]
Fbrsl1	0.00391838	-1.2708	gb|Mus musculus adult male aorta and vein cDNA, RIKEN full-length enriched library, clone:A530061K16 product:unclassifiable, full insert sequence. [AK080105]	GO:0003723(RNA binding)|GO:0005575(cellular_component)|GO:0008150(biological_process)
Lyzl6	0.000360091	-1.27114	ref|Mus musculus lysozyme-like 6 (Lyzl6), mRNA [NM_027083]	GO:0003796(lysozyme activity)|GO:0003824(catalytic activity)|GO:0005576(extracellular region)|GO:0005615(extracellular space)|GO:0007338(single fertilization)|GO:0007342(fusion of sperm to egg plasma membrane)|GO:0008152(metabolic process)|GO:0009566(fertilization)|GO:0016787(hydrolase activity)|GO:0016798(hydrolase activity, acting on glycosyl bonds)|GO:0016998(cell wall macromolecule catabolic …
ENSMUST00000117614	2.87327e-05	-1.27226	ens|predicted gene 11531 [Source:MGI Symbol;Acc:MGI:3650260] [ENSMUST00000117614]
Syne2	0.000694336	-1.27253	ens|spectrin repeat containing, nuclear envelope 2 [Source:MGI Symbol;Acc:MGI:2449316] [ENSMUST00000124685]	GO:0003779(actin binding)|GO:0005634(nucleus)|GO:0005635(nuclear envelope)|GO:0005640(nuclear outer membrane)|GO:0005737(cytoplasm)|GO:0005739(mitochondrion)|GO:0005856(cytoskeleton)|GO:0005886(plasma membrane)|GO:0005925(focal adhesion)|GO:0006998(nuclear envelope organization)|GO:0007097(nuclear migration)|GO:0007163(establishment or maintenance of cell polarity)|GO:0010761(fibroblast migration…
4930505M18Rik	2.15735e-05	-1.27296	gb|Mus musculus adult male testis cDNA, RIKEN full-length enriched library, clone:4930526L23 product:unclassifiable, full insert sequence. [AK019701]
Cfap54	7.99381e-05	-1.27394	ref|PREDICTED: Mus musculus cilia and flagella associated protein 54 (Cfap54), transcript variant X10, mRNA [XM_011243635]	GO:0003674(molecular_function)|GO:0005575(cellular_component)|GO:0005737(cytoplasm)|GO:0005856(cytoskeleton)|GO:0005929(cilium)|GO:0007283(spermatogenesis)|GO:0030030(cell projection organization)|GO:0030154(cell differentiation)|GO:0042995(cell projection)|GO:0060271(cilium morphogenesis)|GO:0060294(cilium movement involved in cell motility)
Krtap4-1	0.000950789	-1.27437	ref|Mus musculus keratin associated protein 4-1 (Krtap4-1), mRNA [NM_001048196]	GO:0003674(molecular_function)|GO:0005575(cellular_component)|GO:0008150(biological_process)
C7	6.83588e-05	-1.27545	ref|Mus musculus complement component 7 (C7), mRNA [NM_001243837]	GO:0005579(membrane attack complex)|GO:0006883(cellular sodium ion homeostasis)|GO:0070062(extracellular vesicular exosome)
Olfr1537	0.00115465	-1.27552	ref|Mus musculus olfactory receptor 1537 (Olfr1537), mRNA [NM_207665]	GO:0004871(signal transducer activity)|GO:0004930(G-protein coupled receptor activity)|GO:0004984(olfactory receptor activity)|GO:0005549(odorant binding)|GO:0005886(plasma membrane)|GO:0007165(signal transduction)|GO:0007186(G-protein coupled receptor signaling pathway)|GO:0007608(sensory perception of smell)|GO:0016020(membrane)|GO:0016021(integral to membrane)|GO:0050896(response to stimulus)
Gm14243	0.00179985	-1.2761	gb|Mus musculus clone NIA:C0346F04 unknown mRNA. [AY512933]
chr18:35985999-35986376_R	0.00234963	-1.27682	lincRNA:chr18:35985999-35986376 reverse strand
H2-M11	0.000269221	-1.27918	ref|Mus musculus histocompatibility 2, M region locus 11 (H2-M11), mRNA [NM_177635]	GO:0002474(antigen processing and presentation of peptide antigen via MHC class I)|GO:0005102(receptor binding)|GO:0005886(plasma membrane)|GO:0042605(peptide antigen binding)
chrX:18744367-18853992_F	0.0213226	-1.27921	lincRNA:chrX:18744367-18853992 forward strand
Lrp8os1	0.000344789	-1.27952	gb|Mus musculus adult male testis cDNA, RIKEN full-length enriched library, clone:4930430J20 product:hypothetical protein, full insert sequence. [AK019589]	GO:0003674(molecular_function)|GO:0005575(cellular_component)|GO:0008150(biological_process)
Gm31555	0.000172792	-1.27954	ref|PREDICTED: Mus musculus predicted gene, 31555 (Gm31555), ncRNA [XR_389765]
NAP111439-1	0.029044	-1.28107	Unknown
Gm12853	0.00306795	-1.28472	ref|PREDICTED: Mus musculus predicted gene 12853 (Gm12853), transcript variant X2, ncRNA [XR_376587]
2017-03-09	0.000134703	-1.28533	ref|Mus musculus membrane-associated ring finger (C3HC4) 9 (March9), mRNA [NM_001033262]	GO:0003674(molecular_function)|GO:0005764(lysosome)|GO:0005794(Golgi apparatus)|GO:0005795(Golgi stack)|GO:0005802(trans-Golgi network)|GO:0008150(biological_process)|GO:0008270(zinc ion binding)|GO:0016020(membrane)|GO:0016021(integral to membrane)|GO:0016740(transferase activity)|GO:0046872(metal ion binding)
Gm1698	0.00019769	-1.28592	ref|PREDICTED: Mus musculus predicted gene 1698 (Gm1698), misc_RNA [XR_378846]
Lrrc16b	0.00646443	-1.2862	ref|PREDICTED: Mus musculus leucine rich repeat containing 16B (Lrrc16b), transcript variant X15, mRNA [XM_006519059]	GO:0003674(molecular_function)|GO:0005737(cytoplasm)|GO:0005886(plasma membrane)|GO:0008150(biological_process)|GO:0016020(membrane)
Iqck	9.10789e-05	-1.28684	ref|Mus musculus IQ motif containing K (Iqck), mRNA [NM_001081446]	GO:0003674(molecular_function)|GO:0005575(cellular_component)|GO:0008150(biological_process)
ENSMUST00000121188	0.000301325	-1.28732	ens|predicted gene 13365 [Source:MGI Symbol;Acc:MGI:3651225] [ENSMUST00000121188]
Nxnl1	0.00209263	-1.28843	ref|Mus musculus nucleoredoxin-like 1 (Nxnl1), mRNA [NM_145598]	GO:0004791(thioredoxin-disulfide reductase activity)|GO:0005634(nucleus)|GO:0005739(mitochondrion)|GO:0016020(membrane)|GO:0045494(photoreceptor cell maintenance)
chr11:112898724-113062945_F	0.00692056	-1.28919	lincRNA:chr11:112898724-113062945 forward strand
AK080285	3.09192e-05	-1.28977	gb|Mus musculus 3 days neonate thymus cDNA, RIKEN full-length enriched library, clone:A630025K03 product:unclassifiable, full insert sequence. [AK080285]
Nkain2	0.000579455	-1.29011	ens|Na+/K+ transporting ATPase interacting 2 [Source:MGI Symbol;Acc:MGI:1923447] [ENSMUST00000092602]	GO:0002028(regulation of sodium ion transport)|GO:0005886(plasma membrane)|GO:0016020(membrane)|GO:0016021(integral to membrane)
Gm3952	0.000155883	-1.29044	gb|PREDICTED: Mus musculus predicted gene 3952 (Gm3952), mRNA [XM_001478601]
ENSMUST00000122273	6.83588e-05	-1.2911	ens|predicted gene 12269 [Source:MGI Symbol;Acc:MGI:3650595] [ENSMUST00000122273]
LOC545198	0.000178122	-1.29223	gb|Mus musculus 0 day neonate cerebellum cDNA, RIKEN full-length enriched library, clone:C230094P03 product:unclassifiable, full insert sequence. [AK082718]
Cxcl14	0.00503909	-1.29258	ref|Mus musculus chemokine (C-X-C motif) ligand 14 (Cxcl14), mRNA [NM_019568]	GO:0005125(cytokine activity)|GO:0005576(extracellular region)|GO:0005615(extracellular space)|GO:0005794(Golgi apparatus)|GO:0006955(immune response)|GO:0007267(cell-cell signaling)|GO:0008009(chemokine activity)|GO:0045662(negative regulation of myoblast differentiation)|GO:0048839(inner ear development)|GO:2000503(positive regulation of natural killer cell chemotaxis)
ENSMUST00000171662	3.71303e-05	-1.2932	ens|predicted gene 9613 [Source:MGI Symbol;Acc:MGI:3780021] [ENSMUST00000171662]
Olfr151	0.00063502	-1.29496	ref|Mus musculus olfactory receptor 151 (Olfr151), mRNA [NM_207664]
Klk1b27	0.000164102	-1.29672	ref|Mus musculus kallikrein 1-related peptidase b27 (Klk1b27), mRNA [NM_020268]	GO:0004175(endopeptidase activity)|GO:0004252(serine-type endopeptidase activity)|GO:0005615(extracellular space)|GO:0005634(nucleus)|GO:0006508(proteolysis)|GO:0008233(peptidase activity)|GO:0008236(serine-type peptidase activity)|GO:0016787(hydrolase activity)|GO:0016811(hydrolase activity, acting on carbon-nitrogen (but not peptide) bonds, in linear amides)|GO:0043234(protein complex)|GO:00700…
Car9	0.000138935	-1.2973	ref|Mus musculus carbonic anhydrase 9 (Car9), mRNA [NM_139305]	GO:0002009(morphogenesis of an epithelium)|GO:0004089(carbonate dehydratase activity)|GO:0005886(plasma membrane)|GO:0006730(one-carbon metabolic process)|GO:0008270(zinc ion binding)|GO:0016020(membrane)|GO:0016021(integral to membrane)|GO:0016323(basolateral plasma membrane)|GO:0016829(lyase activity)|GO:0042995(cell projection)|GO:0046872(metal ion binding)|GO:0046903(secretion)
chr13:99868423-99920944_R	0.00044412	-1.29762	lincRNA:chr13:99868423-99920944 reverse strand
Otof	0.000103985	-1.29814	ens|otoferlin [Source:MGI Symbol;Acc:MGI:1891247] [ENSMUST00000128177]	GO:0005509(calcium ion binding)|GO:0005515(protein binding)|GO:0005737(cytoplasm)|GO:0005783(endoplasmic reticulum)|GO:0005886(plasma membrane)|GO:0007605(sensory perception of sound)|GO:0016020(membrane)|GO:0016021(integral to membrane)|GO:0016079(synaptic vesicle exocytosis)|GO:0016082(synaptic vesicle priming)|GO:0030054(cell junction)|GO:0030672(synaptic vesicle membrane)|GO:0031410(cytoplasm…
Gvin1	2.80335e-05	-1.29849	ref|Mus musculus GTPase, very large interferon inducible 1 (Gvin1), transcript variant 1, mRNA [NM_029000]	GO:0003674(molecular_function)|GO:0005575(cellular_component)|GO:0008150(biological_process)
Nrp1	0.00761733	-1.29928	gb|Mus musculus activated spleen cDNA, RIKEN full-length enriched library, clone:F830020G04 product:neuropilin, full insert sequence. [AK171933]	GO:0001525(angiogenesis)|GO:0001569(patterning of blood vessels)|GO:0001764(neuron migration)|GO:0002040(sprouting angiogenesis)|GO:0002042(cell migration involved in sprouting angiogenesis)|GO:0005021(vascular endothelial growth factor-activated receptor activity)|GO:0005515(protein binding)|GO:0005615(extracellular space)|GO:0005769(early endosome)|GO:0005829(cytosol)|GO:0005883(neurofilament)|…
Olfr1030	0.0101134	-1.29996	ref|Mus musculus olfactory receptor 1030 (Olfr1030), mRNA [NM_146588]	GO:0004871(signal transducer activity)|GO:0004930(G-protein coupled receptor activity)|GO:0004984(olfactory receptor activity)|GO:0005549(odorant binding)|GO:0005886(plasma membrane)|GO:0007165(signal transduction)|GO:0007186(G-protein coupled receptor signaling pathway)|GO:0007608(sensory perception of smell)|GO:0016020(membrane)|GO:0016021(integral to membrane)|GO:0050896(response to stimulus)
Zmiz1	0.00025175	-1.30442	gb|Mus musculus 17 days pregnant adult female amnion cDNA, RIKEN full-length enriched library, clone:I920194N01 product:hypothetical protein, full insert sequence. [AK169397]	GO:0001570(vasculogenesis)|GO:0001701(in utero embryonic development)|GO:0003007(heart morphogenesis)|GO:0005515(protein binding)|GO:0005634(nucleus)|GO:0005654(nucleoplasm)|GO:0005737(cytoplasm)|GO:0006351(transcription, DNA-dependent)|GO:0006355(regulation of transcription, DNA-dependent)|GO:0007296(vitellogenesis)|GO:0007569(cell aging)|GO:0008270(zinc ion binding)|GO:0043231(intracellular mem…
chr14:30758342-30759669_R	0.0190057	-1.30496	lincRNA:chr14:30758342-30759669 reverse strand
Ptgds	0.0336636	-1.30534	ref|Mus musculus prostaglandin D2 synthase (brain) (Ptgds), mRNA [NM_008963]	GO:0001516(prostaglandin biosynthetic process)|GO:0004667(prostaglandin-D synthase activity)|GO:0005215(transporter activity)|GO:0005501(retinoid binding)|GO:0005504(fatty acid binding)|GO:0005576(extracellular region)|GO:0005615(extracellular space)|GO:0005634(nucleus)|GO:0005737(cytoplasm)|GO:0005783(endoplasmic reticulum)|GO:0005791(rough endoplasmic reticulum)|GO:0005794(Golgi apparatus)|GO:0…
chr7:16584852-16657252_R	4.09285e-05	-1.30671	lincRNA:chr7:16584852-16657252 reverse strand
Gm28515	3.14932e-05	-1.30693	ref|PREDICTED: Mus musculus predicted gene 28515 (Gm28515), transcript variant X2, ncRNA [XR_387912]
Gm6252	0.000376476	-1.30738	gb|Mus musculus 18 days pregnant adult female placenta and extra embryonic tissue cDNA, RIKEN full-length enriched library, clone:3830429B21 product:ribosomal protein S7, full insert sequence. [AK132285]
Serpina3i	0.000508627	-1.3078	ref|Mus musculus serine (or cysteine) peptidase inhibitor, clade A, member 3I (Serpina3i), mRNA [NM_001199940]	GO:0004867(serine-type endopeptidase inhibitor activity)|GO:0005615(extracellular space)|GO:0034097(response to cytokine stimulus)|GO:0043434(response to peptide hormone stimulus)
chrX:7327721-7328024_R	0.000963882	-1.30844	lincRNA:chrX:7327721-7328024 reverse strand
Kcnt2	7.02255e-05	-1.30873	ref|Mus musculus potassium channel, subfamily T, member 2 (Kcnt2), mRNA [NM_001081027]	GO:0005249(voltage-gated potassium channel activity)|GO:0005267(potassium channel activity)|GO:0005886(plasma membrane)|GO:0006813(potassium ion transport)|GO:0008076(voltage-gated potassium channel complex)|GO:0015269(calcium-activated potassium channel activity)|GO:0071805(potassium ion transmembrane transport)
A730046J19Rik	0.000484655	-1.31211	ref|Mus musculus RIKEN cDNA A730046J19 gene (A730046J19Rik), long non-coding RNA [NR_040271]
Shc4	0.000172813	-1.31235	ref|Mus musculus SHC (Src homology 2 domain containing) family, member 4 (Shc4), mRNA [NM_199022]	GO:0005886(plasma membrane)|GO:0006915(apoptotic process)|GO:0007169(transmembrane receptor protein tyrosine kinase signaling pathway)|GO:0008284(positive regulation of cell proliferation)|GO:0010468(regulation of gene expression)|GO:0016020(membrane)|GO:0019904(protein domain specific binding)|GO:0030054(cell junction)|GO:0030971(receptor tyrosine kinase binding)|GO:0035556(intracellular signal …
Sprr2k	0.00118002	-1.31269	ref|Mus musculus small proline-rich protein 2K (Sprr2k), mRNA [NM_011477]	GO:0001533(cornified envelope)|GO:0005737(cytoplasm)|GO:0008544(epidermis development)|GO:0030216(keratinocyte differentiation)|GO:0031424(keratinization)
Oas1f	0.000132252	-1.31297	ref|Mus musculus 2'-5' oligoadenylate synthetase 1F (Oas1f), mRNA [NM_145153]	GO:0003674(molecular_function)|GO:0005575(cellular_component)|GO:0008150(biological_process)
C78228	7.84393e-05	-1.31356	gb|C78228 Mouse 3.5-dpc blastocyst cDNA Mus musculus cDNA clone J0044F11 3'. [C78228]
Ptprm	0.0107551	-1.31366	ref|Mus musculus protein tyrosine phosphatase, receptor type, M (Ptprm), mRNA [NM_008984]	GO:0001937(negative regulation of endothelial cell proliferation)|GO:0004721(phosphoprotein phosphatase activity)|GO:0004725(protein tyrosine phosphatase activity)|GO:0005001(transmembrane receptor protein tyrosine phosphatase activity)|GO:0005737(cytoplasm)|GO:0005886(plasma membrane)|GO:0005911(cell-cell junction)|GO:0005913(cell-cell adherens junction)|GO:0006470(protein dephosphorylation)|GO:…
4930518C09Rik	9.13943e-05	-1.3139	gb|Mus musculus adult male testis cDNA, RIKEN full-length enriched library, clone:4930518C09 product:unclassifiable, full insert sequence. [AK015822]
chr9:78372153-78372834_F	7.99381e-05	-1.31475	lincRNA:chr9:78372153-78372834 forward strand
Cldn7	0.0020783	-1.31493	ens|claudin 7 [Source:MGI Symbol;Acc:MGI:1859285] [ENSMUST00000060651]	GO:0005198(structural molecule activity)|GO:0005515(protein binding)|GO:0005886(plasma membrane)|GO:0005923(tight junction)|GO:0007162(negative regulation of cell adhesion)|GO:0008284(positive regulation of cell proliferation)|GO:0016020(membrane)|GO:0016021(integral to membrane)|GO:0016323(basolateral plasma membrane)|GO:0016327(apicolateral plasma membrane)|GO:0016328(lateral plasma membrane)|G…
5430431A17Rik	7.85981e-05	-1.31502	ref|Mus musculus RIKEN cDNA 5430431A17 gene (5430431A17Rik), long non-coding RNA [NR_131001]	GO:0003674(molecular_function)|GO:0005575(cellular_component)|GO:0008150(biological_process)
Gab3	7.10641e-05	-1.3156	ref|Mus musculus growth factor receptor bound protein 2-associated protein 3 (Gab3), mRNA [NM_181584]	GO:0005515(protein binding)|GO:0005575(cellular_component)|GO:0030225(macrophage differentiation)
NP065022	0.00274809	-1.31608	tc|GB|M60359.1|AAA03650.1 testosterone 16a-hydroxylase type c [NP065022]
Map6d1	0.00775464	-1.31834	ref|Mus musculus MAP6 domain containing 1 (Map6d1), mRNA [NM_198599]	GO:0000226(microtubule cytoskeleton organization)|GO:0005516(calmodulin binding)|GO:0005737(cytoplasm)|GO:0005794(Golgi apparatus)|GO:0005798(Golgi-associated vesicle)|GO:0005801(cis-Golgi network)|GO:0005856(cytoskeleton)|GO:0005874(microtubule)|GO:0007026(negative regulation of microtubule depolymerization)|GO:0008017(microtubule binding)|GO:0018009(N-terminal peptidyl-L-cysteine N-palmitoylati…
Atp4a	0.00122498	-1.319	gb|Mus musculus gastric H(+)-K(+)-ATPase alpha subunit mRNA, complete cds. [U17282]	GO:0000166(nucleotide binding)|GO:0000287(magnesium ion binding)|GO:0005391(sodium:potassium-exchanging ATPase activity)|GO:0005524(ATP binding)|GO:0005615(extracellular space)|GO:0005886(plasma membrane)|GO:0006810(transport)|GO:0006811(ion transport)|GO:0006813(potassium ion transport)|GO:0006814(sodium ion transport)|GO:0008900(hydrogen:potassium-exchanging ATPase activity)|GO:0010155(regulati…
Coq7	5.77655e-05	-1.31906	ref|Mus musculus demethyl-Q 7 (Coq7), transcript variant 2, mRNA [NM_001304758]	GO:0000122(negative regulation of transcription from RNA polymerase II promoter)|GO:0001306(age-dependent response to oxidative stress)|GO:0001701(in utero embryonic development)|GO:0001841(neural tube formation)|GO:0003682(chromatin binding)|GO:0004497(monooxygenase activity)|GO:0005634(nucleus)|GO:0005739(mitochondrion)|GO:0005743(mitochondrial inner membrane)|GO:0006744(ubiquinone biosynthetic…
Scn5a	0.00448842	-1.31917	ref|Mus musculus sodium channel, voltage-gated, type V, alpha (Scn5a), transcript variant 1, mRNA [NM_021544]	GO:0001518(voltage-gated sodium channel complex)|GO:0002027(regulation of heart rate)|GO:0003231(cardiac ventricle development)|GO:0005216(ion channel activity)|GO:0005244(voltage-gated ion channel activity)|GO:0005248(voltage-gated sodium channel activity)|GO:0005272(sodium channel activity)|GO:0005515(protein binding)|GO:0005516(calmodulin binding)|GO:0005622(intracellular)|GO:0005783(endoplasm…
Ptk6	0.00158494	-1.32046	ens|PTK6 protein tyrosine kinase 6 [Source:MGI Symbol;Acc:MGI:99683] [ENSMUST00000016511]	GO:0000166(nucleotide binding)|GO:0001726(ruffle)|GO:0004672(protein kinase activity)|GO:0004713(protein tyrosine kinase activity)|GO:0004715(non-membrane spanning protein tyrosine kinase activity)|GO:0005102(receptor binding)|GO:0005524(ATP binding)|GO:0005634(nucleus)|GO:0005654(nucleoplasm)|GO:0005737(cytoplasm)|GO:0005829(cytosol)|GO:0005886(plasma membrane)|GO:0006468(protein phosphorylation…
D030018L15Rik	0.00111886	-1.32117	gb|Mus musculus RIKEN cDNA D030018L15 gene (D030018L15Rik), non-coding RNA [NR_003627]
Socs3	0.00112085	-1.3233	ref|Mus musculus suppressor of cytokine signaling 3 (Socs3), mRNA [NM_007707]	GO:0001784(phosphotyrosine binding)|GO:0001932(regulation of protein phosphorylation)|GO:0004860(protein kinase inhibitor activity)|GO:0005515(protein binding)|GO:0005737(cytoplasm)|GO:0006469(negative regulation of protein kinase activity)|GO:0007165(signal transduction)|GO:0007259(JAK-STAT cascade)|GO:0009968(negative regulation of signal transduction)|GO:0019221(cytokine-mediated signaling pat…
Il6	0.000805752	-1.32511	ref|Mus musculus interleukin 6 (Il6), mRNA [NM_031168]	GO:0001781(neutrophil apoptotic process)|GO:0002262(myeloid cell homeostasis)|GO:0002384(hepatic immune response)|GO:0002675(positive regulation of acute inflammatory response)|GO:0005102(receptor binding)|GO:0005125(cytokine activity)|GO:0005138(interleukin-6 receptor binding)|GO:0005515(protein binding)|GO:0005576(extracellular region)|GO:0005615(extracellular space)|GO:0005737(cytoplasm)|GO:00…
Oas1d	0.000107392	-1.32536	ref|Mus musculus 2'-5' oligoadenylate synthetase 1D (Oas1d), mRNA [NM_133893]	GO:0001541(ovarian follicle development)|GO:0001542(ovulation from ovarian follicle)|GO:0001730(2'-5'-oligoadenylate synthetase activity)|GO:0003725(double-stranded RNA binding)|GO:0004857(enzyme inhibitor activity)|GO:0005515(protein binding)|GO:0005737(cytoplasm)|GO:0009790(embryo development)|GO:0051348(negative regulation of transferase activity)
ENSMUST00000118114	3.03132e-05	-1.32677	ens|predicted gene 14220 [Source:MGI Symbol;Acc:MGI:3702164] [ENSMUST00000118114]
Gm11454	0.0142271	-1.3286	ref|PREDICTED: Mus musculus predicted gene 11454 (Gm11454), ncRNA [XR_375197]
Pycr1	0.00044683	-1.32904	ref|Mus musculus pyrroline-5-carboxylate reductase 1 (Pycr1), mRNA [NM_144795]	GO:0004735(pyrroline-5-carboxylate reductase activity)|GO:0005739(mitochondrion)|GO:0006561(proline biosynthetic process)|GO:0008652(cellular amino acid biosynthetic process)|GO:0016491(oxidoreductase activity)|GO:0034599(cellular response to oxidative stress)|GO:0042802(identical protein binding)|GO:0051881(regulation of mitochondrial membrane potential)|GO:0055114(oxidation-reduction process)
AI429214	3.60416e-05	-1.3291	ref|Mus musculus expressed sequence AI429214 (AI429214), mRNA [NM_001039220]	GO:0003674(molecular_function)|GO:0005575(cellular_component)|GO:0008150(biological_process)
ENSMUST00000121065	0.000326418	-1.32954	ens|olfactory receptor 404, pseudogene 1 [Source:MGI Symbol;Acc:MGI:3030238] [ENSMUST00000121065]
Cd37	7.10641e-05	-1.32954	ens|CD37 antigen [Source:MGI Symbol;Acc:MGI:88330] [ENSMUST00000146293]
LOC552877	0.000103985	-1.33036	gb|Mus musculus adult male testis cDNA, RIKEN full-length enriched library, clone:4931412C13 product:unclassifiable, full insert sequence. [AK133172]
Krtap19-4	0.019783	-1.33314	ref|Mus musculus keratin associated protein 19-4 (Krtap19-4), mRNA [NM_130873]	GO:0003674(molecular_function)|GO:0005575(cellular_component)|GO:0005882(intermediate filament)|GO:0008150(biological_process)
D130062J10Rik	0.000741181	-1.334	gb|Mus musculus 12 days embryo spinal ganglion cDNA, RIKEN full-length enriched library, clone:D130062J10 product:unclassifiable, full insert sequence. [AK051660]
Dnah1	6.83588e-05	-1.335	ref|Mus musculus dynein, axonemal, heavy chain 1 (Dnah1), mRNA [NM_001033668]	GO:0003351(epithelial cilium movement)|GO:0003777(microtubule motor activity)|GO:0008569(minus-end-directed microtubule motor activity)|GO:0030317(sperm motility)|GO:0036126(sperm flagellum)|GO:0036156(inner dynein arm)|GO:0036159(inner dynein arm assembly)|GO:0045503(dynein light chain binding)|GO:0045505(dynein intermediate chain binding)|GO:0051959(dynein light intermediate chain binding)|GO:0…
Gm10318	0.0109274	-1.33567	ref|Mus musculus predicted gene 10318 (Gm10318), mRNA [NM_001162944]
chr7:82902248-82955248_F	0.0249146	-1.33705	lincRNA:chr7:82902248-82955248 forward strand
ENSMUST00000117199	0.000174825	-1.3375	ens|ribosomal protein L9, pseudogene 1 [Source:MGI Symbol;Acc:MGI:3649210] [ENSMUST00000117199]
Mpp3	0.000429948	-1.33792	gb|Mus musculus 7 days neonate cerebellum cDNA, RIKEN full-length enriched library, clone:A730092N13 product:membrane protein, palmitoylated 3 (MAGUK p55 subfamily member 3), full insert sequence. [AK163205]	GO:0030165(PDZ domain binding)
ENSMUST00000184700	3.33114e-05	-1.33813	ens|predicted gene 7863 [Source:MGI Symbol;Acc:MGI:3647996] [ENSMUST00000184700]
Xntrpc	0.0294126	-1.34009	ref|Mus musculus Xndc1-transient receptor potential cation channel, subfamily C, member 2 readthrough (Xntrpc), transcript variant Xndr-Trpc2 protein, mRNA [NM_011644]
Dvl3	0.0015788	-1.34056	ref|Mus musculus dishevelled 3, dsh homolog (Drosophila) (Dvl3), mRNA [NM_007889]	GO:0000790(nuclear chromatin)|GO:0001934(positive regulation of protein phosphorylation)|GO:0002020(protease binding)|GO:0003007(heart morphogenesis)|GO:0003148(outflow tract septum morphogenesis)|GO:0005102(receptor binding)|GO:0005109(frizzled binding)|GO:0005515(protein binding)|GO:0005737(cytoplasm)|GO:0005829(cytosol)|GO:0007275(multicellular organismal development)|GO:0008013(beta-catenin b…
Ang4	0.0010579	-1.34072	ref|Mus musculus angiogenin, ribonuclease A family, member 4 (Ang4), mRNA [NM_177544]	GO:0001525(angiogenesis)|GO:0003676(nucleic acid binding)|GO:0004518(nuclease activity)|GO:0004519(endonuclease activity)|GO:0004540(ribonuclease activity)|GO:0005576(extracellular region)|GO:0005615(extracellular space)|GO:0005634(nucleus)|GO:0006401(RNA catabolic process)|GO:0008284(positive regulation of cell proliferation)|GO:0016787(hydrolase activity)|GO:0019731(antibacterial humoral respon…
Lrp8	0.000277233	-1.34079	ens|low density lipoprotein receptor-related protein 8, apolipoprotein e receptor [Source:MGI Symbol;Acc:MGI:1340044] [ENSMUST00000145832]	GO:0000122(negative regulation of transcription from RNA polymerase II promoter)|GO:0005041(low-density lipoprotein receptor activity)|GO:0005509(calcium ion binding)|GO:0005515(protein binding)|GO:0005576(extracellular region)|GO:0005615(extracellular space)|GO:0005875(microtubule associated complex)|GO:0005886(plasma membrane)|GO:0005901(caveola)|GO:0006897(endocytosis)|GO:0007268(synaptic tran…
chr4:94742359-94822969_F	0.0118588	-1.34165	lincRNA:chr4:94742359-94822969 forward strand
chr11:96112907-96125798_F	0.00406991	-1.34175	lincRNA:chr11:96112907-96125798 forward strand
Noa1	3.74519e-05	-1.3427	ens|nitric oxide associated 1 [Source:MGI Symbol;Acc:MGI:1914306] [ENSMUST00000150451]	GO:0000166(nucleotide binding)|GO:0003723(RNA binding)|GO:0003924(GTPase activity)|GO:0005525(GTP binding)|GO:0005739(mitochondrion)|GO:0005743(mitochondrial inner membrane)|GO:0006915(apoptotic process)|GO:0010941(regulation of cell death)|GO:0016020(membrane)|GO:0031314(extrinsic to mitochondrial inner membrane)|GO:0032543(mitochondrial translation)|GO:0042254(ribosome biogenesis)|GO:0043457(re…
Nphp4	0.00675541	-1.34342	ref|Mus musculus nephronophthisis 4 (juvenile) homolog (human) (Nphp4), mRNA [NM_153424]	GO:0005515(protein binding)|GO:0005737(cytoplasm)|GO:0005813(centrosome)|GO:0005856(cytoskeleton)|GO:0005911(cell-cell junction)|GO:0005923(tight junction)|GO:0005929(cilium)|GO:0030054(cell junction)|GO:0030317(sperm motility)|GO:0032391(photoreceptor connecting cilium)|GO:0035845(photoreceptor cell outer segment organization)|GO:0035869(ciliary transition zone)|GO:0036064(cilium basal body)|GO:…
2200002D01Rik	0.000250292	-1.34499	ref|Mus musculus RIKEN cDNA 2200002D01 gene (2200002D01Rik), mRNA [NM_028179]	GO:0003674(molecular_function)|GO:0005730(nucleolus)|GO:0008150(biological_process)
ENSMUST00000163110	0.0297286	-1.3469	ens|serine (or cysteine) peptidase inhibitor, clade A, member 3D, pseudogene [Source:MGI Symbol;Acc:MGI:2182836] [ENSMUST00000163110]
Slc22a16	2.078e-05	-1.34922	ref|Mus musculus solute carrier family 22 (organic cation transporter), member 16 (Slc22a16), mRNA [NM_027572]	GO:0005275(amine transmembrane transporter activity)|GO:0005886(plasma membrane)|GO:0006810(transport)|GO:0006811(ion transport)|GO:0007275(multicellular organismal development)|GO:0007283(spermatogenesis)|GO:0007338(single fertilization)|GO:0008514(organic anion transmembrane transporter activity)|GO:0015101(organic cation transmembrane transporter activity)|GO:0015226(carnitine transporter acti…
EU234054	0.0053224	-1.34925	gb|Mus musculus clone 65C LINE L1 L1 unspliced fusion gene protein mRNA, complete cds. [EU234054]
Tbx22	0.00215841	-1.3501	ens|T-box 22 [Source:MGI Symbol;Acc:MGI:2389465] [ENSMUST00000118986]	GO:0000122(negative regulation of transcription from RNA polymerase II promoter)|GO:0003677(DNA binding)|GO:0003700(sequence-specific DNA binding transcription factor activity)|GO:0005634(nucleus)|GO:0006351(transcription, DNA-dependent)|GO:0006355(regulation of transcription, DNA-dependent)|GO:0045892(negative regulation of transcription, DNA-dependent)
Zfp345	0.000158269	-1.35032	ref|Mus musculus zinc finger protein 345 (Zfp345), mRNA [NM_001034900]	GO:0003700(sequence-specific DNA binding transcription factor activity)|GO:0005575(cellular_component)|GO:0006355(regulation of transcription, DNA-dependent)
chr3:34003359-34537330_F	0.000393507	-1.35164	lincRNA:chr3:34003359-34537330 forward strand
ENSMUST00000120777	0.000185309	-1.35262	ens|predicted gene 14741 [Source:MGI Symbol;Acc:MGI:3705423] [ENSMUST00000120777]
ENSMUST00000119442	0.000124546	-1.35274	ens|predicted gene 13369 [Source:MGI Symbol;Acc:MGI:3651010] [ENSMUST00000119442]
chr4:98943050-98959998_R	3.37606e-05	-1.35281	lincRNA:chr4:98943050-98959998 reverse strand
Hcn2	0.0252149	-1.35393	ref|Mus musculus hyperpolarization-activated, cyclic nucleotide-gated K+ 2 (Hcn2), mRNA [NM_008226]	GO:0000166(nucleotide binding)|GO:0005216(ion channel activity)|GO:0005222(intracellular cAMP activated cation channel activity)|GO:0005244(voltage-gated ion channel activity)|GO:0005248(voltage-gated sodium channel activity)|GO:0005249(voltage-gated potassium channel activity)|GO:0005267(potassium channel activity)|GO:0005272(sodium channel activity)|GO:0005515(protein binding)|GO:0005737(cytopl…
chr5:112205091-112240992_F	0.000250292	-1.35472	lincRNA:chr5:112205091-112240992 forward strand
chr9:61076051-61076314_R	0.00424292	-1.35559	lincRNA:chr9:61076051-61076314 reverse strand
ENSMUST00000079279	0.00131139	-1.35619	ens|predicted gene 10118 [Source:MGI Symbol;Acc:MGI:3642340] [ENSMUST00000079279]
Gm11738	0.0299756	-1.35878	gb|Mus musculus 0 day neonate thymus cDNA, RIKEN full-length enriched library, clone:A430017M22 product:unclassifiable, full insert sequence. [AK039839]
C630001G18Rik	0.000172656	-1.35958	gb|Mus musculus adult male hippocampus cDNA, RIKEN full-length enriched library, clone:C630001G18 product:unclassifiable, full insert sequence. [AK049815]
Mapk10	6.46452e-05	-1.36062	ref|Mus musculus mitogen-activated protein kinase 10 (Mapk10), transcript variant 2, mRNA [NM_001081567]	GO:0000122(negative regulation of transcription from RNA polymerase II promoter)|GO:0000166(nucleotide binding)|GO:0004672(protein kinase activity)|GO:0004674(protein serine/threonine kinase activity)|GO:0004705(JUN kinase activity)|GO:0004707(MAP kinase activity)|GO:0005515(protein binding)|GO:0005524(ATP binding)|GO:0005634(nucleus)|GO:0005654(nucleoplasm)|GO:0005737(cytoplasm)|GO:0005739(mitoc…
chrX:11693432-11693908_R	0.00058911	-1.3608	lincRNA:chrX:11693432-11693908 reverse strand
ENSMUST00000116054	1.50373e-05	-1.36147	ens|predicted gene 11271 [Source:MGI Symbol;Acc:MGI:3652214] [ENSMUST00000116054]
Sohlh2	6.98829e-05	-1.36175	ref|Mus musculus spermatogenesis and oogenesis specific basic helix-loop-helix 2 (Sohlh2), mRNA [NM_028937]	GO:0000977(RNA polymerase II regulatory region sequence-specific DNA binding)|GO:0001046(core promoter sequence-specific DNA binding)|GO:0001228(RNA polymerase II transcription regulatory region sequence-specific DNA binding transcription factor activity involved in positive regulation of transcription)|GO:0001545(primary ovarian follicle growth)|GO:0003677(DNA binding)|GO:0005634(nucleus)|GO:000…
Gcm1	0.000103985	-1.36517	ref|Mus musculus glial cells missing homolog 1 (Drosophila) (Gcm1), mRNA [NM_008103]	GO:0000978(RNA polymerase II core promoter proximal region sequence-specific DNA binding)|GO:0000981(sequence-specific DNA binding RNA polymerase II transcription factor activity)|GO:0001077(RNA polymerase II core promoter proximal region sequence-specific DNA binding transcription factor activity involved in positive regulation of transcription)|GO:0003677(DNA binding)|GO:0003700(sequence-specif…
Dst	0.000656947	-1.36727	ens|dystonin [Source:MGI Symbol;Acc:MGI:104627] [ENSMUST00000182410]	GO:0001725(stress fiber)|GO:0003779(actin binding)|GO:0005509(calcium ion binding)|GO:0005515(protein binding)|GO:0005634(nucleus)|GO:0005635(nuclear envelope)|GO:0005737(cytoplasm)|GO:0005783(endoplasmic reticulum)|GO:0005789(endoplasmic reticulum membrane)|GO:0005856(cytoskeleton)|GO:0005874(microtubule)|GO:0005882(intermediate filament)|GO:0005886(plasma membrane)|GO:0005925(focal adhesion)|GO…
Arhgef6	0.000207701	-1.36828	ens|Rac/Cdc42 guanine nucleotide exchange factor (GEF) 6 [Source:MGI Symbol;Acc:MGI:1920591] [ENSMUST00000135098]	GO:0005085(guanyl-nucleotide exchange factor activity)|GO:0005089(Rho guanyl-nucleotide exchange factor activity)|GO:0005515(protein binding)|GO:0005911(cell-cell junction)|GO:0030027(lamellipodium)|GO:0030032(lamellipodium assembly)|GO:0035023(regulation of Rho protein signal transduction)|GO:0035556(intracellular signal transduction)|GO:0042995(cell projection)
Il21r	0.000173783	-1.3697	gb|Mus musculus 0 day neonate thymus cDNA, RIKEN full-length enriched library, clone:A430056E07 product:interleukin 21 receptor, full insert sequence. [AK040073]	GO:0004888(transmembrane signaling receptor activity)|GO:0004896(cytokine receptor activity)|GO:0016020(membrane)|GO:0016021(integral to membrane)
Tmem215	0.000605508	-1.37007	ref|Mus musculus transmembrane protein 215 (Tmem215), transcript variant 1, mRNA [NM_177175]	GO:0003674(molecular_function)|GO:0005575(cellular_component)|GO:0008150(biological_process)|GO:0016020(membrane)|GO:0016021(integral to membrane)
chr19:6268793-6276607_R	0.000393441	-1.37173	lincRNA:chr19:6268793-6276607 reverse strand
Glis1	0.000358575	-1.37264	ref|Mus musculus GLIS family zinc finger 1 (Glis1), mRNA [NM_147221]	GO:0000122(negative regulation of transcription from RNA polymerase II promoter)|GO:0000977(RNA polymerase II regulatory region sequence-specific DNA binding)|GO:0001227(RNA polymerase II transcription regulatory region sequence-specific DNA binding transcription factor activity involved in negative regulation of transcription)|GO:0001228(RNA polymerase II transcription regulatory region sequence…
NAP072035-1	0.000310559	-1.37681	Unknown
2310005E17Rik	0.000339143	-1.37687	ref|Mus musculus RIKEN cDNA 2310005E17 gene (2310005E17Rik), long non-coding RNA [NR_045498]
ENSMUST00000117317	0.00147496	-1.37849	ens|predicted gene 5187 [Source:MGI Symbol;Acc:MGI:3644132] [ENSMUST00000117317]
Prf1	0.0181073	-1.38148	ref|Mus musculus perforin 1 (pore forming protein) (Prf1), mRNA [NM_011073]	GO:0001771(immunological synapse formation)|GO:0002357(defense response to tumor cell)|GO:0002418(immune response to tumor cell)|GO:0005509(calcium ion binding)|GO:0005576(extracellular region)|GO:0005615(extracellular space)|GO:0005768(endosome)|GO:0005829(cytosol)|GO:0005886(plasma membrane)|GO:0006915(apoptotic process)|GO:0007623(circadian rhythm)|GO:0016020(membrane)|GO:0016021(integral to m…
A_55_P2726636	0.00026259	-1.38204	Unknown
Ccdc33	0.000405288	-1.38366	ens|coiled-coil domain containing 33 [Source:MGI Symbol;Acc:MGI:1922464] [ENSMUST00000123746]	GO:0003674(molecular_function)|GO:0005777(peroxisome)|GO:0007283(spermatogenesis)
ENSMUST00000178292	0.000172813	-1.38405	ens|major urinary protein, pseudogene 7 [Source:MGI Symbol;Acc:MGI:3651245] [ENSMUST00000178292]
Srrm4os	0.00211051	-1.38455	ref|Mus musculus serine/arginine repetitive matrix 4, opposite strand (Srrm4os), long non-coding RNA [NR_015595]
Lgi4	8.34002e-05	-1.38526	ref|Mus musculus leucine-rich repeat LGI family, member 4 (Lgi4), mRNA [NM_144556]	GO:0005515(protein binding)|GO:0005576(extracellular region)|GO:0005615(extracellular space)|GO:0008344(adult locomotory behavior)|GO:0014009(glial cell proliferation)|GO:0014044(Schwann cell development)|GO:0021782(glial cell development)|GO:0022011(myelination in peripheral nervous system)|GO:0042063(gliogenesis)|GO:0042551(neuron maturation)|GO:0042552(myelination)
chr17:27706143-27706808_R	0.000101818	-1.38535	lincRNA:chr17:27706143-27706808 reverse strand
Zfp410	0.000326144	-1.38693	gb|Mus musculus 2 cells egg cDNA, RIKEN full-length enriched library, clone:B020017M08 product:Zinc finger protein APA-1 (Another partner for ARF 1) homolog [Mus musculus], full insert sequence. [AK139797]	GO:0003676(nucleic acid binding)|GO:0003677(DNA binding)|GO:0005634(nucleus)|GO:0006351(transcription, DNA-dependent)|GO:0006355(regulation of transcription, DNA-dependent)|GO:0008150(biological_process)|GO:0046872(metal ion binding)
Foxq1	0.0479766	-1.38795	ref|Mus musculus forkhead box Q1 (Foxq1), mRNA [NM_008239]	GO:0000122(negative regulation of transcription from RNA polymerase II promoter)|GO:0000978(RNA polymerase II core promoter proximal region sequence-specific DNA binding)|GO:0001078(RNA polymerase II core promoter proximal region sequence-specific DNA binding transcription factor activity involved in negative regulation of transcription)|GO:0003677(DNA binding)|GO:0003700(sequence-specific DNA bi…
ENSMUST00000191297	5.77611e-05	-1.38915	ens|predicted gene 8176 [Source:MGI Symbol;Acc:MGI:3646477] [ENSMUST00000191297]
BB641522	0.000993855	-1.38935	gb|BB641522 RIKEN full-length enriched, 10 days neonate cortex Mus musculus cDNA clone A830029L24 5', mRNA sequence [BB641522]
Egfr	0.000525528	-1.39177	ref|Mus musculus epidermal growth factor receptor (Egfr), transcript variant 2, mRNA [NM_007912]	GO:0000166(nucleotide binding)|GO:0000186(activation of MAPKK activity)|GO:0000902(cell morphogenesis)|GO:0001892(embryonic placenta development)|GO:0001934(positive regulation of protein phosphorylation)|GO:0001942(hair follicle development)|GO:0003682(chromatin binding)|GO:0004672(protein kinase activity)|GO:0004713(protein tyrosine kinase activity)|GO:0004714(transmembrane receptor protein tyr…
Tnnt2	0.00498645	-1.39262	ens|troponin T2, cardiac [Source:MGI Symbol;Acc:MGI:104597] [ENSMUST00000191055]	GO:0003779(actin binding)|GO:0005200(structural constituent of cytoskeleton)|GO:0005523(tropomyosin binding)|GO:0005737(cytoplasm)|GO:0005861(troponin complex)|GO:0005865(striated muscle thin filament)|GO:0006936(muscle contraction)|GO:0006937(regulation of muscle contraction)|GO:0007507(heart development)|GO:0008016(regulation of heart contraction)|GO:0016887(ATPase activity)|GO:0030016(myofibri…
Snhg7	0.000107392	-1.39555	ref|Mus musculus small nucleolar RNA host gene 7 (Snhg7), long non-coding RNA [NR_024068]
Herc1	8.75455e-05	-1.39767	ens|hect (homologous to the E6-AP (UBE3A) carboxyl terminus) domain and RCC1 (CHC1)-like domain (RLD) 1 [Source:MGI Symbol;Acc:MGI:2384589] [ENSMUST00000130854]	GO:0003674(molecular_function)|GO:0005575(cellular_component)|GO:0010507(negative regulation of autophagy)|GO:0021702(cerebellar Purkinje cell differentiation)|GO:0031175(neuron projection development)|GO:0050885(neuromuscular process controlling balance)
ENSMUST00000050391	4.0427e-05	-1.40025	ens|predicted gene 5316 [Source:MGI Symbol;Acc:MGI:3645576] [ENSMUST00000050391]
Tia1	3.03132e-05	-1.40043	ens|cytotoxic granule-associated RNA binding protein 1 [Source:MGI Symbol;Acc:MGI:107914] [ENSMUST00000141960]	GO:0003676(nucleic acid binding)|GO:0003723(RNA binding)|GO:0005515(protein binding)|GO:0005634(nucleus)|GO:0005654(nucleoplasm)|GO:0005737(cytoplasm)|GO:0005829(cytosol)|GO:0006915(apoptotic process)|GO:0010494(cytoplasmic stress granule)|GO:0017091(AU-rich element binding)|GO:0017148(negative regulation of translation)|GO:0030529(ribonucleoprotein complex)|GO:0042036(negative regulation of cyto…
ENSMUST00000178663	7.69449e-05	-1.40065	ens|major urinary protein, pseudogene 8 [Source:MGI Symbol;Acc:MGI:3780197] [ENSMUST00000178663]
ENSMUST00000186953	7.02255e-05	-1.40183	ens|predicted gene 29218 [Source:MGI Symbol;Acc:MGI:5579924] [ENSMUST00000186953]
chr10:6103888-6104114_F	6.0044e-05	-1.40253	lincRNA:chr10:6103888-6104114 forward strand
Pear1	6.3916e-05	-1.40594	ens|platelet endothelial aggregation receptor 1 [Source:MGI Symbol;Acc:MGI:1920432] [ENSMUST00000174267]	GO:0001891(phagocytic cup)|GO:0004872(receptor activity)|GO:0005886(plasma membrane)|GO:0014065(phosphatidylinositol 3-kinase cascade)|GO:0016020(membrane)|GO:0016021(integral to membrane)|GO:0043491(protein kinase B signaling cascade)|GO:0043654(recognition of apoptotic cell)|GO:0045746(negative regulation of Notch signaling pathway)|GO:0070527(platelet aggregation)
4930579G18Rik	0.000364161	-1.40604	ref|Mus musculus RIKEN cDNA 4930579G18 gene (4930579G18Rik), long non-coding RNA [NR_038053]
A030001D20Rik	0.000276275	-1.40629	gb|Mus musculus adult male hippocampus cDNA, RIKEN full-length enriched library, clone:C630003L02 product:unclassifiable, full insert sequence. [AK049852]
Ntf3	0.0036242	-1.40885	ref|Mus musculus neurotrophin 3 (Ntf3), transcript variant 1, mRNA [NM_001164034]	GO:0000187(activation of MAPK activity)|GO:0002092(positive regulation of receptor internalization)|GO:0005102(receptor binding)|GO:0005165(neurotrophin receptor binding)|GO:0005166(neurotrophin p75 receptor binding)|GO:0005515(protein binding)|GO:0005576(extracellular region)|GO:0007169(transmembrane receptor protein tyrosine kinase signaling pathway)|GO:0007274(neuromuscular synaptic transmissi…
Rpap3	0.00048803	-1.41022	ref|Mus musculus RNA polymerase II associated protein 3 (Rpap3), mRNA [NM_028003]	GO:0003674(molecular_function)|GO:0008150(biological_process)|GO:0097255(R2TP complex)
Zcchc17	2.078e-05	-1.4106	ens|zinc finger, CCHC domain containing 17 [Source:MGI Symbol;Acc:MGI:1919955] [ENSMUST00000167964]	GO:0003676(nucleic acid binding)|GO:0003723(RNA binding)|GO:0005634(nucleus)|GO:0005730(nucleolus)|GO:0008270(zinc ion binding)|GO:0022625(cytosolic large ribosomal subunit)|GO:0030529(ribonucleoprotein complex)|GO:0046872(metal ion binding)
chr8:40072950-40088400_F	5.77655e-05	-1.41255	lincRNA:chr8:40072950-40088400 forward strand
Gm39121	0.000146685	-1.41321	ref|PREDICTED: Mus musculus uncharacterized LOC105243109 (LOC105243109), ncRNA [XR_863070]
ENSMUST00000100555	0.0111353	-1.41365	ens|predicted pseudogene 7935 [Source:MGI Symbol;Acc:MGI:3646370] [ENSMUST00000100555]
Ermn	3.68035e-05	-1.41558	ref|Mus musculus ermin, ERM-like protein (Ermn), mRNA [NM_029972]	GO:0001763(morphogenesis of a branching structure)|GO:0003779(actin binding)|GO:0005737(cytoplasm)|GO:0005856(cytoskeleton)|GO:0005938(cell cortex)|GO:0007015(actin filament organization)|GO:0008360(regulation of cell shape)|GO:0030175(filopodium)|GO:0031344(regulation of cell projection organization)|GO:0033269(internode region of axon)|GO:0033270(paranode region of axon)|GO:0043025(neuronal cel…
chr1:182181289-182181849_F	4.03559e-05	-1.41631	lincRNA:chr1:182181289-182181849 forward strand
AK028567	0.000238585	-1.41644	gb|Mus musculus 10 days neonate skin cDNA, RIKEN full-length enriched library, clone:4732401I11 product:unclassifiable, full insert sequence. [AK028567]
Prh1	2.18042e-05	-1.41792	ref|Mus musculus proline rich protein HaeIII subfamily 1 (Prh1), mRNA [NM_011174]	GO:0005576(extracellular region)
Krtap10-10	0.00204131	-1.42	ref|Mus musculus keratin associated protein 10-10 (Krtap10-10), mRNA [NM_001024709]	GO:0005575(cellular_component)|GO:0008150(biological_process)|GO:0042802(identical protein binding)
chr4:33375464-33377138_R	0.000804878	-1.4202	lincRNA:chr4:33375464-33377138 reverse strand
chr9:51905865-51911474_R	0.00019035	-1.42096	lincRNA:chr9:51905865-51911474 reverse strand
chr17:6806500-6861042_F	0.000215233	-1.42183	lincRNA:chr17:6806500-6861042 forward strand
Zfp532	0.000174825	-1.42306	gb|Mus musculus 12 days embryo spinal cord cDNA, RIKEN full-length enriched library, clone:C530030I18 product:ZINC FINGER PROTEIN homolog [Homo sapiens], full insert sequence. [AK083001]	GO:0003676(nucleic acid binding)|GO:0003677(DNA binding)|GO:0005634(nucleus)|GO:0006351(transcription, DNA-dependent)|GO:0006355(regulation of transcription, DNA-dependent)|GO:0008150(biological_process)|GO:0046872(metal ion binding)
NAP114307-1	0.000455395	-1.42432	Unknown
Il17d	0.000913429	-1.426	ref|Mus musculus interleukin 17D (Il17d), mRNA [NM_145837]	GO:0003674(molecular_function)|GO:0005575(cellular_component)|GO:0008150(biological_process)
Orm2	0.000529772	-1.42671	ref|Mus musculus orosomucoid 2 (Orm2), mRNA [NM_011016]	GO:0002682(regulation of immune system process)|GO:0005576(extracellular region)|GO:0005615(extracellular space)|GO:0006810(transport)|GO:0006953(acute-phase response)
Gm39102	0.00306202	-1.42876	ref|PREDICTED: Mus musculus uncharacterized LOC105243072 (LOC105243072), ncRNA [XR_862979]
4930404H24Rik	0.000538301	-1.42935	ref|PREDICTED: Mus musculus RIKEN cDNA 4930404H24 gene (4930404H24Rik), transcript variant X3, misc_RNA [XR_866870]
Spata32	1.53015e-05	-1.42966	ref|Mus musculus spermatogenesis associated 32 (Spata32), mRNA [NM_177801]	GO:0003779(actin binding)|GO:0007283(spermatogenesis)|GO:0048471(perinuclear region of cytoplasm)
Clec4a2	0.000545393	-1.42983	ref|Mus musculus C-type lectin domain family 4, member a2 (Clec4a2), transcript variant 1, mRNA [NM_001170333]	GO:0002250(adaptive immune response)|GO:0002376(immune system process)|GO:0016020(membrane)|GO:0016021(integral to membrane)|GO:0030246(carbohydrate binding)|GO:0045087(innate immune response)
Gm17753	8.56784e-05	-1.43002	gb|Mus musculus adult male stomach cDNA, RIKEN full-length enriched library, clone:2210413J24 product:unclassifiable, full insert sequence. [AK131895]
1700054O19Rik	3.37606e-05	-1.43125	ref|PREDICTED: Mus musculus RIKEN cDNA 1700054O19 gene (1700054O19Rik), misc_RNA [XR_395717]	GO:0003674(molecular_function)|GO:0005575(cellular_component)|GO:0008150(biological_process)
Rab2b	9.10789e-05	-1.43157	gb|Mus musculus adult male hypothalamus cDNA, RIKEN full-length enriched library, clone:A230045I01 product:RAB2-LIKE (FRAGMENT) homolog [Caenorhabditis elegans], full insert sequence. [AK038576]	GO:0000139(Golgi membrane)|GO:0000166(nucleotide binding)|GO:0003924(GTPase activity)|GO:0005525(GTP binding)|GO:0005783(endoplasmic reticulum)|GO:0005794(Golgi apparatus)|GO:0005886(plasma membrane)|GO:0006810(transport)|GO:0015031(protein transport)|GO:0016020(membrane)|GO:0016192(vesicle-mediated transport)|GO:0045921(positive regulation of exocytosis)|GO:0070062(extracellular vesicular exosom…
chr16:13514223-13516070_R	0.000986546	-1.43165	lincRNA:chr16:13514223-13516070 reverse strand
BE686324	0.000167629	-1.43285	gb|uv81b01.x1 Soares mouse 3NbMS Mus musculus cDNA clone IMAGE:3413545 3'. [BE686324]
Nefm	7.16066e-05	-1.43444	ref|Mus musculus neurofilament, medium polypeptide (Nefm), mRNA [NM_008691]	GO:0000226(microtubule cytoskeleton organization)|GO:0005102(receptor binding)|GO:0005198(structural molecule activity)|GO:0005856(cytoskeleton)|GO:0005882(intermediate filament)|GO:0005883(neurofilament)|GO:0008088(axon cargo transport)|GO:0014069(postsynaptic density)|GO:0015643(toxin binding)|GO:0030424(axon)|GO:0031133(regulation of axon diameter)|GO:0031594(neuromuscular junction)|GO:0033693…
Gm5296	8.01646e-05	-1.438	gb|Mus musculus mammary gland RCB-0527 Jyg-MC(B) cDNA, RIKEN full-length enriched library, clone:G930037E09 product:hypothetical protein, full insert sequence. [AK145287]
Gpr37l1	0.00165164	-1.43832	ref|Mus musculus G protein-coupled receptor 37-like 1 (Gpr37l1), mRNA [NM_134438]	GO:0004871(signal transducer activity)|GO:0004930(G-protein coupled receptor activity)|GO:0005515(protein binding)|GO:0005886(plasma membrane)|GO:0007165(signal transduction)|GO:0007186(G-protein coupled receptor signaling pathway)|GO:0007193(adenylate cyclase-inhibiting G-protein coupled receptor signaling pathway)|GO:0008528(G-protein coupled peptide receptor activity)|GO:0016020(membrane)|GO:0…
Snhg7os	0.000231188	-1.44036	ref|PREDICTED: Mus musculus small nucleolar RNA host gene 7, opposite strand (Snhg7os), transcript variant X4, misc_RNA [XR_374178]
chr17:46972160-46997919_F	0.0101901	-1.4416	lincRNA:chr17:46972160-46997919 forward strand
Treml2	5.77655e-05	-1.44214	ref|Mus musculus triggering receptor expressed on myeloid cells-like 2 (Treml2), mRNA [NM_001033405]	GO:0004872(receptor activity)|GO:0005886(plasma membrane)|GO:0009986(cell surface)|GO:0016020(membrane)|GO:0016021(integral to membrane)|GO:0042110(T cell activation)
Focad	0.00015922	-1.44427	ens|focadhesin [Source:MGI Symbol;Acc:MGI:2676921] [ENSMUST00000162039]	GO:0003674(molecular_function)|GO:0005925(focal adhesion)|GO:0008150(biological_process)|GO:0016020(membrane)|GO:0016021(integral to membrane)|GO:0030054(cell junction)
Arhgef10l	8.01892e-05	-1.4461	ref|Mus musculus Rho guanine nucleotide exchange factor (GEF) 10-like (Arhgef10l), transcript variant 1, mRNA [NM_172415]	GO:0005085(guanyl-nucleotide exchange factor activity)|GO:0005089(Rho guanyl-nucleotide exchange factor activity)|GO:0005096(GTPase activator activity)|GO:0005737(cytoplasm)|GO:0005829(cytosol)|GO:0032933(SREBP-mediated signaling pathway)|GO:0035023(regulation of Rho protein signal transduction)|GO:0051496(positive regulation of stress fiber assembly)
Mdga1	3.33114e-05	-1.44988	ref|Mus musculus MAM domain containing glycosylphosphatidylinositol anchor 1 (Mdga1), mRNA [NM_001081160]	GO:0001764(neuron migration)|GO:0003674(molecular_function)|GO:0005615(extracellular space)|GO:0005886(plasma membrane)|GO:0007275(multicellular organismal development)|GO:0007399(nervous system development)|GO:0016020(membrane)|GO:0021799(cerebral cortex radially oriented cell migration)|GO:0030154(cell differentiation)|GO:0031225(anchored to membrane)|GO:0045121(membrane raft)|GO:0046658(anchor…
5330411J11Rik	0.000207701	-1.45172	ref|Mus musculus RIKEN cDNA 5330411J11 gene (5330411J11Rik), long non-coding RNA [NR_040510]
Gnat1	0.00271249	-1.45172	ref|Mus musculus guanine nucleotide binding protein, alpha transducing 1 (Gnat1), mRNA [NM_008140]	GO:0000166(nucleotide binding)|GO:0001580(detection of chemical stimulus involved in sensory perception of bitter taste)|GO:0001664(G-protein coupled receptor binding)|GO:0001750(photoreceptor outer segment)|GO:0001917(photoreceptor inner segment)|GO:0003924(GTPase activity)|GO:0004871(signal transducer activity)|GO:0005515(protein binding)|GO:0005525(GTP binding)|GO:0005737(cytoplasm)|GO:0005834…
Bcl7a	0.000167629	-1.45541	ens|B cell CLL/lymphoma 7A [Source:MGI Symbol;Acc:MGI:1924295] [ENSMUST00000117971]	GO:0003674(molecular_function)|GO:0005575(cellular_component)|GO:0008150(biological_process)
Prss27	0.000195704	-1.45597	ref|Mus musculus protease, serine 27 (Prss27), mRNA [NM_175440]	GO:0004252(serine-type endopeptidase activity)|GO:0005576(extracellular region)|GO:0005886(plasma membrane)|GO:0006508(proteolysis)|GO:0008233(peptidase activity)|GO:0008236(serine-type peptidase activity)|GO:0016787(hydrolase activity)|GO:0019897(extrinsic to plasma membrane)|GO:0046658(anchored to plasma membrane)
Dlx6os2	7.02255e-05	-1.45822	ref|Mus musculus distal-less homeobox 6, opposite strand 2 (Dlx6os2), antisense RNA [NR_002839]	GO:0003674(molecular_function)|GO:0005575(cellular_component)|GO:0008150(biological_process)
Lrrc2	0.00633531	-1.45928	ref|Mus musculus leucine rich repeat containing 2 (Lrrc2), mRNA [NM_028838]	GO:0003674(molecular_function)|GO:0005575(cellular_component)
Evx2	0.000326144	-1.46413	ens|even skipped homeotic gene 2 homolog [Source:MGI Symbol;Acc:MGI:95462] [ENSMUST00000001867]	GO:0003677(DNA binding)|GO:0005634(nucleus)|GO:0006355(regulation of transcription, DNA-dependent)|GO:0007275(multicellular organismal development)|GO:0035108(limb morphogenesis)|GO:0043565(sequence-specific DNA binding)
Tifa	0.000848788	-1.46601	ref|Mus musculus TRAF-interacting protein with forkhead-associated domain (Tifa), mRNA [NM_145133]	GO:0005515(protein binding)|GO:0005622(intracellular)|GO:0007249(I-kappaB kinase/NF-kappaB cascade)
ENSMUST00000154172	0.000404011	-1.46604	ens|inter-alpha (globulin) inhibitor H5-like, pseudogene [Source:MGI Symbol;Acc:MGI:2685232] [ENSMUST00000154172]
ENSMUST00000170447	4.5675e-05	-1.46712	ens|ribosomal protein L28, pseudogene 4 [Source:MGI Symbol;Acc:MGI:3645169] [ENSMUST00000170447]
ENSMUST00000187358	0.000480675	-1.46843	ens|predicted gene 8337 [Source:MGI Symbol;Acc:MGI:3644012] [ENSMUST00000187358]
Myo18b	0.000405531	-1.46856	ref|Mus musculus myosin XVIIIb (Myo18b), mRNA [NM_028901]	GO:0001570(vasculogenesis)|GO:0001701(in utero embryonic development)|GO:0003674(molecular_function)|GO:0016461(unconventional myosin complex)|GO:0030018(Z disc)|GO:0031941(filamentous actin)|GO:0048739(cardiac muscle fiber development)
chr12:82495575-82516300_F	0.00048803	-1.46947	lincRNA:chr12:82495575-82516300 forward strand
Mab21l2	6.09402e-05	-1.47063	ref|Mus musculus mab-21-like 2 (C. elegans) (Mab21l2), mRNA [NM_011839]	GO:0001654(eye development)|GO:0005634(nucleus)|GO:0007275(multicellular organismal development)|GO:0008284(positive regulation of cell proliferation)|GO:0010172(embryonic body morphogenesis)|GO:0043010(camera-type eye development)
ENSMUST00000117940	6.83588e-05	-1.4709	ens|high mobility group box 1, related sequence 18 [Source:MGI Symbol;Acc:MGI:104763] [ENSMUST00000117940]
chr4:119923882-119924244_R	0.000187483	-1.47356	lincRNA:chr4:119923882-119924244 reverse strand
9530014B07Rik	2.7242e-05	-1.47603	ref|Mus musculus RIKEN cDNA 9530014B07 gene (9530014B07Rik), long non-coding RNA [NR_131079]
AK080484	7.69449e-05	-1.47619	gb|Mus musculus 7 days neonate cerebellum cDNA, RIKEN full-length enriched library, clone:A730046I10 product:tumor necrosis factor, alpha-induced protein 2, full insert sequence. [AK080484]
Sall4	0.000851974	-1.47859	ref|Mus musculus sal-like 4 (Drosophila) (Sall4), transcript variant a, mRNA [NM_175303]	GO:0000122(negative regulation of transcription from RNA polymerase II promoter)|GO:0000792(heterochromatin)|GO:0001701(in utero embryonic development)|GO:0001833(inner cell mass cell proliferation)|GO:0001843(neural tube closure)|GO:0003281(ventricular septum development)|GO:0003676(nucleic acid binding)|GO:0003677(DNA binding)|GO:0003700(sequence-specific DNA binding transcription factor activi…
4930546K05Rik	4.94109e-05	-1.47881	ref|Mus musculus RIKEN cDNA 4930546K05 gene (4930546K05Rik), long non-coding RNA [NR_040754]
ENSMUST00000119203	0.000285758	-1.48023	ens|predicted gene 5759 [Source:MGI Symbol;Acc:MGI:3647657] [ENSMUST00000119203]
Gm13049	0.000754993	-1.48458	gb|Mus musculus adult male eyeball cDNA, RIKEN full-length enriched library, clone:7530416H05 product:unclassifiable, full insert sequence. [AK033051]
Coro2a	0.00185688	-1.48586	gb|Mus musculus adult male corpora quadrigemina cDNA, RIKEN full-length enriched library, clone:B230308E04 product:Mus musculus endogenous mouse mammary tumor virus like fragment, full insert sequence. [AK045728]	GO:0003779(actin binding)|GO:0005903(brush border)|GO:0015629(actin cytoskeleton)|GO:0017053(transcriptional repressor complex)|GO:0030036(actin cytoskeleton organization)|GO:0051015(actin filament binding)
Krt6a	0.00771077	-1.48743	ref|Mus musculus keratin 6A (Krt6a), mRNA [NM_008476]	GO:0002009(morphogenesis of an epithelium)|GO:0005198(structural molecule activity)|GO:0005882(intermediate filament)|GO:0016055(Wnt receptor signaling pathway)|GO:0031424(keratinization)|GO:0042060(wound healing)|GO:0044140(negative regulation of growth of symbiont on or near host surface)|GO:0045095(keratin filament)|GO:0045109(intermediate filament organization)|GO:0050830(defense response to …
Lpcat4	0.00273448	-1.48956	ref|Mus musculus lysophosphatidylcholine acyltransferase 4 (Lpcat4), mRNA [NM_207206]	GO:0005783(endoplasmic reticulum)|GO:0006629(lipid metabolic process)|GO:0006644(phospholipid metabolic process)|GO:0008152(metabolic process)|GO:0008654(phospholipid biosynthetic process)|GO:0016020(membrane)|GO:0016021(integral to membrane)|GO:0016740(transferase activity)|GO:0016746(transferase activity, transferring acyl groups)|GO:0047166(1-alkenylglycerophosphoethanolamine O-acyltransferase…
ENSMUST00000120830	7.15605e-05	-1.48959	ens|predicted gene 13665 [Source:MGI Symbol;Acc:MGI:3651571] [ENSMUST00000120830]
Lrrc75a	0.00141107	-1.49025	ref|Mus musculus leucine rich repeat containing 75A (Lrrc75a), mRNA [NM_198861]	GO:0003674(molecular_function)|GO:0005575(cellular_component)|GO:0008150(biological_process)
ENSMUST00000119175	1.56906e-05	-1.4927	ens|predicted gene 11449 [Source:MGI Symbol;Acc:MGI:3651346] [ENSMUST00000119175]
ENSMUST00000126217	8.33419e-05	-1.49299	ens|major urinary protein, pseudogene 12 [Source:MGI Symbol;Acc:MGI:3783148] [ENSMUST00000126217]
chr12:112224193-112225328_R	0.00032613	-1.493	lincRNA:chr12:112224193-112225328 reverse strand
Lrig2	0.000541728	-1.49702	ens|leucine-rich repeats and immunoglobulin-like domains 2 [Source:MGI Symbol;Acc:MGI:2443718] [ENSMUST00000198089]	GO:0005102(receptor binding)|GO:0005515(protein binding)|GO:0005737(cytoplasm)|GO:0005886(plasma membrane)|GO:0007605(sensory perception of sound)|GO:0010640(regulation of platelet-derived growth factor receptor signaling pathway)|GO:0010977(negative regulation of neuron projection development)|GO:0016020(membrane)|GO:0016021(integral to membrane)|GO:0030426(growth cone)|GO:0043005(neuron project…
Nupr1l	0.00048803	-1.49865	ens|nuclear protein transcriptional regulator 1 like [Source:MGI Symbol;Acc:MGI:1923099] [ENSMUST00000178355]	GO:0000122(negative regulation of transcription from RNA polymerase II promoter)|GO:0003682(chromatin binding)|GO:0005634(nucleus)|GO:0006351(transcription, DNA-dependent)|GO:0006355(regulation of transcription, DNA-dependent)|GO:0006357(regulation of transcription from RNA polymerase II promoter)|GO:0006974(response to DNA damage stimulus)|GO:0007049(cell cycle)|GO:0007050(cell cycle arrest)|GO:…
ENSMUST00000170486	0.000425523	-1.50076	ens|predicted gene 7732 [Source:MGI Symbol;Acc:MGI:3643625] [ENSMUST00000170486]
Asns	0.0269966	-1.50085	ref|Mus musculus asparagine synthetase (Asns), mRNA [NM_012055]	GO:0000166(nucleotide binding)|GO:0004066(asparagine synthase (glutamine-hydrolyzing) activity)|GO:0005524(ATP binding)|GO:0005829(cytosol)|GO:0006529(asparagine biosynthetic process)|GO:0006541(glutamine metabolic process)|GO:0008652(cellular amino acid biosynthetic process)|GO:0016874(ligase activity)|GO:0042149(cellular response to glucose starvation)|GO:0042803(protein homodimerization activi…
Cryaa	0.000174825	-1.50199	ref|Mus musculus crystallin, alpha A (Cryaa), transcript variant 1, mRNA [NM_001278569]	GO:0001666(response to hypoxia)|GO:0001934(positive regulation of protein phosphorylation)|GO:0002088(lens development in camera-type eye)|GO:0002089(lens morphogenesis in camera-type eye)|GO:0005212(structural constituent of eye lens)|GO:0005515(protein binding)|GO:0005634(nucleus)|GO:0005654(nucleoplasm)|GO:0005737(cytoplasm)|GO:0005829(cytosol)|GO:0006457(protein folding)|GO:0006915(apoptotic …
Muc5ac	0.0209989	-1.50347	ref|Mus musculus mucin 5, subtypes A and C, tracheobronchial/gastric (Muc5ac), mRNA [NM_010844]	GO:0005515(protein binding)|GO:0005615(extracellular space)|GO:0005737(cytoplasm)|GO:0048015(phosphatidylinositol-mediated signaling)|GO:0070062(extracellular vesicular exosome)|GO:0070701(mucus layer)
Fam222a	0.00535981	-1.50401	ref|Mus musculus family with sequence similarity 222, member A (Fam222a), mRNA [NM_001004180]	GO:0003674(molecular_function)|GO:0005575(cellular_component)|GO:0008150(biological_process)
BF301431	4.42945e-05	-1.50589	gb|602033212F1 NCI_CGAP_SG2 Mus musculus cDNA clone IMAGE:4168346 5'. [BF301431]
chr8:59966759-59989065_R	0.000353639	-1.50691	lincRNA:chr8:59966759-59989065 reverse strand
Slc22a7	0.00152494	-1.50703	ref|Mus musculus solute carrier family 22 (organic anion transporter), member 7 (Slc22a7), mRNA [NM_144856]	GO:0005452(inorganic anion exchanger activity)|GO:0005886(plasma membrane)|GO:0005887(integral to plasma membrane)|GO:0006810(transport)|GO:0006811(ion transport)|GO:0008514(organic anion transmembrane transporter activity)|GO:0015347(sodium-independent organic anion transmembrane transporter activity)|GO:0015711(organic anion transport)|GO:0016020(membrane)|GO:0016021(integral to membrane)|GO:00…
Trim71	0.0026387	-1.50856	ref|Mus musculus tripartite motif-containing 71 (Trim71), mRNA [NM_001042503]	GO:0000082(G1/S transition of mitotic cell cycle)|GO:0000932(cytoplasmic mRNA processing body)|GO:0001843(neural tube closure)|GO:0003723(RNA binding)|GO:0004842(ubiquitin-protein ligase activity)|GO:0005515(protein binding)|GO:0005622(intracellular)|GO:0005737(cytoplasm)|GO:0007275(multicellular organismal development)|GO:0008270(zinc ion binding)|GO:0008543(fibroblast growth factor receptor sig…
Golgb1	0.00901491	-1.50947	ens|golgi autoantigen, golgin subfamily b, macrogolgin 1 [Source:MGI Symbol;Acc:MGI:1099447] [ENSMUST00000023534]	GO:0003723(RNA binding)|GO:0005793(endoplasmic reticulum-Golgi intermediate compartment)|GO:0005794(Golgi apparatus)|GO:0005801(cis-Golgi network)|GO:0016020(membrane)
NAP068632-1	2.1927e-05	-1.51146	Unknown
Il22ra1	3.68035e-05	-1.51199	ref|Mus musculus interleukin 22 receptor, alpha 1 (Il22ra1), mRNA [NM_178257]	GO:0004896(cytokine receptor activity)|GO:0005886(plasma membrane)|GO:0016020(membrane)|GO:0016021(integral to membrane)|GO:0019221(cytokine-mediated signaling pathway)|GO:0042015(interleukin-20 binding)|GO:0050829(defense response to Gram-negative bacterium)
2310081J21Rik	0.000279639	-1.51335	ref|Mus musculus RIKEN cDNA 2310081J21 gene (2310081J21Rik), long non-coding RNA [NR_045474]	GO:0003674(molecular_function)|GO:0005575(cellular_component)|GO:0008150(biological_process)
NAP017825-001	1.77906e-05	-1.51632	Unknown
BI648893	5.88972e-05	-1.51797	gb|603275854F1 NCI_CGAP_Mam3 Mus musculus cDNA clone IMAGE:5316253 5', mRNA sequence [BI648893]
ENSMUST00000118918	0.003093	-1.52393	ens|predicted gene 11907 [Source:MGI Symbol;Acc:MGI:3650140] [ENSMUST00000118918]
Limk1	7.84274e-05	-1.52465	ens|LIM-domain containing, protein kinase [Source:MGI Symbol;Acc:MGI:104572] [ENSMUST00000137897]	GO:0000166(nucleotide binding)|GO:0004672(protein kinase activity)|GO:0004674(protein serine/threonine kinase activity)|GO:0004871(signal transducer activity)|GO:0005515(protein binding)|GO:0005524(ATP binding)|GO:0005634(nucleus)|GO:0005737(cytoplasm)|GO:0005794(Golgi apparatus)|GO:0005829(cytosol)|GO:0005925(focal adhesion)|GO:0006468(protein phosphorylation)|GO:0016020(membrane)|GO:0016301(kin…
Kif3c	0.0183732	-1.52501	ref|Mus musculus kinesin family member 3C (Kif3c), mRNA [NM_008445]	GO:0000166(nucleotide binding)|GO:0003777(microtubule motor activity)|GO:0005515(protein binding)|GO:0005524(ATP binding)|GO:0005622(intracellular)|GO:0005623(cell)|GO:0005737(cytoplasm)|GO:0005856(cytoskeleton)|GO:0005871(kinesin complex)|GO:0005874(microtubule)|GO:0007018(microtubule-based movement)|GO:0008017(microtubule binding)|GO:0008021(synaptic vesicle)|GO:0010976(positive regulation of n…
Mettl7a2	7.08508e-05	-1.52551	ref|Mus musculus methyltransferase like 7A2 (Mettl7a2), mRNA [NM_199477]
Saa3	0.027098	-1.52645	ref|Mus musculus serum amyloid A 3 (Saa3), mRNA [NM_011315]	GO:0005576(extracellular region)|GO:0005615(extracellular space)|GO:0006953(acute-phase response)|GO:0007252(I-kappaB phosphorylation)|GO:0034364(high-density lipoprotein particle)|GO:0035634(response to stilbenoid)|GO:0035662(Toll-like receptor 4 binding)|GO:0042056(chemoattractant activity)|GO:0060326(cell chemotaxis)|GO:0071347(cellular response to interleukin-1)
ENSMUST00000118421	0.000681983	-1.52882	ens|predicted gene 13880 [Source:MGI Symbol;Acc:MGI:3649539] [ENSMUST00000118421]
Apcs	0.00142563	-1.53053	ref|Mus musculus serum amyloid P-component (Apcs), mRNA [NM_011318]	GO:0001849(complement component C1q binding)|GO:0005509(calcium ion binding)|GO:0005576(extracellular region)|GO:0005615(extracellular space)|GO:0005634(nucleus)|GO:0006461(protein complex assembly)|GO:0030246(carbohydrate binding)|GO:0031012(extracellular matrix)|GO:0043234(protein complex)|GO:0045087(innate immune response)|GO:0045656(negative regulation of monocyte differentiation)|GO:0046597(…
Tatdn3	6.34389e-05	-1.53109	ens|TatD DNase domain containing 3 [Source:MGI Symbol;Acc:MGI:1916222] [ENSMUST00000124497]	GO:0004518(nuclease activity)|GO:0005634(nucleus)|GO:0005739(mitochondrion)|GO:0016787(hydrolase activity)|GO:0016788(hydrolase activity, acting on ester bonds)|GO:0046872(metal ion binding)
Prg4	0.00104321	-1.53111	ref|Mus musculus proteoglycan 4 (megakaryocyte stimulating factor, articular superficial zone protein) (Prg4), transcript variant 1, mRNA [NM_021400]	GO:0005044(scavenger receptor activity)|GO:0005576(extracellular region)|GO:0005615(extracellular space)|GO:0006955(immune response)|GO:0030247(polysaccharide binding)|GO:0042127(regulation of cell proliferation)|GO:0045409(negative regulation of interleukin-6 biosynthetic process)|GO:0071425(hemopoietic stem cell proliferation)
Abca17	0.000178122	-1.53146	ref|Mus musculus ATP-binding cassette, sub-family A (ABC1), member 17 (Abca17), mRNA [NM_001031621]	GO:0000166(nucleotide binding)|GO:0005215(transporter activity)|GO:0005524(ATP binding)|GO:0005737(cytoplasm)|GO:0005783(endoplasmic reticulum)|GO:0006629(lipid metabolic process)|GO:0006638(neutral lipid metabolic process)|GO:0006810(transport)|GO:0006869(lipid transport)|GO:0016020(membrane)|GO:0016021(integral to membrane)|GO:0016887(ATPase activity)|GO:0042626(ATPase activity, coupled to tran…
Spink1	0.0180139	-1.5361	ref|Mus musculus serine peptidase inhibitor, Kazal type 3 (Spink3), mRNA [NM_009258]	GO:0001669(acrosomal vesicle)|GO:0004867(serine-type endopeptidase inhibitor activity)|GO:0005576(extracellular region)|GO:0005615(extracellular space)|GO:0010466(negative regulation of peptidase activity)|GO:0010751(negative regulation of nitric oxide mediated signal transduction)|GO:0030414(peptidase inhibitor activity)|GO:0050732(negative regulation of peptidyl-tyrosine phosphorylation)|GO:006…
Scara5	0.00279214	-1.53896	ref|Mus musculus scavenger receptor class A, member 5 (putative) (Scara5), transcript variant 1, mRNA [NM_028903]	GO:0005044(scavenger receptor activity)|GO:0005515(protein binding)|GO:0005886(plasma membrane)|GO:0005887(integral to plasma membrane)|GO:0006810(transport)|GO:0006811(ion transport)|GO:0006879(cellular iron ion homeostasis)|GO:0006897(endocytosis)|GO:0006898(receptor-mediated endocytosis)|GO:0009986(cell surface)|GO:0010468(regulation of gene expression)|GO:0016020(membrane)|GO:0016021(integral…
Syn3	0.00211759	-1.54426	gb|Mus musculus 16 days neonate cerebellum cDNA, RIKEN full-length enriched library, clone:9630056N24 product:unclassifiable, full insert sequence. [AK036325]	GO:0000166(nucleotide binding)|GO:0003824(catalytic activity)|GO:0005524(ATP binding)|GO:0007269(neurotransmitter secretion)|GO:0008021(synaptic vesicle)|GO:0014069(postsynaptic density)|GO:0016020(membrane)|GO:0030054(cell junction)|GO:0030672(synaptic vesicle membrane)|GO:0031410(cytoplasmic vesicle)|GO:0045202(synapse)
chr13:65610375-65634500_F	0.000205473	-1.54619	lincRNA:chr13:65610375-65634500 forward strand
NAP114238-1	1.06561e-05	-1.54841	Unknown
chr8:122807653-122823000_F	0.000435634	-1.54855	lincRNA:chr8:122807653-122823000 forward strand
Lin7b	0.0015626	-1.55019	ref|Mus musculus lin-7 homolog B (C. elegans) (Lin7b), mRNA [NM_011698]	GO:0005515(protein binding)|GO:0005886(plasma membrane)|GO:0005911(cell-cell junction)|GO:0005923(tight junction)|GO:0006810(transport)|GO:0006887(exocytosis)|GO:0007269(neurotransmitter secretion)|GO:0015031(protein transport)|GO:0016020(membrane)|GO:0016323(basolateral plasma membrane)|GO:0019904(protein domain specific binding)|GO:0030054(cell junction)|GO:0030165(PDZ domain binding)|GO:004300…
NAP092947-001	0.000550055	-1.55048	Unknown
AK039629	0.000987838	-1.55056	gb|Mus musculus adult male spinal cord cDNA, RIKEN full-length enriched library, clone:A330075M02 product:unclassifiable, full insert sequence. [AK039629]
Erp27	0.000111656	-1.55091	ref|Mus musculus endoplasmic reticulum protein 27 (Erp27), mRNA [NM_026983]	GO:0005783(endoplasmic reticulum)
chr18:47327300-47333819_R	0.000127719	-1.55228	lincRNA:chr18:47327300-47333819 reverse strand
LOC102641621	7.69449e-05	-1.55299	ref|PREDICTED: Mus musculus uncharacterized LOC102641621 (LOC102641621), transcript variant X3, ncRNA [XR_868887]
Zfp692	0.00303539	-1.55671	gb|Mus musculus 7 days neonate cerebellum cDNA, RIKEN full-length enriched library, clone:A730082L10 product:hypothetical protein, full insert sequence. [AK080545]	GO:0003676(nucleic acid binding)|GO:0003677(DNA binding)|GO:0005634(nucleus)|GO:0005730(nucleolus)|GO:0006351(transcription, DNA-dependent)|GO:0006355(regulation of transcription, DNA-dependent)|GO:0008150(biological_process)|GO:0046872(metal ion binding)
Mc2r	0.00086094	-1.55845	ref|Mus musculus melanocortin 2 receptor (Mc2r), transcript variant 4, mRNA [NM_001301372]	GO:0004871(signal transducer activity)|GO:0004930(G-protein coupled receptor activity)|GO:0004977(melanocortin receptor activity)|GO:0004978(corticotropin receptor activity)|GO:0005737(cytoplasm)|GO:0005886(plasma membrane)|GO:0007165(signal transduction)|GO:0007186(G-protein coupled receptor signaling pathway)|GO:0016020(membrane)|GO:0016021(integral to membrane)|GO:0030819(positive regulation o…
Cracr2b	0.000342519	-1.55966	ens|calcium release activated channel regulator 2B [Source:MGI Symbol;Acc:MGI:2446129] [ENSMUST00000165194]	GO:0002115(store-operated calcium entry)|GO:0005509(calcium ion binding)|GO:0005515(protein binding)|GO:0005737(cytoplasm)|GO:0034613(cellular protein localization)|GO:2001256(regulation of store-operated calcium entry)
Olfr1218	0.000235675	-1.56173	ref|Mus musculus olfactory receptor 1218 (Olfr1218), mRNA [NM_146818]	GO:0004888(transmembrane signaling receptor activity)|GO:0004984(olfactory receptor activity)|GO:0007186(G-protein coupled receptor signaling pathway)|GO:0007608(sensory perception of smell)|GO:0016021(integral to membrane)|GO:0050907(detection of chemical stimulus involved in sensory perception)
Spint2	0.00149491	-1.56307	gb|Mus musculus hepatocyte growth factor activator inhibitor type 2 (Hai2) mRNA, complete cds. [AF099016]	GO:0001843(neural tube closure)|GO:0004867(serine-type endopeptidase inhibitor activity)|GO:0005737(cytoplasm)|GO:0005886(plasma membrane)|GO:0007163(establishment or maintenance of cell polarity)|GO:0010466(negative regulation of peptidase activity)|GO:0016020(membrane)|GO:0016021(integral to membrane)|GO:0022408(negative regulation of cell-cell adhesion)|GO:0030414(peptidase inhibitor activity)…
chr2:67836003-67836461_F	0.029719	-1.56372	lincRNA:chr2:67836003-67836461 forward strand
Casp14	0.000164102	-1.56753	ref|Mus musculus caspase 14 (Casp14), mRNA [NM_009809]	GO:0004197(cysteine-type endopeptidase activity)|GO:0005634(nucleus)|GO:0005737(cytoplasm)|GO:0005829(cytosol)|GO:0006508(proteolysis)|GO:0006915(apoptotic process)|GO:0008233(peptidase activity)|GO:0008234(cysteine-type peptidase activity)|GO:0016787(hydrolase activity)|GO:0030154(cell differentiation)|GO:0031012(extracellular matrix)|GO:0045095(keratin filament)|GO:0070062(extracellular vesicul…
AK089569	0.00015922	-1.56779	gb|Mus musculus activated spleen cDNA, RIKEN full-length enriched library, clone:F830002F05 product:unclassifiable, full insert sequence. [AK089569]
Setd3	0.00048803	-1.57336	ens|SET domain containing 3 [Source:MGI Symbol;Acc:MGI:1289184] [ENSMUST00000147466]	GO:0000790(nuclear chromatin)|GO:0001102(RNA polymerase II activating transcription factor binding)|GO:0003713(transcription coactivator activity)|GO:0005634(nucleus)|GO:0006351(transcription, DNA-dependent)|GO:0006355(regulation of transcription, DNA-dependent)|GO:0008168(methyltransferase activity)|GO:0010452(histone H3-K36 methylation)|GO:0016569(covalent chromatin modification)|GO:0016740(tra…
Prm3	0.000172304	-1.57497	ref|Mus musculus protamine 3 (Prm3), mRNA [NM_013638]	GO:0000786(nucleosome)|GO:0003677(DNA binding)|GO:0005634(nucleus)|GO:0005694(chromosome)|GO:0005737(cytoplasm)|GO:0007275(multicellular organismal development)|GO:0007283(spermatogenesis)|GO:0030154(cell differentiation)|GO:0030261(chromosome condensation)|GO:0030317(sperm motility)
Thsd4	0.00132052	-1.5808	ens|thrombospondin, type I, domain containing 4 [Source:MGI Symbol;Acc:MGI:2672033] [ENSMUST00000126347]	GO:0001527(microfibril)|GO:0005515(protein binding)|GO:0005576(extracellular region)|GO:0005578(proteinaceous extracellular matrix)|GO:0008233(peptidase activity)|GO:0016787(hydrolase activity)|GO:0031012(extracellular matrix)|GO:0048251(elastic fiber assembly)|GO:0070062(extracellular vesicular exosome)
AK049482	6.10641e-05	-1.58133	gb|Mus musculus 7 days embryo whole body cDNA, RIKEN full-length enriched library, clone:C430016E07 product:hypothetical protein, full insert sequence. [AK049482]
NAP065258-1	9.90735e-06	-1.5829	Unknown
Smg5	3.69045e-05	-1.58393	ens|Smg-5 homolog, nonsense mediated mRNA decay factor (C. elegans) [Source:MGI Symbol;Acc:MGI:2447364] [ENSMUST00000192057]	GO:0000184(nuclear-transcribed mRNA catabolic process, nonsense-mediated decay)|GO:0000932(cytoplasmic mRNA processing body)|GO:0004540(ribonuclease activity)|GO:0005634(nucleus)|GO:0005697(telomerase holoenzyme complex)|GO:0005737(cytoplasm)|GO:0006406(mRNA export from nucleus)|GO:0007004(telomere maintenance via telomerase)|GO:0031625(ubiquitin protein ligase binding)|GO:0032204(regulation of t…
Tmco3	0.0081952	-1.58528	ref|Mus musculus transmembrane and coiled-coil domains 3 (Tmco3), mRNA [NM_172282]	GO:0006810(transport)|GO:0006811(ion transport)|GO:0006812(cation transport)|GO:0008150(biological_process)|GO:0015297(antiporter activity)|GO:0015299(solute:hydrogen antiporter activity)|GO:0016020(membrane)|GO:0016021(integral to membrane)|GO:0022890(inorganic cation transmembrane transporter activity)|GO:0055085(transmembrane transport)
ENSMUST00000119619	0.000146922	-1.59166	ens|predicted pseudogene 7219 [Source:MGI Symbol;Acc:MGI:3645144] [ENSMUST00000119619]
Mrgprg	9.96585e-05	-1.59295	ref|Mus musculus MAS-related GPR, member G (Mrgprg), mRNA [NM_203492]	GO:0004871(signal transducer activity)|GO:0004930(G-protein coupled receptor activity)|GO:0005886(plasma membrane)|GO:0005887(integral to plasma membrane)|GO:0007165(signal transduction)|GO:0007186(G-protein coupled receptor signaling pathway)|GO:0016020(membrane)|GO:0016021(integral to membrane)
Nudt7	0.00159012	-1.59359	ens|nudix (nucleoside diphosphate linked moiety X)-type motif 7 [Source:MGI Symbol;Acc:MGI:1914778] [ENSMUST00000073521]	GO:0000287(magnesium ion binding)|GO:0003723(RNA binding)|GO:0003986(acetyl-CoA hydrolase activity)|GO:0005102(receptor binding)|GO:0005777(peroxisome)|GO:0009132(nucleoside diphosphate metabolic process)|GO:0015938(coenzyme A catabolic process)|GO:0016787(hydrolase activity)|GO:0016818(hydrolase activity, acting on acid anhydrides, in phosphorus-containing anhydrides)|GO:0030145(manganese ion bi…
NAP072242-1	1.06347e-05	-1.59385	Unknown
Olfr1444	6.89124e-05	-1.59454	ref|Mus musculus olfactory receptor 1444 (Olfr1444), mRNA [NM_146702]	GO:0004871(signal transducer activity)|GO:0004930(G-protein coupled receptor activity)|GO:0004984(olfactory receptor activity)|GO:0005549(odorant binding)|GO:0005886(plasma membrane)|GO:0007165(signal transduction)|GO:0007186(G-protein coupled receptor signaling pathway)|GO:0007608(sensory perception of smell)|GO:0016020(membrane)|GO:0016021(integral to membrane)|GO:0050896(response to stimulus)
chr2:158169020-158191295_F	0.000164102	-1.59637	lincRNA:chr2:158169020-158191295 forward strand
Hoxb5os	0.00105231	-1.59995	ref|Mus musculus homeobox B5 and homeobox B6, opposite strand (Hoxb5os), long non-coding RNA [NR_131758]	GO:0005515(protein binding)|GO:0035097(histone methyltransferase complex)|GO:0042393(histone binding)
chr16:13468953-13474394_F	0.000560417	-1.60193	lincRNA:chr16:13468953-13474394 forward strand
NAP111933-1	3.14932e-05	-1.60804	Unknown
Gm13304	0.00119141	-1.60899	ref|Mus musculus predicted gene 13304 (Gm13304), mRNA [NM_001193666]	GO:0003674(molecular_function)|GO:0005575(cellular_component)|GO:0008150(biological_process)
ENSMUST00000117118	1.57011e-05	-1.61134	ens|ribosomal protein L7A, pseudogene 9 [Source:MGI Symbol;Acc:MGI:3783074] [ENSMUST00000117118]
Zfp950	0.000438718	-1.61148	gb|Mus musculus adult male corpora quadrigemina cDNA, RIKEN full-length enriched library, clone:B230328G18 product:similar to KRUPPEL-RELATED ZINC FINGER PROTEIN F80-L [Mus musculus], full insert sequence. [AK045970]	GO:0001570(vasculogenesis)|GO:0001822(kidney development)|GO:0003674(molecular_function)|GO:0005575(cellular_component)|GO:0006807(nitrogen compound metabolic process)|GO:0009791(post-embryonic development)|GO:0014909(smooth muscle cell migration)|GO:0030097(hemopoiesis)|GO:0035264(multicellular organism growth)|GO:0048008(platelet-derived growth factor receptor signaling pathway)|GO:0048705(skel…
Mup6	3.24984e-05	-1.61203	ref|Mus musculus major urinary protein 6 (Mup6), mRNA [NM_001081285]	GO:0003674(molecular_function)|GO:0005575(cellular_component)|GO:0008150(biological_process)
Akna	0.00128791	-1.61292	gb|Mus musculus adult inner ear cDNA, RIKEN full-length enriched library, clone:F930102L13 product:BM340H1.6.1 (Novel protein similar to human AT-hook protein AKNA, variant 1) homolog [Mus musculus], full insert sequence. [AK158313]	GO:0000978(RNA polymerase II core promoter proximal region sequence-specific DNA binding)|GO:0001077(RNA polymerase II core promoter proximal region sequence-specific DNA binding transcription factor activity involved in positive regulation of transcription)|GO:0001650(fibrillar center)|GO:0003677(DNA binding)|GO:0005634(nucleus)|GO:0005654(nucleoplasm)|GO:0005813(centrosome)|GO:0005829(cytosol)|…
4922502H24Rik	0.000429948	-1.6133	ref|Mus musculus RIKEN cDNA 4922502H24 gene (4922502H24Rik), long non-coding RNA [NR_046187]
Dera	2.15735e-05	-1.61661	gb|Mus musculus adult male thymus cDNA, RIKEN full-length enriched library, clone:5830470O22 product:similar to Putative deoxyribose-phosphate aldolase (EC 4.1.2.4) (Phosphodeoxyriboaldolase) (Deoxyriboaldolase) (DERA) [Mus musculus], full insert sequence	GO:0003824(catalytic activity)|GO:0004139(deoxyribose-phosphate aldolase activity)|GO:0005634(nucleus)|GO:0005737(cytoplasm)|GO:0009264(deoxyribonucleotide catabolic process)|GO:0016052(carbohydrate catabolic process)|GO:0016829(lyase activity)|GO:0046121(deoxyribonucleoside catabolic process)|GO:0070062(extracellular vesicular exosome)
AA624905	0.00193442	-1.62031	gb|vn90a12.r1 Stratagene mouse heart (#937316) Mus musculus cDNA clone IMAGE:1039198 5'. [AA624905]
Disc1	1.02226e-05	-1.62143	ref|Mus musculus disrupted in schizophrenia 1 (Disc1), transcript variant 2, mRNA [NM_174853]	GO:0000226(microtubule cytoskeleton organization)|GO:0001764(neuron migration)|GO:0001954(positive regulation of cell-matrix adhesion)|GO:0002052(positive regulation of neuroblast proliferation)|GO:0005515(protein binding)|GO:0005634(nucleus)|GO:0005737(cytoplasm)|GO:0005739(mitochondrion)|GO:0005783(endoplasmic reticulum)|GO:0005813(centrosome)|GO:0005829(cytosol)|GO:0005856(cytoskeleton)|GO:000…
chr1:173250734-173259306_R	9.08633e-05	-1.62184	lincRNA:chr1:173250734-173259306 reverse strand
LOC102642672	4.03559e-05	-1.62322	ref|PREDICTED: Mus musculus uncharacterized LOC102642672 (LOC102642672), transcript variant X1, ncRNA [XR_864512]	GO:0000398(nuclear mRNA splicing, via spliceosome)|GO:0003723(RNA binding)|GO:0005634(nucleus)|GO:0005654(nucleoplasm)|GO:0005682(U5 snRNP)|GO:0005685(U1 snRNP)|GO:0005686(U2 snRNP)|GO:0005687(U4 snRNP)|GO:0005737(cytoplasm)|GO:0030529(ribonucleoprotein complex)|GO:0046540(U4/U6 x U5 tri-snRNP complex)|GO:0071004(U2-type prespliceosome)|GO:0071013(catalytic step 2 spliceosome)
chr2:151992806-152025456_R	0.000109056	-1.62492	lincRNA:chr2:151992806-152025456 reverse strand
Pacsin1	0.00845045	-1.62952	ref|Mus musculus protein kinase C and casein kinase substrate in neurons 1 (Pacsin1), transcript variant 3, mRNA [NM_001286743]	GO:0005515(protein binding)|GO:0005543(phospholipid binding)|GO:0005737(cytoplasm)|GO:0005768(endosome)|GO:0005802(trans-Golgi network)|GO:0005886(plasma membrane)|GO:0006897(endocytosis)|GO:0007010(cytoskeleton organization)|GO:0007015(actin filament organization)|GO:0007165(signal transduction)|GO:0008092(cytoskeletal protein binding)|GO:0008289(lipid binding)|GO:0016020(membrane)|GO:0030054(ce…
ENSMUST00000121272	2.15735e-05	-1.63012	ens|predicted gene 7670 [Source:MGI Symbol;Acc:MGI:3648912] [ENSMUST00000121272]
ENSMUST00000121234	0.00168903	-1.6309	ens|predicted gene 13489 [Source:MGI Symbol;Acc:MGI:3651216] [ENSMUST00000121234]
chr2:31714946-31716972_F	0.00482001	-1.63447	lincRNA:chr2:31714946-31716972 forward strand
Cyth3	0.00189379	-1.63527	ref|Mus musculus cytohesin 3 (Cyth3), transcript variant 2, mRNA [NM_001163548]	GO:0001726(ruffle)|GO:0005085(guanyl-nucleotide exchange factor activity)|GO:0005086(ARF guanyl-nucleotide exchange factor activity)|GO:0005515(protein binding)|GO:0005547(phosphatidylinositol-3,4,5-trisphosphate binding)|GO:0005654(nucleoplasm)|GO:0005737(cytoplasm)|GO:0005829(cytosol)|GO:0005886(plasma membrane)|GO:0008289(lipid binding)|GO:0016020(membrane)|GO:0031234(extrinsic to internal sid…
C230035I16Rik	0.000575588	-1.63815	gb|Mus musculus adult male aorta and vein cDNA, RIKEN full-length enriched library, clone:A530064K08 product:unclassifiable, full insert sequence. [AK041031]
A930006D01Rik	0.000322079	-1.63917	gb|Mus musculus adult retina cDNA, RIKEN full-length enriched library, clone:A930006D01 product:unclassifiable, full insert sequence. [AK020815]
Gm13023	3.03132e-05	-1.64059	ref|Mus musculus predicted gene 13023 (Gm13023), mRNA [NM_001007077]	GO:0003674(molecular_function)|GO:0005575(cellular_component)|GO:0008150(biological_process)
ENSMUST00000190969	4.78968e-05	-1.6408	ens|predicted gene 5731 [Source:MGI Symbol;Acc:MGI:3644173] [ENSMUST00000190969]
Gm41468	8.23827e-05	-1.64439	ref|PREDICTED: Mus musculus golgin subfamily A member 6-like protein 22 (LOC105246128), mRNA [XM_011246074]
Safb2	0.00174249	-1.6452	ref|PREDICTED: Mus musculus scaffold attachment factor B2 (Safb2), transcript variant X2, mRNA [XM_006524157]	GO:0003676(nucleic acid binding)|GO:0003677(DNA binding)|GO:0003690(double-stranded DNA binding)|GO:0003723(RNA binding)|GO:0005634(nucleus)|GO:0005654(nucleoplasm)|GO:0005737(cytoplasm)|GO:0006351(transcription, DNA-dependent)|GO:0006355(regulation of transcription, DNA-dependent)|GO:0006357(regulation of transcription from RNA polymerase II promoter)|GO:0016604(nuclear body)|GO:0042802(identica…
ENSMUST00000191574	7.02255e-05	-1.64634	ens|predicted gene 5267 [Source:MGI Symbol;Acc:MGI:3643178] [ENSMUST00000191574]
chr13:83867711-83878140_R	0.0234247	-1.64813	lincRNA:chr13:83867711-83878140 reverse strand
Gm31134	0.00153727	-1.64841	ref|PREDICTED: Mus musculus predicted gene, 31134 (Gm31134), ncRNA [XR_384254]	GO:0000027(ribosomal large subunit assembly)|GO:0003723(RNA binding)|GO:0003735(structural constituent of ribosome)|GO:0005622(intracellular)|GO:0005634(nucleus)|GO:0005730(nucleolus)|GO:0005737(cytoplasm)|GO:0005829(cytosol)|GO:0005840(ribosome)|GO:0005925(focal adhesion)|GO:0006412(translation)|GO:0008097(5S rRNA binding)|GO:0022625(cytosolic large ribosomal subunit)|GO:0030529(ribonucleoprotei…
Gm16796	9.2987e-05	-1.6525	ref|Mus musculus predicted gene, 16796 (Gm16796), long non-coding RNA [NR_040367]
Slc37a1	0.000326144	-1.65534	ref|Mus musculus solute carrier family 37 (glycerol-3-phosphate transporter), member 1 (Slc37a1), transcript variant 2, mRNA [NM_153062]	GO:0005215(transporter activity)|GO:0005783(endoplasmic reticulum)|GO:0006810(transport)|GO:0008643(carbohydrate transport)|GO:0015297(antiporter activity)|GO:0015760(glucose-6-phosphate transport)|GO:0016020(membrane)|GO:0016021(integral to membrane)|GO:0030176(integral to endoplasmic reticulum membrane)|GO:0035435(phosphate ion transmembrane transport)|GO:0055085(transmembrane transport)
Orm3	0.0033322	-1.65566	ref|PREDICTED: Mus musculus orosomucoid 3 (Orm3), transcript variant X4, mRNA [XM_006537670]	GO:0003674(molecular_function)|GO:0005615(extracellular space)
Gm15517	0.000205541	-1.65595	ref|PREDICTED: Mus musculus predicted gene 15517 (Gm15517), transcript variant X1, misc_RNA [XR_862520]
chr4:56013597-56020622_F	0.00215903	-1.65739	lincRNA:chr4:56013597-56020622 forward strand
Qk	0.048717	-1.65797	gb|Mus musculus quaking type II (QKII) mRNA, complete cds. [U44941]
Opcml	0.00107689	-1.65831	ens|opioid binding protein/cell adhesion molecule-like [Source:MGI Symbol;Acc:MGI:97397] [ENSMUST00000126673]	GO:0003674(molecular_function)|GO:0070062(extracellular vesicular exosome)
4932411N23Rik	3.8713e-05	-1.66038	ref|Mus musculus RIKEN cDNA 4932411N23 gene (4932411N23Rik), mRNA [NM_177705]	GO:0000981(sequence-specific DNA binding RNA polymerase II transcription factor activity)|GO:0001135(RNA polymerase II transcription factor recruiting transcription factor activity)|GO:0005634(nucleus)|GO:0006357(regulation of transcription from RNA polymerase II promoter)|GO:0030154(cell differentiation)|GO:0043565(sequence-specific DNA binding)|GO:0044212(transcription regulatory region DNA bin…
NAP072303-1	1.77906e-05	-1.66038	Unknown
Gm32934	0.00146983	-1.66404	ref|PREDICTED: Mus musculus predicted gene, 32934 (Gm32934), ncRNA [XR_381798]
2410017I17Rik	0.0022436	-1.67095	ref|Mus musculus RIKEN cDNA 2410017I17 gene (2410017I17Rik), long non-coding RNA [NR_033517]	GO:0003674(molecular_function)|GO:0005575(cellular_component)|GO:0008150(biological_process)
chr10:87541696-87547421_R	0.000301325	-1.6774	lincRNA:chr10:87541696-87547421 reverse strand
Cd244	3.24984e-05	-1.67957	ref|Mus musculus CD244 natural killer cell receptor 2B4 (Cd244), mRNA [NM_018729]	GO:0001773(myeloid dendritic cell activation)|GO:0002250(adaptive immune response)|GO:0002323(natural killer cell activation involved in immune response)|GO:0002376(immune system process)|GO:0004872(receptor activity)|GO:0005515(protein binding)|GO:0005886(plasma membrane)|GO:0006955(immune response)|GO:0009897(external side of plasma membrane)|GO:0016020(membrane)|GO:0016021(integral to membrane…
ENSMUST00000181525	0.000845366	-1.68651	ens|predicted gene 5706 [Source:MGI Symbol;Acc:MGI:3643223] [ENSMUST00000181525]
Catsper4	3.37606e-05	-1.68933	ref|Mus musculus cation channel, sperm associated 4 (Catsper4), transcript variant 1, mRNA [NM_177866]	GO:0001669(acrosomal vesicle)|GO:0005216(ion channel activity)|GO:0005227(calcium activated cation channel activity)|GO:0005244(voltage-gated ion channel activity)|GO:0005245(voltage-gated calcium channel activity)|GO:0005262(calcium channel activity)|GO:0005515(protein binding)|GO:0005886(plasma membrane)|GO:0005929(cilium)|GO:0006810(transport)|GO:0006811(ion transport)|GO:0006814(sodium ion tr…
Gm12992	9.90735e-06	-1.69098	ref|Mus musculus predicted gene 12992 (Gm12992), transcript variant 2, long non-coding RNA [NR_102394]
4930445E18Rik	7.86198e-05	-1.69207	ref|PREDICTED: Mus musculus RIKEN cDNA 4930445E18 gene (4930445E18Rik), transcript variant X11, misc_RNA [XR_396271]
Mgam	0.000301325	-1.69453	ref|PREDICTED: Mus musculus maltase-glucoamylase (Mgam), transcript variant X2, mRNA [XM_006506043]	GO:0004339(glucan 1,4-alpha-glucosidase activity)|GO:0004558(alpha-glucosidase activity)|GO:0016160(amylase activity)|GO:0032450(maltose alpha-glucosidase activity)|GO:0070062(extracellular vesicular exosome)
Gm5093	0.000405158	-1.69524	ref|PREDICTED: Mus musculus predicted gene 5093 (Gm5093), mRNA [XM_006543383]	GO:0000027(ribosomal large subunit assembly)|GO:0003723(RNA binding)|GO:0003735(structural constituent of ribosome)|GO:0006412(translation)|GO:0022625(cytosolic large ribosomal subunit)
ENSMUST00000162574	1.86029e-05	-1.69649	ens|predicted gene 8292 [Source:MGI Symbol;Acc:MGI:3648460] [ENSMUST00000162574]
chr3:108763862-108772151_F	0.00153981	-1.69989	lincRNA:chr3:108763862-108772151 forward strand
chr14:55433382-55452757_F	0.000417776	-1.7018	lincRNA:chr14:55433382-55452757 forward strand
ENSMUST00000120661	4.50925e-05	-1.70505	ens|predicted gene 9159 [Source:MGI Symbol;Acc:MGI:3647271] [ENSMUST00000120661]
Nkd2	9.90735e-06	-1.70631	ref|Mus musculus naked cuticle 2 homolog (Drosophila) (Nkd2), mRNA [NM_028186]	GO:0005509(calcium ion binding)|GO:0005737(cytoplasm)|GO:0005886(plasma membrane)|GO:0006810(transport)|GO:0006887(exocytosis)|GO:0010954(positive regulation of protein processing)|GO:0016020(membrane)|GO:0016055(Wnt receptor signaling pathway)|GO:0016323(basolateral plasma membrane)|GO:0016328(lateral plasma membrane)|GO:0019838(growth factor binding)|GO:0030178(negative regulation of Wnt recept…
chr11:19778600-19815950_R	0.000508627	-1.70845	lincRNA:chr11:19778600-19815950 reverse strand
Ilvbl	6.8387e-05	-1.71359	gb|Mus musculus 16 days neonate thymus cDNA, RIKEN full-length enriched library, clone:A130074E21 product:ilvB (bacterial acetolactate synthase)-like, full insert sequence. [AK138031]	GO:0000287(magnesium ion binding)|GO:0003824(catalytic activity)|GO:0008150(biological_process)|GO:0016020(membrane)|GO:0016021(integral to membrane)|GO:0016740(transferase activity)|GO:0030976(thiamine pyrophosphate binding)|GO:0046872(metal ion binding)
AK135497	2.24752e-05	-1.71549	gb|Mus musculus 12 days embryo female mullerian duct includes surrounding region cDNA, RIKEN full-length enriched library, clone:6820435N06 product:unclassifiable, full insert sequence. [AK135497]
Parvb	0.000101818	-1.71776	ens|parvin, beta [Source:MGI Symbol;Acc:MGI:2153063] [ENSMUST00000131158]	GO:0003779(actin binding)|GO:0005515(protein binding)|GO:0005737(cytoplasm)|GO:0005856(cytoskeleton)|GO:0005886(plasma membrane)|GO:0005925(focal adhesion)|GO:0007155(cell adhesion)|GO:0016020(membrane)|GO:0030027(lamellipodium)|GO:0030031(cell projection assembly)|GO:0030032(lamellipodium assembly)|GO:0030054(cell junction)|GO:0031532(actin cytoskeleton reorganization)|GO:0042995(cell projection…
chr9:14480441-14483362_F	0.00341787	-1.71805	lincRNA:chr9:14480441-14483362 forward strand
LOC101056056	3.11311e-05	-1.72161	ref|PREDICTED: Mus musculus uncharacterized LOC101056056 (LOC101056056), transcript variant X2, mRNA [XM_003945407]
ENSMUST00000168454	0.000597933	-1.72178	ens|predicted gene 9372 [Source:MGI Symbol;Acc:MGI:3645996] [ENSMUST00000168454]
chr1:182685730-182689074_F	0.000278473	-1.72213	lincRNA:chr1:182685730-182689074 forward strand
AK053252	0.000264258	-1.72214	gb|Mus musculus 0 day neonate eyeball cDNA, RIKEN full-length enriched library, clone:E130001L08 product:unclassifiable, full insert sequence. [AK053252]
Igdcc4	0.000220757	-1.72232	gb|Mus musculus 0 day neonate cerebellum cDNA, RIKEN full-length enriched library, clone:C230016D20 product:neighbor of Punc E11, full insert sequence. [AK082162]	GO:0003674(molecular_function)|GO:0005886(plasma membrane)|GO:0005887(integral to plasma membrane)|GO:0008150(biological_process)|GO:0016020(membrane)|GO:0016021(integral to membrane)
9330182O14Rik	0.00114065	-1.72495	ref|Mus musculus RIKEN cDNA 9330182O14 gene (9330182O14Rik), mRNA [NM_001256056]	GO:0003674(molecular_function)|GO:0005575(cellular_component)|GO:0008150(biological_process)
Siglech	1.14575e-05	-1.72542	ref|Mus musculus sialic acid binding Ig-like lectin H (Siglech), mRNA [NM_178706]	GO:0006898(receptor-mediated endocytosis)|GO:0009986(cell surface)|GO:0033691(sialic acid binding)|GO:0038024(cargo receptor activity)
Slc41a2	0.000326418	-1.72549	ref|Mus musculus solute carrier family 41, member 2 (Slc41a2), mRNA [NM_177388]	GO:0005886(plasma membrane)|GO:0006810(transport)|GO:0006811(ion transport)|GO:0006812(cation transport)|GO:0008324(cation transmembrane transporter activity)|GO:0016020(membrane)|GO:0016021(integral to membrane)|GO:0070838(divalent metal ion transport)|GO:0072509(divalent inorganic cation transmembrane transporter activity)
chr5:26323150-26357875_R	0.0225861	-1.72635	lincRNA:chr5:26323150-26357875 reverse strand
Gm4836	5.0396e-05	-1.72835	ref|Mus musculus predicted gene 4836 (Gm4836), mRNA [NM_009529]	GO:0000800(lateral element)|GO:0003674(molecular_function)|GO:0051321(meiotic cell cycle)
Adgrl1	0.00238422	-1.7288	ref|Mus musculus adhesion G protein-coupled receptor L1 (Adgrl1), mRNA [NM_181039]	GO:0004871(signal transducer activity)|GO:0004888(transmembrane signaling receptor activity)|GO:0004930(G-protein coupled receptor activity)|GO:0005886(plasma membrane)|GO:0007157(heterophilic cell-cell adhesion)|GO:0007165(signal transduction)|GO:0007166(cell surface receptor signaling pathway)|GO:0007186(G-protein coupled receptor signaling pathway)|GO:0014069(postsynaptic density)|GO:0015643(t…
ENSMUST00000199308	1.77906e-05	-1.72938	Unknown
AK082860	0.000146685	-1.73043	gb|Mus musculus ES cells cDNA, RIKEN full-length enriched library, clone:C330044O11 product:unclassifiable, full insert sequence. [AK082860]
Itga10	9.90735e-06	-1.73061	ref|Mus musculus integrin, alpha 10 (Itga10), mRNA [NM_001302471]	GO:0007160(cell-matrix adhesion)|GO:0007229(integrin-mediated signaling pathway)|GO:0034680(alpha10-beta1 integrin complex)
Anxa7	7.84393e-05	-1.73248	gb|Mus musculus 3 days neonate thymus cDNA, RIKEN full-length enriched library, clone:A630042F09 product:annexin A7, full insert sequence. [AK041855]	GO:0003723(RNA binding)|GO:0005178(integrin binding)|GO:0005509(calcium ion binding)|GO:0005515(protein binding)|GO:0005544(calcium-dependent phospholipid binding)|GO:0005634(nucleus)|GO:0005635(nuclear envelope)|GO:0005789(endoplasmic reticulum membrane)|GO:0005829(cytosol)|GO:0005886(plasma membrane)|GO:0006874(cellular calcium ion homeostasis)|GO:0006914(autophagy)|GO:0007599(hemostasis)|GO:00…
Gm15230	3.37606e-05	-1.73513	ref|PREDICTED: Mus musculus predicted gene 15230 (Gm15230), transcript variant X2, ncRNA [XR_387114]
Ccdc166	0.000204639	-1.73545	ref|Mus musculus coiled-coil domain containing 166 (Ccdc166), transcript variant 2, mRNA [NM_001163518]	GO:0003674(molecular_function)|GO:0005575(cellular_component)|GO:0008150(biological_process)
ENSMUST00000187903	4.03559e-05	-1.74082	ens|predicted gene 6003 [Source:MGI Symbol;Acc:MGI:3647537] [ENSMUST00000187903]
Serpina3h	1.35483e-05	-1.743	ref|Mus musculus serine (or cysteine) peptidase inhibitor, clade A, member 3H (Serpina3h), non-coding RNA [NR_033450]
Ssbp2	0.00136955	-1.74312	ref|Mus musculus single-stranded DNA binding protein 2 (Ssbp2), transcript variant 2, mRNA [NM_024272]	GO:0000978(RNA polymerase II core promoter proximal region sequence-specific DNA binding)|GO:0001077(RNA polymerase II core promoter proximal region sequence-specific DNA binding transcription factor activity involved in positive regulation of transcription)|GO:0003677(DNA binding)|GO:0003697(single-stranded DNA binding)|GO:0005515(protein binding)|GO:0005634(nucleus)|GO:0005737(cytoplasm)|GO:000…
Tbc1d31	0.00015922	-1.74321	ref|PREDICTED: Mus musculus TBC1 domain family, member 31 (Tbc1d31), transcript variant X1, mRNA [XM_006520698]	GO:0003674(molecular_function)|GO:0005813(centrosome)|GO:0008150(biological_process)
chr15:90156889-90184564_F	0.000291491	-1.74482	lincRNA:chr15:90156889-90184564 forward strand
Mkx	0.000954168	-1.75173	ens|mohawk homeobox [Source:MGI Symbol;Acc:MGI:2687286] [ENSMUST00000176586]	GO:0000122(negative regulation of transcription from RNA polymerase II promoter)|GO:0000978(RNA polymerase II core promoter proximal region sequence-specific DNA binding)|GO:0000981(sequence-specific DNA binding RNA polymerase II transcription factor activity)|GO:0001077(RNA polymerase II core promoter proximal region sequence-specific DNA binding transcription factor activity involved in positiv…
Gm2138	8.85015e-05	-1.75511	gb|Mus musculus 15 days embryo head cDNA, RIKEN full-length enriched library, clone:D930042E23 product:unclassifiable, full insert sequence. [AK086623]
Vmn1r192	3.24419e-05	-1.75526	ref|Mus musculus vomeronasal 1 receptor 192 (Vmn1r192), mRNA [NM_145845]	GO:0005550(pheromone binding)|GO:0005887(integral to plasma membrane)|GO:0007606(sensory perception of chemical stimulus)|GO:0016503(pheromone receptor activity)|GO:0019236(response to pheromone)
CJ055109	2.3947e-05	-1.75563	gb|CJ055109 RIKEN full-length enriched mouse cDNA library, C57BL [CJ055109]
A_55_P2725722	0.00026593	-1.75771	Unknown	GO:0000122(negative regulation of transcription from RNA polymerase II promoter)|GO:0005515(protein binding)|GO:0010468(regulation of gene expression)|GO:0071300(cellular response to retinoic acid)
Ang2	0.00018234	-1.75803	ref|Mus musculus angiogenin, ribonuclease A family, member 2 (Ang2), mRNA [NM_007449]	GO:0003676(nucleic acid binding)|GO:0003677(DNA binding)|GO:0004518(nuclease activity)|GO:0004519(endonuclease activity)|GO:0004540(ribonuclease activity)|GO:0005576(extracellular region)|GO:0005623(cell)|GO:0005634(nucleus)|GO:0016787(hydrolase activity)|GO:0031410(cytoplasmic vesicle)|GO:0046872(metal ion binding)|GO:0071333(cellular response to glucose stimulus)
2610318N02Rik	0.000210782	-1.76079	ref|Mus musculus RIKEN cDNA 2610318N02 gene (2610318N02Rik), mRNA [NM_183287]	GO:0003674(molecular_function)|GO:0005575(cellular_component)|GO:0008150(biological_process)
Uncx	0.00803992	-1.76415	ref|Mus musculus UNC homeobox (Uncx), mRNA [NM_013702]	GO:0001502(cartilage condensation)|GO:0003677(DNA binding)|GO:0005634(nucleus)|GO:0006351(transcription, DNA-dependent)|GO:0006355(regulation of transcription, DNA-dependent)|GO:0007275(multicellular organismal development)|GO:0007389(pattern specification process)|GO:0007399(nervous system development)|GO:0010468(regulation of gene expression)|GO:0021516(dorsal spinal cord development)|GO:002188…
ENSMUST00000163975	0.000231188	-1.76634	ens|serine (or cysteine) peptidase inhibitor, clade A, member 3L, pseudogene [Source:MGI Symbol;Acc:MGI:2182857] [ENSMUST00000163975]
Tifa	0.000529772	-1.7718	ref|PREDICTED: Mus musculus TRAF-interacting protein with forkhead-associated domain (Tifa), transcript variant X1, mRNA [XM_006501236]	GO:0005515(protein binding)|GO:0005622(intracellular)|GO:0007249(I-kappaB kinase/NF-kappaB cascade)
Prdm2	2.65227e-05	-1.77558	ens|PR domain containing 2, with ZNF domain [Source:MGI Symbol;Acc:MGI:107628] [ENSMUST00000134791]	GO:0000977(RNA polymerase II regulatory region sequence-specific DNA binding)|GO:0001228(RNA polymerase II transcription regulatory region sequence-specific DNA binding transcription factor activity involved in positive regulation of transcription)|GO:0005634(nucleus)|GO:0005794(Golgi apparatus)|GO:0008340(determination of adult lifespan)|GO:0032355(response to estradiol stimulus)|GO:0045944(posi…
chr6:5311375-5328075_F	0.000398259	-1.77566	lincRNA:chr6:5311375-5328075 forward strand
Ddx25	0.00025098	-1.77639	ref|Mus musculus DEAD (Asp-Glu-Ala-Asp) box polypeptide 25 (Ddx25), mRNA [NM_013932]	GO:0000166(nucleotide binding)|GO:0003676(nucleic acid binding)|GO:0003723(RNA binding)|GO:0003724(RNA helicase activity)|GO:0004004(ATP-dependent RNA helicase activity)|GO:0004386(helicase activity)|GO:0005524(ATP binding)|GO:0005634(nucleus)|GO:0005730(nucleolus)|GO:0005737(cytoplasm)|GO:0006406(mRNA export from nucleus)|GO:0006417(regulation of translation)|GO:0006810(transport)|GO:0007275(mul…
ENSMUST00000118379	0.000224804	-1.77738	ens|predicted gene 4994 [Source:MGI Symbol;Acc:MGI:3645787] [ENSMUST00000118379]
ENSMUST00000094662	1.0948e-05	-1.78041	ens|predicted gene 10300 [Source:MGI Symbol;Acc:MGI:3641670] [ENSMUST00000094662]
P4hb	6.83588e-05	-1.78654	gb|Mus musculus cDNA, clone:Y1G0141M14, strand:plus, reference:ENSEMBL:Mouse-Transcript-ENST:ENSMUST00000026122, based on BLAT search. [AK202516]	GO:0003723(RNA binding)|GO:0003756(protein disulfide isomerase activity)|GO:0004656(procollagen-proline 4-dioxygenase activity)|GO:0005178(integrin binding)|GO:0005515(protein binding)|GO:0005783(endoplasmic reticulum)|GO:0005793(endoplasmic reticulum-Golgi intermediate compartment)|GO:0005886(plasma membrane)|GO:0005925(focal adhesion)|GO:0006457(protein folding)|GO:0009897(external side of plas…
Adgrb3	9.45636e-05	-1.78806	ens|adhesion G protein-coupled receptor B3 [Source:MGI Symbol;Acc:MGI:2441837] [ENSMUST00000126096]	GO:0004871(signal transducer activity)|GO:0004888(transmembrane signaling receptor activity)|GO:0004930(G-protein coupled receptor activity)|GO:0005096(GTPase activator activity)|GO:0005515(protein binding)|GO:0005886(plasma membrane)|GO:0007165(signal transduction)|GO:0007166(cell surface receptor signaling pathway)|GO:0007186(G-protein coupled receptor signaling pathway)|GO:0007520(myoblast fus…
chr7:134649844-134651551_F	1.57011e-05	-1.78987	lincRNA:chr7:134649844-134651551 forward strand
Stx12	1.77906e-05	-1.79702	gb|Mus musculus 0 day neonate head cDNA, RIKEN full-length enriched library, clone:4833427E08 product:syntaxin 12, full insert sequence. [AK132618]	GO:0000045(autophagic vacuole assembly)|GO:0000149(SNARE binding)|GO:0000407(pre-autophagosomal structure)|GO:0005484(SNAP receptor activity)|GO:0005515(protein binding)|GO:0005768(endosome)|GO:0005794(Golgi apparatus)|GO:0006810(transport)|GO:0006886(intracellular protein transport)|GO:0006906(vesicle fusion)|GO:0008021(synaptic vesicle)|GO:0012505(endomembrane system)|GO:0015031(protein transpo…
Pou4f1	0.000590372	-1.79872	ref|Mus musculus POU domain, class 4, transcription factor 1 (Pou4f1), mRNA [NM_011143]	GO:0000122(negative regulation of transcription from RNA polymerase II promoter)|GO:0000790(nuclear chromatin)|GO:0000980(RNA polymerase II distal enhancer sequence-specific DNA binding)|GO:0000981(sequence-specific DNA binding RNA polymerase II transcription factor activity)|GO:0001077(RNA polymerase II core promoter proximal region sequence-specific DNA binding transcription factor activity inv…
ENSMUST00000069431	0.0114508	-1.79934	ens|predicted gene 9978 [Source:MGI Symbol;Acc:MGI:3641806] [ENSMUST00000069431]	GO:0003674(molecular_function)|GO:0005575(cellular_component)|GO:0008150(biological_process)
Nkain3	0.00090686	-1.80167	ref|Mus musculus Na+/K+ transporting ATPase interacting 3 (Nkain3), transcript variant 2, mRNA [NM_172987]	GO:0002028(regulation of sodium ion transport)|GO:0005886(plasma membrane)|GO:0016020(membrane)|GO:0016021(integral to membrane)
LOC102633308	6.15407e-05	-1.80473	ref|PREDICTED: Mus musculus uncharacterized LOC102633308 (LOC102633308), ncRNA [XR_377649]
Gm4107	3.62387e-05	-1.80499	ref|PREDICTED: Mus musculus predicted gene 4107 (Gm4107), misc_RNA [XR_877380]
ENSMUST00000121741	5.77655e-05	-1.8154	ens|major urinary protein, pseudogene 15 [Source:MGI Symbol;Acc:MGI:3652152] [ENSMUST00000121741]
Slco2a1	3.24419e-05	-1.81643	ens|solute carrier organic anion transporter family, member 2a1 [Source:MGI Symbol;Acc:MGI:1346021] [ENSMUST00000190892]	GO:0005215(transporter activity)|GO:0005886(plasma membrane)|GO:0005887(integral to plasma membrane)|GO:0006810(transport)|GO:0015132(prostaglandin transmembrane transporter activity)|GO:0015347(sodium-independent organic anion transmembrane transporter activity)|GO:0015732(prostaglandin transport)|GO:0016020(membrane)|GO:0016021(integral to membrane)|GO:0043252(sodium-independent organic anion t…
S100a8	0.00044178	-1.81647	ref|Mus musculus S100 calcium binding protein A8 (calgranulin A) (S100a8), mRNA [NM_013650]	GO:0002376(immune system process)|GO:0002523(leukocyte migration involved in inflammatory response)|GO:0002793(positive regulation of peptide secretion)|GO:0005509(calcium ion binding)|GO:0005576(extracellular region)|GO:0005615(extracellular space)|GO:0005634(nucleus)|GO:0005737(cytoplasm)|GO:0005856(cytoskeleton)|GO:0005886(plasma membrane)|GO:0006914(autophagy)|GO:0006915(apoptotic process)|GO…
Syne4	0.00525861	-1.81937	ref|Mus musculus spectrin repeat containing, nuclear envelope family member 4 (Syne4), transcript variant 1, mRNA [NM_153577]	GO:0005515(protein binding)|GO:0005634(nucleus)|GO:0016020(membrane)|GO:0016021(integral to membrane)|GO:0031309(integral to nuclear outer membrane)|GO:0045198(establishment of epithelial cell apical/basal polarity)
Syt1	3.13327e-05	-1.8279	ens|synaptotagmin I [Source:MGI Symbol;Acc:MGI:99667] [ENSMUST00000146618]	GO:0000149(SNARE binding)|GO:0001786(phosphatidylserine binding)|GO:0005509(calcium ion binding)|GO:0005513(detection of calcium ion)|GO:0005515(protein binding)|GO:0005516(calmodulin binding)|GO:0005543(phospholipid binding)|GO:0005544(calcium-dependent phospholipid binding)|GO:0005546(phosphatidylinositol-4,5-bisphosphate binding)|GO:0005737(cytoplasm)|GO:0005794(Golgi apparatus)|GO:0005886(pla…
Ybx2	5.02151e-05	-1.83023	ens|Y box protein 2 [Source:MGI Symbol;Acc:MGI:1096372] [ENSMUST00000018698]	GO:0001650(fibrillar center)|GO:0003676(nucleic acid binding)|GO:0003677(DNA binding)|GO:0003682(chromatin binding)|GO:0003723(RNA binding)|GO:0003729(mRNA binding)|GO:0003730(mRNA 3'-UTR binding)|GO:0005634(nucleus)|GO:0005737(cytoplasm)|GO:0005844(polysome)|GO:0006355(regulation of transcription, DNA-dependent)|GO:0007286(spermatid development)|GO:0008289(lipid binding)|GO:0017148(negative regu…
Cnga1	0.00205542	-1.83652	ens|cyclic nucleotide gated channel alpha 1 [Source:MGI Symbol;Acc:MGI:88436] [ENSMUST00000135701]	GO:0000166(nucleotide binding)|GO:0001750(photoreceptor outer segment)|GO:0005216(ion channel activity)|GO:0005221(intracellular cyclic nucleotide activated cation channel activity)|GO:0005223(intracellular cGMP activated cation channel activity)|GO:0005249(voltage-gated potassium channel activity)|GO:0005737(cytoplasm)|GO:0005887(integral to plasma membrane)|GO:0006810(transport)|GO:0006811(ion …
chr8:18587198-18592948_F	4.14581e-05	-1.83736	lincRNA:chr8:18587198-18592948 forward strand
Gm15998	0.00448454	-1.8471	ref|PREDICTED: Mus musculus predicted gene 15998 (Gm15998), misc_RNA [XR_867452]	GO:0003674(molecular_function)|GO:0005575(cellular_component)|GO:0008150(biological_process)
chr6:47687025-47728525_F	0.000845366	-1.84723	lincRNA:chr6:47687025-47728525 forward strand
ENSMUST00000132683	4.14581e-05	-1.84924	ens|predicted pseudogene 5124 [Source:MGI Symbol;Acc:MGI:3643622] [ENSMUST00000132683]
AV482902	0.000231188	-1.85041	gb|AV482902 Abe mouse ES cell Mus musculus cDNA clone 19991029HT09H12, mRNA sequence [AV482902]
chr11:76400207-76434732_R	1.06561e-05	-1.85327	lincRNA:chr11:76400207-76434732 reverse strand
Olfr969	0.000551682	-1.85352	ref|Mus musculus olfactory receptor 969 (Olfr969), mRNA [NM_146826]	GO:0004984(olfactory receptor activity)|GO:0005549(odorant binding)|GO:0007186(G-protein coupled receptor signaling pathway)|GO:0007608(sensory perception of smell)|GO:0016021(integral to membrane)
chr7:86651948-86675223_F	0.00236523	-1.85431	lincRNA:chr7:86651948-86675223 forward strand
BC036642	0.000129154	-1.85498	gb|Mus musculus, clone IMAGE:3371217, mRNA. [BC036642]
Trp53rkb	0.000185233	-1.85735	ref|PREDICTED: Mus musculus transformation related protein 53 regulating kinase (Trp53rk), transcript variant X1, mRNA [XM_006500371]	GO:0000408(EKC/KEOPS complex)|GO:0002039(p53 binding)|GO:0004674(protein serine/threonine kinase activity)|GO:0005634(nucleus)|GO:0005829(cytosol)|GO:0006468(protein phosphorylation)|GO:0070525(threonylcarbamoyladenosine metabolic process)
Ptn	0.00439682	-1.86163	ref|PREDICTED: Mus musculus pleiotrophin (Ptn), transcript variant X1, mRNA [XM_006505757]	GO:0001503(ossification)|GO:0005539(glycosaminoglycan binding)|GO:0005576(extracellular region)|GO:0005578(proteinaceous extracellular matrix)|GO:0005604(basement membrane)|GO:0005615(extracellular space)|GO:0005737(cytoplasm)|GO:0005783(endoplasmic reticulum)|GO:0007612(learning)|GO:0008083(growth factor activity)|GO:0008201(heparin binding)|GO:0008284(positive regulation of cell proliferation)|…
Slc13a5	3.08375e-05	-1.86329	ref|Mus musculus solute carrier family 13 (sodium-dependent citrate transporter), member 5 (Slc13a5), mRNA [NM_001004148]	GO:0005215(transporter activity)|GO:0005343(organic acid:sodium symporter activity)|GO:0005886(plasma membrane)|GO:0005887(integral to plasma membrane)|GO:0006810(transport)|GO:0006811(ion transport)|GO:0006814(sodium ion transport)|GO:0006842(tricarboxylic acid transport)|GO:0015137(citrate transmembrane transporter activity)|GO:0015141(succinate transmembrane transporter activity)|GO:0015142(tr…
NAP094054-001	9.90735e-06	-1.86456	Unknown
Gm15658	9.90735e-06	-1.86588	gb|Mus musculus 3 days neonate thymus cDNA, RIKEN full-length enriched library, clone:A630003L17 product:unclassifiable, full insert sequence. [AK153575]
2010109N18Rik	0.000440411	-1.87186	gb|Mus musculus adult male small intestine cDNA, RIKEN full-length enriched library, clone:2010300E12 product:unclassifiable, full insert sequence. [AK008488]
Zfp57	9.90735e-06	-1.8788	ref|Mus musculus zinc finger protein 57 (Zfp57), transcript variant 1, mRNA [NM_001013745]	GO:0000122(negative regulation of transcription from RNA polymerase II promoter)|GO:0003676(nucleic acid binding)|GO:0003677(DNA binding)|GO:0005515(protein binding)|GO:0005622(intracellular)|GO:0005634(nucleus)|GO:0005720(nuclear heterochromatin)|GO:0006349(regulation of gene expression by genetic imprinting)|GO:0006351(transcription, DNA-dependent)|GO:0006355(regulation of transcription, DNA-de…
ENSMUST00000118669	0.000101818	-1.88185	ens|predicted gene 7190 [Source:MGI Symbol;Acc:MGI:3646744] [ENSMUST00000118669]
Egfros	0.0464814	-1.88431	gb|Mus musculus 2 days pregnant adult female oviduct cDNA, RIKEN full-length enriched library, clone:E230024D22 product:unclassifiable, full insert sequence. [AK087607]
chrX:150159252-150181275_F	7.84274e-05	-1.88579	lincRNA:chrX:150159252-150181275 forward strand
Drp2	1.17671e-05	-1.88621	ref|PREDICTED: Mus musculus dystrophin related protein 2 (Drp2), transcript variant X1, mRNA [XM_011247730]	GO:0005515(protein binding)|GO:0005886(plasma membrane)|GO:0007417(central nervous system development)|GO:0008270(zinc ion binding)|GO:0016020(membrane)|GO:0030054(cell junction)|GO:0030425(dendrite)|GO:0042995(cell projection)|GO:0045202(synapse)|GO:0045211(postsynaptic membrane)|GO:0046872(metal ion binding)|GO:0050808(synapse organization)
ENSMUST00000119267	0.000239094	-1.88927	ens|olfactory receptor 634, pseudogene 1 [Source:MGI Symbol;Acc:MGI:3030468] [ENSMUST00000119267]
1700030M09Rik	0.000615361	-1.89227	ref|Mus musculus RIKEN cDNA 1700030M09 gene (1700030M09Rik), long non-coding RNA [NR_045903]
Gm9757	0.00137583	-1.89321	gb|Mus musculus adult male testis cDNA, RIKEN full-length enriched library, clone:4933427C01 product:hypothetical Arginine-rich region containing protein, full insert sequence. [AK016943]
chr12:77544397-77564122_F	3.42004e-05	-1.89639	lincRNA:chr12:77544397-77564122 forward strand
chr16:34524589-34573439_F	0.000106548	-1.89717	lincRNA:chr16:34524589-34573439 forward strand
AK157330	0.000101818	-1.89874	gb|Mus musculus activated spleen cDNA, RIKEN full-length enriched library, clone:F830211G10 product:unclassifiable, full insert sequence. [AK157330]
Chid1	0.0063986	-1.90144	ens|chitinase domain containing 1 [Source:MGI Symbol;Acc:MGI:1915288] [ENSMUST00000133359]	GO:0002376(immune system process)|GO:0004568(chitinase activity)|GO:0005576(extracellular region)|GO:0005615(extracellular space)|GO:0005634(nucleus)|GO:0005764(lysosome)|GO:0005770(late endosome)|GO:0005802(trans-Golgi network)|GO:0005975(carbohydrate metabolic process)|GO:0006032(chitin catabolic process)|GO:0006954(inflammatory response)|GO:0008061(chitin binding)|GO:0016020(membrane)|GO:00450…
ENSMUST00000176164	0.000171466	-1.90246	ens|predicted gene 3307 [Source:MGI Symbol;Acc:MGI:3781485] [ENSMUST00000176164]
H2-Bl	0.000532854	-1.90272	ref|Mus musculus histocompatibility 2, blastocyst (H2-Bl), mRNA [NM_008199]
4930432K21Rik	0.000200505	-1.90576	ref|Mus musculus RIKEN cDNA 4930432K21 gene (4930432K21Rik), transcript variant 1, mRNA [NM_029045]	GO:0003674(molecular_function)|GO:0005575(cellular_component)|GO:0008150(biological_process)
A830092H15Rik	0.000134536	-1.91222	ref|PREDICTED: Mus musculus RIKEN cDNA A830092H15 gene (A830092H15Rik), transcript variant X1, misc_RNA [XR_400694]	GO:0003674(molecular_function)|GO:0005575(cellular_component)|GO:0008150(biological_process)
chr1:183951156-183986156_F	0.000535516	-1.91471	lincRNA:chr1:183951156-183986156 forward strand
Fkbp11	0.00020781	-1.9148	ref|Mus musculus FK506 binding protein 11 (Fkbp11), mRNA [NM_024169]	GO:0003755(peptidyl-prolyl cis-trans isomerase activity)|GO:0005528(FK506 binding)|GO:0005737(cytoplasm)|GO:0016020(membrane)|GO:0016021(integral to membrane)|GO:0016853(isomerase activity)|GO:0061077(chaperone-mediated protein folding)
St6galnac1	8.85015e-05	-1.92078	ref|Mus musculus ST6 (alpha-N-acetyl-neuraminyl-2,3-beta-galactosyl-1,3)-N-acetylgalactosaminide alpha-2,6-sialyltransferase 1 (St6galnac1), mRNA [NM_011371]	GO:0000139(Golgi membrane)|GO:0001574(ganglioside biosynthetic process)|GO:0001665(alpha-N-acetylgalactosaminide alpha-2,6-sialyltransferase activity)|GO:0005794(Golgi apparatus)|GO:0006486(protein glycosylation)|GO:0008373(sialyltransferase activity)|GO:0009312(oligosaccharide biosynthetic process)|GO:0016020(membrane)|GO:0016021(integral to membrane)|GO:0016740(transferase activity)|GO:0016757(…
ENSMUST00000104977	9.90735e-06	-1.9243	ens|predicted gene 4877 [Source:MGI Symbol;Acc:MGI:3779444] [ENSMUST00000104977]
Krtap11-1	0.00261382	-1.92564	ref|Mus musculus keratin associated protein 11-1 (Krtap11-1), mRNA [NM_001113406]	GO:0003674(molecular_function)|GO:0005575(cellular_component)|GO:0008150(biological_process)
Smok3b	1.56906e-05	-1.92645	ref|Mus musculus sperm motility kinase 3B (Smok3b), mRNA [NM_001039889]	GO:0004679(AMP-activated protein kinase activity)|GO:0005634(nucleus)|GO:0005737(cytoplasm)|GO:0031588(AMP-activated protein kinase complex)|GO:0032007(negative regulation of TOR signaling cascade)|GO:0035174(histone serine kinase activity)|GO:0035404(histone-serine phosphorylation)|GO:0035556(intracellular signal transduction)|GO:0042149(cellular response to glucose starvation)
AI790442	0.000360091	-1.92911	gb|DLP01_05_H18.x1 FH DLP01 Mus musculus cDNA clone DLP01_05_H18 similar to Expressed sequence AI790442, mRNA sequence [DV053137]
Vmn1r46	9.90735e-06	-1.93451	ref|Mus musculus vomeronasal 1 receptor 46 (Vmn1r46), mRNA [NM_053229]	GO:0004871(signal transducer activity)|GO:0004872(receptor activity)|GO:0004930(G-protein coupled receptor activity)|GO:0005575(cellular_component)|GO:0005886(plasma membrane)|GO:0007165(signal transduction)|GO:0007186(G-protein coupled receptor signaling pathway)|GO:0007606(sensory perception of chemical stimulus)|GO:0016020(membrane)|GO:0016021(integral to membrane)|GO:0016503(pheromone recepto…
Cc2d2b	0.000204198	-1.93518	ref|PREDICTED: Mus musculus coiled-coil and C2 domain containing 2B (Cc2d2b), transcript variant X1, mRNA [XM_011247419]
Cnga3	0.00457824	-1.93715	ref|Mus musculus cyclic nucleotide gated channel alpha 3 (Cnga3), transcript variant 2, mRNA [NM_009918]	GO:0000166(nucleotide binding)|GO:0001750(photoreceptor outer segment)|GO:0005216(ion channel activity)|GO:0005221(intracellular cyclic nucleotide activated cation channel activity)|GO:0005223(intracellular cGMP activated cation channel activity)|GO:0005249(voltage-gated potassium channel activity)|GO:0005515(protein binding)|GO:0005737(cytoplasm)|GO:0005886(plasma membrane)|GO:0005887(integral t…
Klra1	0.000231188	-1.94084	ref|Mus musculus killer cell lectin-like receptor, subfamily A, member 1 (Klra1), mRNA [NM_016659]	GO:0004871(signal transducer activity)|GO:0005886(plasma membrane)|GO:0007155(cell adhesion)|GO:0009897(external side of plasma membrane)|GO:0016020(membrane)|GO:0016021(integral to membrane)|GO:0030246(carbohydrate binding)
AK051522	0.0439472	-1.94097	gb|Mus musculus 12 days embryo spinal ganglion cDNA, RIKEN full-length enriched library, clone:D130054J23 product:unclassifiable, full insert sequence. [AK051522]
Scaf1	0.00066501	-1.94158	ref|Mus musculus SR-related CTD-associated factor 1 (Scaf1), mRNA [NM_001008422]	GO:0003723(RNA binding)|GO:0005634(nucleus)|GO:0006366(transcription from RNA polymerase II promoter)|GO:0006397(mRNA processing)|GO:0008380(RNA splicing)|GO:0019904(protein domain specific binding)
ENSMUST00000177929	1.51668e-05	-1.94213	ens|predicted gene 10610 [Source:MGI Symbol;Acc:MGI:3642045] [ENSMUST00000177929]	GO:0003674(molecular_function)|GO:0005575(cellular_component)|GO:0008150(biological_process)
Gm36022	9.90735e-06	-1.94216	ref|PREDICTED: Mus musculus predicted gene, 36022 (Gm36022), ncRNA [XR_383331]
Isyna1	0.00141459	-1.94267	ref|Mus musculus myo-inositol 1-phosphate synthase A1 (Isyna1), mRNA [NM_023627]	GO:0004512(inositol-3-phosphate synthase activity)|GO:0005737(cytoplasm)|GO:0006021(inositol biosynthetic process)|GO:0006629(lipid metabolic process)|GO:0008654(phospholipid biosynthetic process)|GO:0016853(isomerase activity)
Phyhipl	0.000429864	-1.94362	ens|phytanoyl-CoA hydroxylase interacting protein-like [Source:MGI Symbol;Acc:MGI:1918161] [ENSMUST00000163054]	GO:0003674(molecular_function)|GO:0005737(cytoplasm)|GO:0005739(mitochondrion)|GO:0008150(biological_process)
Notch1	7.28495e-05	-1.94375	ref|Mus musculus notch 1 (Notch1), mRNA [NM_008714]	GO:0000122(negative regulation of transcription from RNA polymerase II promoter)|GO:0001047(core promoter binding)|GO:0001190(RNA polymerase II transcription factor binding transcription factor activity involved in positive regulation of transcription)|GO:0001525(angiogenesis)|GO:0001669(acrosomal vesicle)|GO:0001701(in utero embryonic development)|GO:0001708(cell fate specification)|GO:0001837(e…
Tff3	0.00480208	-1.95333	ref|Mus musculus trefoil factor 3, intestinal (Tff3), mRNA [NM_011575]	GO:0005576(extracellular region)|GO:0005578(proteinaceous extracellular matrix)|GO:0005615(extracellular space)|GO:0005737(cytoplasm)|GO:0007586(digestion)|GO:0010906(regulation of glucose metabolic process)|GO:0030141(secretory granule)|GO:0042060(wound healing)|GO:0070062(extracellular vesicular exosome)
Astn1	1.17671e-05	-1.95585	gb|Mus musculus adult male spinal cord cDNA, RIKEN full-length enriched library, clone:A330067M10 product:astrotactin 1, full insert sequence. [AK138576]	GO:0001764(neuron migration)|GO:0005515(protein binding)|GO:0005768(endosome)|GO:0005886(plasma membrane)|GO:0007155(cell adhesion)|GO:0007158(neuron cell-cell adhesion)|GO:0007626(locomotory behavior)|GO:0009897(external side of plasma membrane)|GO:0016020(membrane)|GO:0016021(integral to membrane)|GO:0016337(cell-cell adhesion)|GO:0016477(cell migration)|GO:0031410(cytoplasmic vesicle)
Spsb1	0.000251947	-1.95793	ref|Mus musculus splA/ryanodine receptor domain and SOCS box containing 1 (Spsb1), mRNA [NM_029035]	GO:0004842(ubiquitin-protein ligase activity)|GO:0005737(cytoplasm)|GO:0035556(intracellular signal transduction)
AK085881	2.1927e-05	-1.96695	gb|Mus musculus 16 days neonate heart cDNA, RIKEN full-length enriched library, clone:D830023G23 product:unclassifiable, full insert sequence. [AK085881]
chr10:126818382-126856582_R	0.000158269	-1.96727	lincRNA:chr10:126818382-126856582 reverse strand
ENSMUST00000120168	0.0175476	-1.97497	ens|predicted gene 13902 [Source:MGI Symbol;Acc:MGI:3652326] [ENSMUST00000120168]
chr18:90750100-90772025_F	1.9024e-05	-1.97585	lincRNA:chr18:90750100-90772025 forward strand
Gm5106	0.0336559	-1.97766	ref|PREDICTED: Mus musculus predicted gene 5106 (Gm5106), transcript variant X1, misc_RNA [XR_868237]	GO:0003674(molecular_function)|GO:0005575(cellular_component)|GO:0008150(biological_process)
Izumo1r	9.90735e-06	-1.98534	ref|Mus musculus IZUMO1 receptor, JUNO (Izumo1r), transcript variant 2, mRNA [NM_176807]	GO:0004872(receptor activity)|GO:0005515(protein binding)|GO:0005542(folic acid binding)|GO:0005886(plasma membrane)|GO:0007155(cell adhesion)|GO:0007338(single fertilization)|GO:0007342(fusion of sperm to egg plasma membrane)|GO:0016020(membrane)|GO:0031225(anchored to membrane)|GO:0035036(sperm-egg recognition)
Elfn2	0.016696	-1.98653	ref|PREDICTED: Mus musculus leucine rich repeat and fibronectin type III, extracellular 2 (Elfn2), transcript variant X1, mRNA [XM_006520678]	GO:0004864(protein phosphatase inhibitor activity)|GO:0005615(extracellular space)|GO:0010923(negative regulation of phosphatase activity)|GO:0016020(membrane)|GO:0016021(integral to membrane)|GO:0019902(phosphatase binding)
Gm31711	6.89124e-05	-1.99378	ref|PREDICTED: Mus musculus predicted gene, 31711 (Gm31711), transcript variant X2, ncRNA [XR_382099]
Vax2	7.0426e-05	-2.00002	ref|Mus musculus ventral anterior homeobox 2 (Vax2), mRNA [NM_011912]	GO:0000122(negative regulation of transcription from RNA polymerase II promoter)|GO:0001162(RNA polymerase II intronic transcription regulatory region sequence-specific DNA binding)|GO:0001227(RNA polymerase II transcription regulatory region sequence-specific DNA binding transcription factor activity involved in negative regulation of transcription)|GO:0003677(DNA binding)|GO:0003700(sequence-sp…
Lsamp	5.63039e-05	-2.00352	ref|PREDICTED: Mus musculus limbic system-associated membrane protein (Lsamp), transcript variant X1, mRNA [XM_006522201]	GO:0005886(plasma membrane)|GO:0007155(cell adhesion)|GO:0016020(membrane)|GO:0031225(anchored to membrane)|GO:0035641(locomotory exploration behavior)
4732440D04Rik	0.000966773	-2.02064	gb|Mus musculus 6 days neonate skin cDNA, RIKEN full-length enriched library, clone:A030014E13 product:hypothetical protein, full insert sequence. [AK137762]	GO:0003674(molecular_function)|GO:0005575(cellular_component)|GO:0008150(biological_process)
chr6:12072440-12075161_R	0.000284994	-2.02889	lincRNA:chr6:12072440-12075161 reverse strand
Pip5k1a	0.00136213	-2.04105	ens|phosphatidylinositol-4-phosphate 5-kinase, type 1 alpha [Source:MGI Symbol;Acc:MGI:107929] [ENSMUST00000107229]	GO:0000166(nucleotide binding)|GO:0005515(protein binding)|GO:0005524(ATP binding)|GO:0005634(nucleus)|GO:0005654(nucleoplasm)|GO:0005737(cytoplasm)|GO:0005829(cytosol)|GO:0005847(mRNA cleavage and polyadenylation specificity factor complex)|GO:0005886(plasma membrane)|GO:0005925(focal adhesion)|GO:0006661(phosphatidylinositol biosynthetic process)|GO:0008654(phospholipid biosynthetic process)|GO…
Gfra4	0.00115465	-2.04233	ref|Mus musculus glial cell line derived neurotrophic factor family receptor alpha 4 (Gfra4), transcript variant 4, mRNA [NM_001271002]	GO:0004872(receptor activity)|GO:0005576(extracellular region)|GO:0005615(extracellular space)|GO:0005886(plasma membrane)|GO:0007169(transmembrane receptor protein tyrosine kinase signaling pathway)|GO:0015026(coreceptor activity)|GO:0016020(membrane)|GO:0016167(glial cell-derived neurotrophic factor receptor activity)|GO:0030279(negative regulation of ossification)|GO:0031225(anchored to membra…
Olfr1225	9.90735e-06	-2.04309	ref|Mus musculus olfactory receptor 1225 (Olfr1225), mRNA [NM_146891]	GO:0004888(transmembrane signaling receptor activity)|GO:0004984(olfactory receptor activity)|GO:0007186(G-protein coupled receptor signaling pathway)|GO:0007608(sensory perception of smell)|GO:0016021(integral to membrane)|GO:0050907(detection of chemical stimulus involved in sensory perception)
chr1:134171292-134176062_R	9.90735e-06	-2.04554	lincRNA:chr1:134171292-134176062 reverse strand
Olfr1153	0.000450317	-2.05754	ref|Mus musculus olfactory receptor 1153 (Olfr1153), mRNA [NM_146640]	GO:0004984(olfactory receptor activity)|GO:0005549(odorant binding)|GO:0007186(G-protein coupled receptor signaling pathway)|GO:0007608(sensory perception of smell)|GO:0016021(integral to membrane)
Sptbn2	4.30787e-05	-2.05836	gb|Mus musculus adult male spinal cord cDNA, RIKEN full-length enriched library, clone:A330064E06 product:Beta-spectrin 2 (Fragment) homolog [Mus musculus], full insert sequence. [AK138560]	GO:0000139(Golgi membrane)|GO:0001917(photoreceptor inner segment)|GO:0005615(extracellular space)|GO:0005768(endosome)|GO:0005829(cytosol)|GO:0005886(plasma membrane)|GO:0007416(synapse assembly)|GO:0008021(synaptic vesicle)|GO:0008091(spectrin)|GO:0016079(synaptic vesicle exocytosis)|GO:0016192(vesicle-mediated transport)|GO:0016324(apical plasma membrane)|GO:0021692(cerebellar Purkinje cell la…
chr15:78404840-78412046_R	0.000553691	-2.07458	lincRNA:chr15:78404840-78412046 reverse strand
Pnma2	3.69045e-05	-2.07493	ref|Mus musculus paraneoplastic antigen MA2 (Pnma2), mRNA [NM_175498]	GO:0003674(molecular_function)|GO:0005575(cellular_component)|GO:0005634(nucleus)|GO:0008150(biological_process)
chr5:22801058-22939737_F	0.0137254	-2.07522	lincRNA:chr5:22801058-22939737 forward strand
chr17:88225376-88238756_F	7.33496e-05	-2.08897	lincRNA:chr17:88225376-88238756 forward strand
Gm10536	8.34002e-05	-2.09123	ref|Mus musculus predicted gene 10536 (Gm10536), long non-coding RNA [NR_033455]
Folr1	3.03761e-05	-2.09946	ref|Mus musculus folate receptor 1 (adult) (Folr1), transcript variant 2, mRNA [NM_008034]	GO:0001947(heart looping)|GO:0003147(neural crest cell migration involved in heart formation)|GO:0003253(cardiac neural crest cell migration involved in outflow tract morphogenesis)|GO:0004872(receptor activity)|GO:0005542(folic acid binding)|GO:0005576(extracellular region)|GO:0005634(nucleus)|GO:0005768(endosome)|GO:0005886(plasma membrane)|GO:0005903(brush border)|GO:0006620(posttranslational …
chr18:5951953-5952386_F	7.93751e-05	-2.1093	lincRNA:chr18:5951953-5952386 forward strand
DV659458	9.90735e-06	-2.12483	gb|DS178B_H12 Eppig [DV659458]
Cdc6	0.00303721	-2.12919	ref|Mus musculus cell division cycle 6 (Cdc6), transcript variant 1, mRNA [NM_011799]	GO:0000166(nucleotide binding)|GO:0000278(mitotic cell cycle)|GO:0000922(spindle pole)|GO:0003682(chromatin binding)|GO:0005524(ATP binding)|GO:0005634(nucleus)|GO:0005654(nucleoplasm)|GO:0005737(cytoplasm)|GO:0005794(Golgi apparatus)|GO:0005819(spindle)|GO:0005829(cytosol)|GO:0006260(DNA replication)|GO:0006270(DNA-dependent DNA replication initiation)|GO:0007049(cell cycle)|GO:0019900(kinase bi…
Ahnak	0.000202814	-2.13007	ref|Mus musculus AHNAK nucleoprotein (desmoyokin) (Ahnak), transcript variant 3, mRNA [NM_001039959]	GO:0003723(RNA binding)|GO:0005634(nucleus)|GO:0005737(cytoplasm)|GO:0005765(lysosomal membrane)|GO:0005829(cytosol)|GO:0005886(plasma membrane)|GO:0005911(cell-cell junction)|GO:0005925(focal adhesion)|GO:0015629(actin cytoskeleton)|GO:0016020(membrane)|GO:0030315(T-tubule)|GO:0031982(vesicle)|GO:0042383(sarcolemma)|GO:0043034(costamere)|GO:0043484(regulation of RNA splicing)|GO:0044291(cell-cel…
Elmo1	5.60938e-05	-2.13142	ens|engulfment and cell motility 1 [Source:MGI Symbol;Acc:MGI:2153044] [ENSMUST00000181429]	GO:0005085(guanyl-nucleotide exchange factor activity)|GO:0005515(protein binding)|GO:0005737(cytoplasm)|GO:0005886(plasma membrane)|GO:0006909(phagocytosis)|GO:0006911(phagocytosis, engulfment)|GO:0006915(apoptotic process)|GO:0016020(membrane)|GO:0016477(cell migration)|GO:0016601(Rac protein signal transduction)|GO:0017124(SH3 domain binding)|GO:0030029(actin filament-based process)|GO:0030036…
Lzts3	0.000196468	-2.13756	ref|Mus musculus leucine zipper, putative tumor suppressor family member 3 (Lzts3), transcript variant 1, mRNA [NM_197945]	GO:0005737(cytoplasm)|GO:0005856(cytoskeleton)|GO:0005886(plasma membrane)|GO:0014069(postsynaptic density)|GO:0016020(membrane)|GO:0030054(cell junction)|GO:0030165(PDZ domain binding)|GO:0043197(dendritic spine)|GO:0043621(protein self-association)|GO:0045202(synapse)|GO:0045211(postsynaptic membrane)|GO:0051260(protein homooligomerization)
Prss44	3.69045e-05	-2.14436	ens|protease, serine 44 [Source:MGI Symbol;Acc:MGI:1920586] [ENSMUST00000141089]	GO:0004252(serine-type endopeptidase activity)|GO:0005737(cytoplasm)|GO:0006508(proteolysis)|GO:0008233(peptidase activity)|GO:0008236(serine-type peptidase activity)|GO:0016020(membrane)|GO:0016021(integral to membrane)|GO:0016787(hydrolase activity)
ENSMUST00000120046	5.995e-05	-2.14871	ens|predicted gene 5942 [Source:MGI Symbol;Acc:MGI:3646003] [ENSMUST00000120046]
4933405E24Rik	0.000298288	-2.15352	ref|Mus musculus RIKEN cDNA 4933405E24 gene (4933405E24Rik), long non-coding RNA [NR_045506]
Gm4470	6.11872e-05	-2.17028	gb|602334681F2 NCI_CGAP_Mam1 Mus musculus cDNA clone IMAGE:4457756 5'. [BG175686]
Cxcl1	0.00283309	-2.178	ref|Mus musculus chemokine (C-X-C motif) ligand 1 (Cxcl1), mRNA [NM_008176]	GO:0002237(response to molecule of bacterial origin)|GO:0002526(acute inflammatory response)|GO:0005125(cytokine activity)|GO:0005576(extracellular region)|GO:0005615(extracellular space)|GO:0006935(chemotaxis)|GO:0006952(defense response)|GO:0006954(inflammatory response)|GO:0006955(immune response)|GO:0007186(G-protein coupled receptor signaling pathway)|GO:0007204(elevation of cytosolic calciu…
Olfr1260	0.000277233	-2.19081	ref|Mus musculus olfactory receptor 1260 (Olfr1260), mRNA [NM_146981]	GO:0004888(transmembrane signaling receptor activity)|GO:0004984(olfactory receptor activity)|GO:0007186(G-protein coupled receptor signaling pathway)|GO:0007608(sensory perception of smell)|GO:0016021(integral to membrane)|GO:0050907(detection of chemical stimulus involved in sensory perception)
Gm12440	0.000238933	-2.19329	ref|Mus musculus predicted gene 12440 (Gm12440), long non-coding RNA [NR_110516]
Egfr	0.0298489	-2.19479	gb|Mus musculus 7 days embryo whole body cDNA, RIKEN full-length enriched library, clone:C430014G08 product:unclassifiable, full insert sequence. [AK049452]	GO:0000166(nucleotide binding)|GO:0000186(activation of MAPKK activity)|GO:0000902(cell morphogenesis)|GO:0001892(embryonic placenta development)|GO:0001934(positive regulation of protein phosphorylation)|GO:0001942(hair follicle development)|GO:0003682(chromatin binding)|GO:0004672(protein kinase activity)|GO:0004713(protein tyrosine kinase activity)|GO:0004714(transmembrane receptor protein tyr…
Cdcp1	6.75781e-05	-2.20107	ens|CUB domain containing protein 1 [Source:MGI Symbol;Acc:MGI:2442010] [ENSMUST00000140915]	GO:0003674(molecular_function)|GO:0005575(cellular_component)|GO:0005886(plasma membrane)|GO:0008150(biological_process)|GO:0016020(membrane)|GO:0016021(integral to membrane)
BU554916	1.42335e-05	-2.20769	gb|AGENCOURT_10254631 NIH_MGC_143 Mus musculus cDNA clone IMAGE:6582264 5', mRNA sequence [BU554916]
G630064G18Rik	9.51187e-06	-2.20962	gb|Mus musculus 2 days neonate sympathetic ganglion cDNA, RIKEN full-length enriched library, clone:7120411K04 product:unclassifiable, full insert sequence. [AK148584]
Cox7b2	1.89344e-05	-2.21637	ref|Mus musculus cytochrome c oxidase subunit VIIb2 (Cox7b2), mRNA [NM_030052]	GO:0003674(molecular_function)|GO:0005739(mitochondrion)|GO:0045277(respiratory chain complex IV)
Gm3455	0.000187251	-2.21989	gb|Mus musculus adult male olfactory brain cDNA, RIKEN full-length enriched library, clone:6430528A12 product:unclassifiable, full insert sequence. [AK032368]
chr5:34696192-34722842_F	0.0213517	-2.22698	lincRNA:chr5:34696192-34722842 forward strand
Ccr8	0.000210032	-2.23707	ref|Mus musculus chemokine (C-C motif) receptor 8 (Ccr8), mRNA [NM_007720]	GO:0004871(signal transducer activity)|GO:0004930(G-protein coupled receptor activity)|GO:0004950(chemokine receptor activity)|GO:0005515(protein binding)|GO:0005886(plasma membrane)|GO:0006935(chemotaxis)|GO:0006955(immune response)|GO:0007165(signal transduction)|GO:0007186(G-protein coupled receptor signaling pathway)|GO:0007204(elevation of cytosolic calcium ion concentration)|GO:0016020(memb…
chr9:27153416-27153677_F	1.14575e-05	-2.23708	lincRNA:chr9:27153416-27153677 forward strand
Cabp5	0.000174619	-2.23761	ref|Mus musculus calcium binding protein 5 (Cabp5), mRNA [NM_013877]	GO:0005509(calcium ion binding)|GO:0005737(cytoplasm)|GO:0005829(cytosol)|GO:0046872(metal ion binding)
Wif1	0.0011192	-2.23824	ref|Mus musculus Wnt inhibitory factor 1 (Wif1), mRNA [NM_011915]	GO:0005576(extracellular region)|GO:0007275(multicellular organismal development)|GO:0016055(Wnt receptor signaling pathway)|GO:0017147(Wnt-protein binding)|GO:0030178(negative regulation of Wnt receptor signaling pathway)|GO:0045600(positive regulation of fat cell differentiation)
AK081140	0.000691837	-2.23829	gb|Mus musculus 10 days neonate cerebellum cDNA, RIKEN full-length enriched library, clone:B930092D12 product:unclassifiable, full insert sequence. [AK081140]
4933432K03Rik	0.000103985	-2.24547	gb|Mus musculus adult male testis cDNA, RIKEN full-length enriched library, clone:4930433G11 product:hypothetical protein, full insert sequence. [AK015302]
Gm33874	2.3312e-05	-2.25353	ref|PREDICTED: Mus musculus predicted gene, 33874 (Gm33874), ncRNA [XR_387552]
LOC101055849	1.0948e-05	-2.25538	gb|Mus musculus 0 day neonate thymus cDNA, RIKEN full-length enriched library, clone:A430082A11 product:unclassifiable, full insert sequence. [AK040272]
Slc7a15	2.078e-05	-2.25623	ref|Mus musculus solute carrier family 7 (cationic amino acid transporter, y+ system), member 15 (Slc7a15), transcript variant 3, mRNA [NM_001286385]	GO:0005515(protein binding)|GO:0005887(integral to plasma membrane)|GO:0006865(amino acid transport)|GO:0015171(amino acid transmembrane transporter activity)|GO:0015179(L-amino acid transmembrane transporter activity)|GO:0015297(antiporter activity)|GO:0043234(protein complex)|GO:0046982(protein heterodimerization activity)
AI549920	1.5738e-05	-2.25831	gb|vw99f08.x1 Soares_thymus_2NbMT Mus musculus cDNA clone IMAGE:1263111 3'. [AI549920]
Rs1	0.000223465	-2.27505	ref|Mus musculus retinoschisis (X-linked, juvenile) 1 (human) (Rs1), mRNA [NM_011302]	GO:0001786(phosphatidylserine binding)|GO:0005546(phosphatidylinositol-4,5-bisphosphate binding)|GO:0005547(phosphatidylinositol-3,4,5-trisphosphate binding)|GO:0005576(extracellular region)|GO:0005615(extracellular space)|GO:0005886(plasma membrane)|GO:0007155(cell adhesion)|GO:0007601(visual perception)|GO:0008289(lipid binding)|GO:0008429(phosphatidylethanolamine binding)|GO:0010314(phosphatid…
Cnksr1	0.00031179	-2.27727	ref|Mus musculus connector enhancer of kinase suppressor of Ras 1 (Cnksr1), mRNA [NM_001081047]	GO:0005938(cell cortex)|GO:0007265(Ras protein signal transduction)|GO:0007266(Rho protein signal transduction)|GO:0030674(protein binding, bridging)
chr5:106121842-106127192_R	0.0408641	-2.28993	lincRNA:chr5:106121842-106127192 reverse strand
chr16:8738782-8830148_R	0.00193287	-2.29667	lincRNA:chr16:8738782-8830148 reverse strand
BM932969	0.000173783	-2.3198	gb|UI-M-CG0p-brl-d-01-0-UI.r1 NIH_BMAP_Ret4_S2 Mus musculus cDNA clone UI-M-CG0p-brl-d-01-0-UI 5', mRNA sequence [BM932969]
Enho	0.0003059	-2.32508	ref|Mus musculus energy homeostasis associated (Enho), mRNA [NM_027147]	GO:0005179(hormone activity)|GO:0005515(protein binding)|GO:0005576(extracellular region)|GO:0005886(plasma membrane)|GO:0045747(positive regulation of Notch signaling pathway)
Sgol2a	0.000146922	-2.32965	ref|Mus musculus shugoshin-like 2a (S. pombe) (Sgol2a), transcript variant 2, mRNA [NM_001177867]	GO:0000775(chromosome, centromeric region)|GO:0000776(kinetochore)|GO:0000779(condensed chromosome, centromeric region)|GO:0000780(condensed nuclear chromosome, centromeric region)|GO:0005515(protein binding)|GO:0005634(nucleus)|GO:0005654(nucleoplasm)|GO:0005694(chromosome)|GO:0007049(cell cycle)|GO:0007059(chromosome segregation)|GO:0007140(male meiosis)|GO:0007143(female meiosis)|GO:0008104(pr…
Ermard	9.90735e-06	-2.33483	gb|Mus musculus activated spleen cDNA, RIKEN full-length enriched library, clone:F830034K24 product:hypothetical protein, full insert sequence. [AK089867]	GO:0003674(molecular_function)|GO:0005575(cellular_component)|GO:0008150(biological_process)
Gm9924	0.0217815	-2.34522	gb|Mus musculus 7 days neonate cerebellum cDNA, RIKEN full-length enriched library, clone:A730042M21 product:hypothetical protein, full insert sequence. [AK042950]	GO:0003674(molecular_function)|GO:0005575(cellular_component)|GO:0008150(biological_process)
Pvrl4	0.00010802	-2.35484	ref|Mus musculus poliovirus receptor-related 4 (Pvrl4), transcript variant 1, mRNA [NM_027893]	GO:0004872(receptor activity)|GO:0005102(receptor binding)|GO:0005886(plasma membrane)|GO:0005887(integral to plasma membrane)|GO:0005912(adherens junction)|GO:0005913(cell-cell adherens junction)|GO:0007155(cell adhesion)|GO:0007156(homophilic cell adhesion)|GO:0007157(heterophilic cell-cell adhesion)|GO:0008037(cell recognition)|GO:0016020(membrane)|GO:0016021(integral to membrane)|GO:0016337(c…
chr11:18367482-18393258_R	8.23827e-05	-2.35534	lincRNA:chr11:18367482-18393258 reverse strand
S100a9	0.000479157	-2.36351	ref|Mus musculus S100 calcium binding protein A9 (calgranulin B) (S100a9), transcript variant 1, mRNA [NM_001281852]	GO:0002376(immune system process)|GO:0002523(leukocyte migration involved in inflammatory response)|GO:0002793(positive regulation of peptide secretion)|GO:0005509(calcium ion binding)|GO:0005576(extracellular region)|GO:0005615(extracellular space)|GO:0005634(nucleus)|GO:0005654(nucleoplasm)|GO:0005737(cytoplasm)|GO:0005829(cytosol)|GO:0005856(cytoskeleton)|GO:0005886(plasma membrane)|GO:0006417…
Lrrc66	8.21864e-05	-2.36974	ref|Mus musculus leucine rich repeat containing 66 (Lrrc66), mRNA [NM_153568]	GO:0004860(protein kinase inhibitor activity)|GO:0005737(cytoplasm)|GO:0006469(negative regulation of protein kinase activity)|GO:0016020(membrane)|GO:0016021(integral to membrane)|GO:0019221(cytokine-mediated signaling pathway)|GO:0046426(negative regulation of JAK-STAT cascade)
ENSMUST00000119998	9.65757e-06	-2.37308	ens|major urinary protein, pseudogene 21 [Source:MGI Symbol;Acc:MGI:3652151] [ENSMUST00000119998]
Pinx1	8.33419e-05	-2.37541	ref|Mus musculus PIN2/TERF1 interacting, telomerase inhibitor 1 (Pinx1), mRNA [NM_028228]	GO:0000228(nuclear chromosome)|GO:0000775(chromosome, centromeric region)|GO:0000776(kinetochore)|GO:0000781(chromosome, telomeric region)|GO:0000784(nuclear chromosome, telomeric region)|GO:0003676(nucleic acid binding)|GO:0005634(nucleus)|GO:0005694(chromosome)|GO:0005730(nucleolus)|GO:0005819(spindle)|GO:0007004(telomere maintenance via telomerase)|GO:0007080(mitotic metaphase plate congressio…
Pik3ca	1.77906e-05	-2.37708	ref|Mus musculus phosphatidylinositol 3-kinase, catalytic, alpha polypeptide (Pik3ca), mRNA [NM_008839]	GO:0000166(nucleotide binding)|GO:0001525(angiogenesis)|GO:0001889(liver development)|GO:0002250(adaptive immune response)|GO:0004674(protein serine/threonine kinase activity)|GO:0005515(protein binding)|GO:0005524(ATP binding)|GO:0005737(cytoplasm)|GO:0005886(plasma membrane)|GO:0005942(phosphatidylinositol 3-kinase complex)|GO:0005943(1-phosphatidylinositol-4-phosphate 3-kinase, class IA comple…
Snhg9	0.00327761	-2.38479	ref|Mus musculus small nucleolar RNA host gene 9 (Snhg9), long non-coding RNA [NR_027900]	GO:0003674(molecular_function)|GO:0005575(cellular_component)|GO:0008150(biological_process)
chr15:85502461-85524051_R	0.000437624	-2.39658	lincRNA:chr15:85502461-85524051 reverse strand
chr16:90008636-90015586_F	1.67215e-05	-2.41806	lincRNA:chr16:90008636-90015586 forward strand
Serpini2	9.90735e-06	-2.42019	ref|Mus musculus serine (or cysteine) peptidase inhibitor, clade I, member 2 (Serpini2), mRNA [NM_026460]	GO:0004867(serine-type endopeptidase inhibitor activity)|GO:0005576(extracellular region)|GO:0005615(extracellular space)|GO:0010466(negative regulation of peptidase activity)|GO:0030155(regulation of cell adhesion)|GO:0030414(peptidase inhibitor activity)|GO:0070062(extracellular vesicular exosome)
Rtn4rl2	7.01822e-06	-2.42429	ref|Mus musculus reticulon 4 receptor-like 2 (Rtn4rl2), mRNA [NM_199223]	GO:0004860(protein kinase inhibitor activity)|GO:0004872(receptor activity)|GO:0005737(cytoplasm)|GO:0005886(plasma membrane)|GO:0006469(negative regulation of protein kinase activity)|GO:0007166(cell surface receptor signaling pathway)|GO:0009897(external side of plasma membrane)|GO:0009986(cell surface)|GO:0010977(negative regulation of neuron projection development)|GO:0016020(membrane)|GO:001…
Ccdc172	0.00026259	-2.44577	ref|Mus musculus coiled-coil domain containing 172 (Ccdc172), mRNA [NM_029372]	GO:0003674(molecular_function)|GO:0005737(cytoplasm)|GO:0008150(biological_process)|GO:0042995(cell projection)|GO:0097225(sperm midpiece)
B020031M17Rik	9.90735e-06	-2.45189	ref|Mus musculus RIKEN cDNA B020031M17 gene (B020031M17Rik), mRNA [NM_001033769]	GO:0003674(molecular_function)|GO:0005575(cellular_component)|GO:0008150(biological_process)
AK042514	3.62387e-05	-2.45356	gb|Mus musculus 3 days neonate thymus cDNA, RIKEN full-length enriched library, clone:A630098M21 product:unclassifiable, full insert sequence. [AK042514]
Dnajc12	0.000641686	-2.46821	ref|Mus musculus DnaJ (Hsp40) homolog, subfamily C, member 12 (Dnajc12), transcript variant 1, mRNA [NM_013888]	GO:0005737(cytoplasm)|GO:0008150(biological_process)
Gm33594	1.51583e-05	-2.47889	ref|PREDICTED: Mus musculus predicted gene, 33594 (Gm33594), transcript variant X1, ncRNA [XR_399788]
Saa2	0.000294255	-2.4796	ref|Mus musculus serum amyloid A 2 (Saa2), mRNA [NM_011314]	GO:0001664(G-protein coupled receptor binding)|GO:0005515(protein binding)|GO:0005576(extracellular region)|GO:0005615(extracellular space)|GO:0005881(cytoplasmic microtubule)|GO:0006953(acute-phase response)|GO:0034364(high-density lipoprotein particle)|GO:0035634(response to stilbenoid)|GO:0042056(chemoattractant activity)|GO:0060326(cell chemotaxis)|GO:0070062(extracellular vesicular exosome)
chr10:84010161-84016083_R	9.90735e-06	-2.49785	lincRNA:chr10:84010161-84016083 reverse strand
Nat3	7.01822e-06	-2.50014	ref|Mus musculus N-acetyltransferase 3 (Nat3), mRNA [NM_008674]	GO:0004060(arylamine N-acetyltransferase activity)|GO:0005737(cytoplasm)|GO:0005886(plasma membrane)|GO:0008152(metabolic process)|GO:0015179(L-amino acid transmembrane transporter activity)|GO:0015807(L-amino acid transport)|GO:0016407(acetyltransferase activity)|GO:0016740(transferase activity)|GO:0016746(transferase activity, transferring acyl groups)
Cacna1h	1.51668e-05	-2.50199	ref|Mus musculus calcium channel, voltage-dependent, T type, alpha 1H subunit (Cacna1h), transcript variant 1, mRNA [NM_021415]	GO:0005216(ion channel activity)|GO:0005244(voltage-gated ion channel activity)|GO:0005245(voltage-gated calcium channel activity)|GO:0005248(voltage-gated sodium channel activity)|GO:0005262(calcium channel activity)|GO:0005515(protein binding)|GO:0005634(nucleus)|GO:0005737(cytoplasm)|GO:0005891(voltage-gated calcium channel complex)|GO:0005901(caveola)|GO:0006810(transport)|GO:0006811(ion tran…
Atp11a	3.92874e-05	-2.50759	ref|Mus musculus ATPase, class VI, type 11A (Atp11a), transcript variant 2, mRNA [NM_001293667]	GO:0000166(nucleotide binding)|GO:0000287(magnesium ion binding)|GO:0004012(phospholipid-translocating ATPase activity)|GO:0005524(ATP binding)|GO:0005765(lysosomal membrane)|GO:0005768(endosome)|GO:0005783(endoplasmic reticulum)|GO:0005886(plasma membrane)|GO:0006810(transport)|GO:0006869(lipid transport)|GO:0015914(phospholipid transport)|GO:0016020(membrane)|GO:0016021(integral to membrane)|GO…
chr2:135472670-135484220_R	1.51642e-05	-2.53669	lincRNA:chr2:135472670-135484220 reverse strand
chr3:58118325-58136550_F	3.24984e-05	-2.54006	lincRNA:chr3:58118325-58136550 forward strand
chr3:36280098-36347798_F	3.03132e-05	-2.55523	lincRNA:chr3:36280098-36347798 forward strand
chr8:49866197-49866841_R	0.000245563	-2.59514	lincRNA:chr8:49866197-49866841 reverse strand
4932431P20Rik	9.90735e-06	-2.59655	ref|PREDICTED: Mus musculus RIKEN cDNA 4932431P20 gene (4932431P20Rik), transcript variant X2, misc_RNA [XR_882006]
AK076790	2.15735e-05	-2.59716	gb|Mus musculus adult male testis cDNA, RIKEN full-length enriched library, clone:4930458C01 product:unclassifiable, full insert sequence. [AK076790]
Gm32894	0.000142255	-2.59775	ref|PREDICTED: Mus musculus predicted gene, 32894 (Gm32894), transcript variant X1, ncRNA [XR_390557]
chr4:131905739-131910814_F	0.0142672	-2.60857	lincRNA:chr4:131905739-131910814 forward strand
chr11:97505439-97522274_F	0.000482936	-2.61582	lincRNA:chr11:97505439-97522274 forward strand
Gm10856	0.00179554	-2.62881	gb|Mus musculus ES cells cDNA, RIKEN full-length enriched library, clone:C330035O10 product:hypothetical protein, full insert sequence. [AK141242]	GO:0003674(molecular_function)|GO:0005575(cellular_component)|GO:0008150(biological_process)
Krtap19-5	0.0094292	-2.64096	ref|Mus musculus keratin associated protein 19-5 (Krtap19-5), mRNA [NM_010676]	GO:0003674(molecular_function)|GO:0005575(cellular_component)|GO:0005882(intermediate filament)|GO:0008150(biological_process)
Gm6537	0.00274367	-2.65318	ref|Mus musculus predicted gene 6537 (Gm6537), mRNA [NM_001195091]	GO:0003674(molecular_function)|GO:0005575(cellular_component)|GO:0008150(biological_process)
Saa1	0.000273021	-2.65383	ref|Mus musculus serum amyloid A 1 (Saa1), mRNA [NM_009117]	GO:0001664(G-protein coupled receptor binding)|GO:0005515(protein binding)|GO:0005576(extracellular region)|GO:0005615(extracellular space)|GO:0005881(cytoplasmic microtubule)|GO:0006953(acute-phase response)|GO:0008201(heparin binding)|GO:0008203(cholesterol metabolic process)|GO:0034364(high-density lipoprotein particle)|GO:0042056(chemoattractant activity)|GO:0060326(cell chemotaxis)|GO:007006…
Ltc4s	0.0176127	-2.66292	ref|Mus musculus leukotriene C4 synthase (Ltc4s), mRNA [NM_008521]	GO:0004364(glutathione transferase activity)|GO:0004464(leukotriene-C4 synthase activity)|GO:0004602(glutathione peroxidase activity)|GO:0005634(nucleus)|GO:0005635(nuclear envelope)|GO:0005783(endoplasmic reticulum)|GO:0006691(leukotriene metabolic process)|GO:0008047(enzyme activator activity)|GO:0008289(lipid binding)|GO:0016020(membrane)|GO:0016021(integral to membrane)|GO:0016829(lyase activ…
Dab2	7.01822e-06	-2.74961	ref|Mus musculus disabled 2, mitogen-responsive phosphoprotein (Dab2), transcript variant 4, mRNA [NM_001102400]	GO:0000904(cell morphogenesis involved in differentiation)|GO:0001650(fibrillar center)|GO:0001701(in utero embryonic development)|GO:0001921(positive regulation of receptor recycling)|GO:0001934(positive regulation of protein phosphorylation)|GO:0002092(positive regulation of receptor internalization)|GO:0005178(integrin binding)|GO:0005515(protein binding)|GO:0005546(phosphatidylinositol-4,5-bi…
Stra6	1.06831e-05	-2.75504	ref|Mus musculus stimulated by retinoic acid gene 6 (Stra6), transcript variant 2, mRNA [NM_009291]	GO:0001568(blood vessel development)|GO:0001822(kidney development)|GO:0003184(pulmonary valve morphogenesis)|GO:0003281(ventricular septum development)|GO:0004872(receptor activity)|GO:0005515(protein binding)|GO:0005886(plasma membrane)|GO:0006810(transport)|GO:0007507(heart development)|GO:0007612(learning)|GO:0007631(feeding behavior)|GO:0016020(membrane)|GO:0016021(integral to membrane)|GO:0…
Ppp2r4	0.00044925	-2.76053	ref|Mus musculus protein phosphatase 2A activator, regulatory subunit B (Ppp2r4), mRNA [NM_138748]	GO:0000159(protein phosphatase type 2A complex)|GO:0000166(nucleotide binding)|GO:0003755(peptidyl-prolyl cis-trans isomerase activity)|GO:0005102(receptor binding)|GO:0005524(ATP binding)|GO:0005634(nucleus)|GO:0005654(nucleoplasm)|GO:0005737(cytoplasm)|GO:0008160(protein tyrosine phosphatase activator activity)|GO:0016853(isomerase activity)|GO:0016887(ATPase activity)|GO:0019211(phosphatase ac…
Thop1	3.34532e-05	-2.76529	ens|thimet oligopeptidase 1 [Source:MGI Symbol;Acc:MGI:1354165] [ENSMUST00000167658]	GO:0004222(metalloendopeptidase activity)|GO:0005737(cytoplasm)|GO:0005758(mitochondrial intermembrane space)|GO:0006508(proteolysis)|GO:0006518(peptide metabolic process)|GO:0008233(peptidase activity)|GO:0008237(metallopeptidase activity)|GO:0016787(hydrolase activity)|GO:0035556(intracellular signal transduction)|GO:0042277(peptide binding)|GO:0046872(metal ion binding)
1700025B11Rik	1.7749e-05	-2.82837	ref|Mus musculus RIKEN cDNA 1700025B11 gene (1700025B11Rik), long non-coding RNA [NR_040310]
Crybb3	4.54097e-05	-2.87304	ref|Mus musculus crystallin, beta B3 (Crybb3), transcript variant 1, mRNA [NM_021352]	GO:0005212(structural constituent of eye lens)|GO:0007601(visual perception)
chr13:70745306-70837331_F	0.00946533	-2.88005	lincRNA:chr13:70745306-70837331 forward strand
1700065D16Rik	0.0178071	-2.99459	ref|Mus musculus RIKEN cDNA 1700065D16 gene (1700065D16Rik), transcript variant 1, mRNA [NM_001271569]	GO:0003674(molecular_function)|GO:0005575(cellular_component)|GO:0008150(biological_process)
chr1:78591605-78606083_R	7.02255e-05	-2.99473	lincRNA:chr1:78591605-78606083 reverse strand
Tenm4	0.0014377	-3.00033	ens|teneurin transmembrane protein 4 [Source:MGI Symbol;Acc:MGI:2447063] [ENSMUST00000129445]	GO:0000902(cell morphogenesis)|GO:0001702(gastrulation with mouth forming second)|GO:0005634(nucleus)|GO:0005737(cytoplasm)|GO:0005886(plasma membrane)|GO:0005887(integral to plasma membrane)|GO:0007157(heterophilic cell-cell adhesion)|GO:0007165(signal transduction)|GO:0007275(multicellular organismal development)|GO:0016020(membrane)|GO:0016021(integral to membrane)|GO:0030154(cell differentiat…
Dct	0.000129579	-3.00616	ref|Mus musculus dopachrome tautomerase (Dct), mRNA [NM_010024]	GO:0002052(positive regulation of neuroblast proliferation)|GO:0004167(dopachrome isomerase activity)|GO:0005737(cytoplasm)|GO:0005829(cytosol)|GO:0006583(melanin biosynthetic process from tyrosine)|GO:0008152(metabolic process)|GO:0016020(membrane)|GO:0016021(integral to membrane)|GO:0016491(oxidoreductase activity)|GO:0016853(isomerase activity)|GO:0021847(ventricular zone neuroblast division)|…
chr14:20893694-20903726_F	0.0186533	-3.03101	lincRNA:chr14:20893694-20903726 forward strand
Trpm1	3.68035e-05	-3.03819	ref|Mus musculus transient receptor potential cation channel, subfamily M, member 1 (Trpm1), transcript variant 2, mRNA [NM_001039104]	GO:0005216(ion channel activity)|GO:0005261(cation channel activity)|GO:0005262(calcium channel activity)|GO:0005886(plasma membrane)|GO:0006810(transport)|GO:0006811(ion transport)|GO:0007165(signal transduction)|GO:0007216(G-protein coupled glutamate receptor signaling pathway)|GO:0007601(visual perception)|GO:0016020(membrane)|GO:0016021(integral to membrane)|GO:0034220(ion transmembrane trans…
AI596374	9.90735e-06	-3.052	gb|vj53b09.x1 Knowles Solter mouse blastocyst B1 Mus musculus cDNA clone IMAGE:932729 3'. [AI596374]
Teddm2	0.00741995	-3.06983	ref|Mus musculus transmembrane epididymal family member 2 (Teddm2), mRNA [NM_178243]	GO:0003674(molecular_function)|GO:0005575(cellular_component)|GO:0008150(biological_process)
9430096G21Rik	9.90735e-06	-3.07819	gb|Mus musculus 12 days embryo embryonic body between diaphragm region and neck cDNA, RIKEN full-length enriched library, clone:9430096G21 product:unclassifiable, full insert sequence. [AK020526]
ENSMUST00000051080	0.0223404	-3.08191	ens|predicted gene 9806 [Source:MGI Symbol;Acc:MGI:3708646] [ENSMUST00000051080]
Gjd3	0.0090971	-3.12274	ref|Mus musculus gap junction protein, delta 3 (Gjd3), mRNA [NM_178596]	GO:0005216(ion channel activity)|GO:0005243(gap junction channel activity)|GO:0005886(plasma membrane)|GO:0005921(gap junction)|GO:0005922(connexon complex)|GO:0007154(cell communication)|GO:0009749(response to glucose stimulus)|GO:0009986(cell surface)|GO:0016020(membrane)|GO:0016021(integral to membrane)|GO:0016264(gap junction assembly)|GO:0030054(cell junction)|GO:0055085(transmembrane transp…
Gm33104	0.00427586	-3.15429	ref|PREDICTED: Mus musculus predicted gene, 33104 (Gm33104), transcript variant X2, ncRNA [XR_380141]
chr18:69923410-69965360_F	1.02226e-05	-3.15511	lincRNA:chr18:69923410-69965360 forward strand
H1fx	0.00136648	-3.21956	gb|AGENCOURT_10129125 NIH_MGC_134 Mus musculus cDNA clone IMAGE:6506165 5', mRNA sequence [BU511373]	GO:0003723(RNA binding)|GO:0005515(protein binding)|GO:0005634(nucleus)|GO:0005730(nucleolus)|GO:0045296(cadherin binding)
Tagln	0.000770895	-3.25232	ref|Mus musculus transgelin (Tagln), mRNA [NM_011526]	GO:0005737(cytoplasm)|GO:0007010(cytoskeleton organization)|GO:0030855(epithelial cell differentiation)|GO:0051015(actin filament binding)
chr5:20457725-20477550_R	0.00134502	-3.25794	lincRNA:chr5:20457725-20477550 reverse strand
ENSMUST00000118337	9.90735e-06	-3.26978	ens|predicted gene 11212 [Source:MGI Symbol;Acc:MGI:3651243] [ENSMUST00000118337]
Aqp9	0.000366636	-3.28174	ref|PREDICTED: Mus musculus aquaporin 9 (Aqp9), transcript variant X5, mRNA [XM_011242783]	GO:0005215(transporter activity)|GO:0005345(purine base transmembrane transporter activity)|GO:0005350(pyrimidine base transmembrane transporter activity)|GO:0005887(integral to plasma membrane)|GO:0006810(transport)|GO:0006833(water transport)|GO:0006863(purine base transport)|GO:0010033(response to organic substance)|GO:0015250(water channel activity)|GO:0015254(glycerol channel activity)|GO:00…
Gm35358	1.50373e-05	-3.28323	ref|PREDICTED: Mus musculus predicted gene, 35358 (Gm35358), ncRNA [XR_387890]
Prtn3	0.000115327	-3.30977	ref|Mus musculus proteinase 3 (Prtn3), mRNA [NM_011178]	GO:0004252(serine-type endopeptidase activity)|GO:0005515(protein binding)|GO:0005615(extracellular space)|GO:0005829(cytosol)|GO:0005886(plasma membrane)|GO:0006508(proteolysis)|GO:0006909(phagocytosis)|GO:0008233(peptidase activity)|GO:0008236(serine-type peptidase activity)|GO:0016787(hydrolase activity)|GO:0019899(enzyme binding)|GO:0030574(collagen catabolic process)|GO:0031012(extracellular…
Hk1os	0.000664482	-3.31824	ref|Mus musculus hexokinase 1, opposite strand (Hk1os), long non-coding RNA [NR_038038]
LOC102637491	0.0064257	-3.35352	ref|PREDICTED: Mus musculus uncharacterized LOC102637491 (LOC102637491), ncRNA [XR_373329]
1700049J03Rik	0.00597924	-3.37949	gb|Mus musculus adult male testis cDNA, RIKEN full-length enriched library, clone:1700049J03 product:hypothetical protein, full insert sequence. [AK006745]
ENSMUST00000178160	9.90735e-06	-3.41157	ens|predicted gene 379 [Source:MGI Symbol;Acc:MGI:2685225] [ENSMUST00000178160]
Moxd1	0.000121621	-3.43161	ref|Mus musculus monooxygenase, DBH-like 1 (Moxd1), mRNA [NM_021509]	GO:0003824(catalytic activity)|GO:0004497(monooxygenase activity)|GO:0004500(dopamine beta-monooxygenase activity)|GO:0005507(copper ion binding)|GO:0005615(extracellular space)|GO:0005783(endoplasmic reticulum)|GO:0005789(endoplasmic reticulum membrane)|GO:0006589(octopamine biosynthetic process)|GO:0016020(membrane)|GO:0016021(integral to membrane)|GO:0016491(oxidoreductase activity)|GO:0016715…
chr6:66216675-66234475_R	0.00410181	-3.4949	lincRNA:chr6:66216675-66234475 reverse strand
Gabra2	5.44175e-05	-3.49848	ens|gamma-aminobutyric acid (GABA) A receptor, subunit alpha 2 [Source:MGI Symbol;Acc:MGI:95614] [ENSMUST00000197124]	GO:0001505(regulation of neurotransmitter levels)|GO:0004890(GABA-A receptor activity)|GO:0005216(ion channel activity)|GO:0005230(extracellular ligand-gated ion channel activity)|GO:0005254(chloride channel activity)|GO:0005886(plasma membrane)|GO:0006810(transport)|GO:0006811(ion transport)|GO:0006821(chloride transport)|GO:0006836(neurotransmitter transport)|GO:0007214(gamma-aminobutyric acid …
Pax2	0.000277233	-3.52113	ref|Mus musculus paired box 2 (Pax2), mRNA [NM_011037]	GO:0000122(negative regulation of transcription from RNA polymerase II promoter)|GO:0000978(RNA polymerase II core promoter proximal region sequence-specific DNA binding)|GO:0000982(RNA polymerase II core promoter proximal region sequence-specific DNA binding transcription factor activity)|GO:0000987(core promoter proximal region sequence-specific DNA binding)|GO:0001655(urogenital system develop…
1700006J14Rik	0.015036	-3.53003	ref|PREDICTED: Mus musculus RIKEN cDNA 1700006J14 gene (1700006J14Rik), misc_RNA [XR_888044]	GO:0003674(molecular_function)|GO:0005575(cellular_component)|GO:0008150(biological_process)
Gm3772	0.00421022	-3.54836	ref|Mus musculus predicted gene 3772 (Gm3772), long non-coding RNA [NR_131156]	GO:0003674(molecular_function)|GO:0005575(cellular_component)|GO:0008150(biological_process)
Igdcc4	6.83588e-05	-3.58984	ref|Mus musculus immunoglobulin superfamily, DCC subclass, member 4 (Igdcc4), transcript variant 1, mRNA [NM_001290315]	GO:0003674(molecular_function)|GO:0005886(plasma membrane)|GO:0005887(integral to plasma membrane)|GO:0008150(biological_process)|GO:0016020(membrane)|GO:0016021(integral to membrane)
chr15:102947390-102971082_F	0.00745413	-3.61289	lincRNA:chr15:102947390-102971082 forward strand
chr7:26054813-26063725_F	0.01294	-3.66106	lincRNA:chr7:26054813-26063725 forward strand
chr6:90915489-90940052_R	0.000962381	-3.75973	lincRNA:chr6:90915489-90940052 reverse strand
BF470239	0.0032111	-3.78311	gb|UI-M-BH3-auv-e-02-0-UI.r1 NIH_BMAP_M_S4 Mus musculus cDNA clone UI-M-BH3-auv-e-02-0-UI 5'. [BF470239]
Capn11	0.00522164	-3.78691	ref|Mus musculus calpain 11 (Capn11), mRNA [NM_001013767]	GO:0001669(acrosomal vesicle)|GO:0004198(calcium-dependent cysteine-type endopeptidase activity)|GO:0005509(calcium ion binding)|GO:0005622(intracellular)|GO:0006508(proteolysis)|GO:0008233(peptidase activity)|GO:0008234(cysteine-type peptidase activity)|GO:0016787(hydrolase activity)|GO:0031410(cytoplasmic vesicle)|GO:0046872(metal ion binding)
Grin2d	0.000103985	-3.88054	ref|Mus musculus glutamate receptor, ionotropic, NMDA2D (epsilon 4) (Grin2d), mRNA [NM_008172]	GO:0001964(startle response)|GO:0004872(receptor activity)|GO:0004970(ionotropic glutamate receptor activity)|GO:0004972(N-methyl-D-aspartate selective glutamate receptor activity)|GO:0005216(ion channel activity)|GO:0005234(extracellular-glutamate-gated ion channel activity)|GO:0005261(cation channel activity)|GO:0005886(plasma membrane)|GO:0006810(transport)|GO:0006811(ion transport)|GO:0008344…
ENSMUST00000059110	5.60938e-05	-4.0044	ens|predicted gene 5590 [Source:MGI Symbol;Acc:MGI:3645451] [ENSMUST00000059110]
Cep55	6.83588e-05	-4.05478	ref|Mus musculus centrosomal protein 55 (Cep55), transcript variant 2, mRNA [NM_028760]	GO:0000281(cytokinesis after mitosis)|GO:0000920(cytokinetic cell separation)|GO:0005515(protein binding)|GO:0005737(cytoplasm)|GO:0005813(centrosome)|GO:0005815(microtubule organizing center)|GO:0005856(cytoskeleton)|GO:0005886(plasma membrane)|GO:0007049(cell cycle)|GO:0016020(membrane)|GO:0030496(midbody)|GO:0045171(intercellular bridge)|GO:0045184(establishment of protein localization)|GO:005…
Orm3	0.000178122	-4.06844	ref|Mus musculus orosomucoid 3 (Orm3), mRNA [NM_013623]	GO:0003674(molecular_function)|GO:0005615(extracellular space)
Gm35248	0.000990656	-4.07746	ref|PREDICTED: Mus musculus predicted gene, 35248 (Gm35248), ncRNA [XR_383956]
Lcn2	0.000146922	-4.1689	ref|Mus musculus lipocalin 2 (Lcn2), mRNA [NM_008491]	GO:0002020(protease binding)|GO:0002376(immune system process)|GO:0005215(transporter activity)|GO:0005506(iron ion binding)|GO:0005515(protein binding)|GO:0005576(extracellular region)|GO:0005615(extracellular space)|GO:0005829(cytosol)|GO:0006810(transport)|GO:0006811(ion transport)|GO:0006915(apoptotic process)|GO:0009615(response to virus)|GO:0009635(response to herbicide)|GO:0010628(positive…
Rpl7	0.000366636	-4.75546	ens|ribosomal protein L7 [Source:MGI Symbol;Acc:MGI:98073] [ENSMUST00000141217]	GO:0000463(maturation of LSU-rRNA from tricistronic rRNA transcript (SSU-rRNA, 5.8S rRNA, LSU-rRNA))|GO:0002181(cytoplasmic translation)|GO:0003677(DNA binding)|GO:0003723(RNA binding)|GO:0003729(mRNA binding)|GO:0003735(structural constituent of ribosome)|GO:0005634(nucleus)|GO:0005730(nucleolus)|GO:0005737(cytoplasm)|GO:0005840(ribosome)|GO:0005844(polysome)|GO:0005925(focal adhesion)|GO:000636…
Iqsec3	0.000194885	-4.82491	ref|Mus musculus IQ motif and Sec7 domain 3 (Iqsec3), transcript variant 3, non-coding RNA [NR_110358]	GO:0005086(ARF guanyl-nucleotide exchange factor activity)|GO:0005515(protein binding)|GO:0005737(cytoplasm)|GO:0030036(actin cytoskeleton organization)|GO:0032012(regulation of ARF protein signal transduction)|GO:0045211(postsynaptic membrane)|GO:0051056(regulation of small GTPase mediated signal transduction)|GO:0060077(inhibitory synapse)
chr13:48620882-48643532_F	0.00048803	-4.94151	lincRNA:chr13:48620882-48643532 forward strand
CB590485	0.000995791	-5.79488	gb|AGENCOURT_12600498 NIH_MGC_136 Mus musculus cDNA clone IMAGE:30290231 5', mRNA sequence [CB590485]
Zbtb8b	0.00146582	-6.08946	ref|PREDICTED: Mus musculus zinc finger and BTB domain containing 8b (Zbtb8b), transcript variant X2, mRNA [XM_006502926]	GO:0003676(nucleic acid binding)|GO:0003677(DNA binding)|GO:0005634(nucleus)|GO:0006351(transcription, DNA-dependent)|GO:0006355(regulation of transcription, DNA-dependent)|GO:0008150(biological_process)|GO:0046872(metal ion binding)
Mchr1	0.000700151	-6.51338	ref|Mus musculus melanin-concentrating hormone receptor 1 (Mchr1), mRNA [NM_145132]	GO:0004871(signal transducer activity)|GO:0004930(G-protein coupled receptor activity)|GO:0005102(receptor binding)|GO:0005886(plasma membrane)|GO:0007165(signal transduction)|GO:0007166(cell surface receptor signaling pathway)|GO:0007186(G-protein coupled receptor signaling pathway)|GO:0007204(elevation of cytosolic calcium ion concentration)|GO:0007218(neuropeptide signaling pathway)|GO:0007268…
