# Supplementary material for: Endotoxemia by Porphyromonas gingivalis Injection Aggravates Non-alcoholic Fatty Liver Disease, Disrupts Glucose/Lipid Metabolism, and Alters Gut Microbiota in Mice
Source: Front Microbiol. 2018 Oct 24;9:2470. doi: 10.3389/fmicb.2018.02470 (PMC6207869; doi:10.3389/fmicb.2018.02470)
Supplement: Supplementary file 4 [file Table_4.XLSX]

## Sheet: Supplementary Table S4
Supplementary Table S4: Abundance ratio of species
	HFco1	HFco2	HFco3	HFco4	HFPg1	HFPg2	HFPg3	HFPg4
Acetanaerobacterium elongatum	0.00110143	0.00346518	0.00375286	0.00160454	0	0.00118076	0.000590968	0
Acutalibacter muris	0.0148693	0.00495025	0.0497253	0.0363695	0.00261204	0.000590382	0.00590968	0.00495966
Alistipes massiliensis	0.0974766	0.0777189	0.244405	0.096807	0.130602	0.103317	0.0602787	0.0777014
Alistipes putredinis	0.196605	0.313351	0.0774026	0.194684	0.274265	0.157041	0.0750529	0.257351
Alistipes senegalensis	0.110143	0.0628682	0.378569	0.29363	0.581441	0.442786	0.414268	1.13301
Alistipes sp.	0.060028	0.0381169	0.0591075	0.0775525	0.0935112	0.0236153	0.0484593	0.103602
Anaerotruncus colihominis	0.00550715	0.00891045	0.00750571	0	0	0.00413267	0.00118194	0.000551073
Angelakisella massiliensis	0.376689	0.436117	0.768866	0.411296	0.0538081	0.155861	0.054369	0.044637
Bacterium sp.	8.40337	3.73793	8.94822	16.2352	8.91961	9.60256	7.73104	11.3929
Bacteroidales bacterium	8.09497	8.99015	6.947	7.46376	6.83833	5.66766	3.60727	6.58312
Bacteroides acidifaciens	2.16431	5.00866	3.5183	4.92058	5.1917	4.02345	1.69253	5.47767
Bacteroides sp.	13.2899	22.1266	10.3199	11.2483	8.20861	13.4477	3.77215	10.9807
Bacteroidia bacterium	1.3063	2.41671	1.01186	0.444991	0.155155	0.766906	0.138877	0.162567
Beduini massiliensis	0.00165215	0.0039602	0.00469107	0.00909237	0.00417927	0.00236153	0.00236387	0.00275537
Candidatus Stoquefichus	0.0209272	0.00940547	0.0206407	0	0	0	0.000590968	0.00275537
Christensenella sp.	0.0121157	0.0123756	0.0300228	0.0123014	0.00522409	0.00531343	0.00236387	0.00385751
Clostridiales bacterium	1.71548	1.08361	5.84413	4.16965	0.758015	2.08759	1.71794	1.41957
Clostridium disporicum	0.00385501	0	0	0.000534845	2.57443	1.12763	3.64627	1.08672
Clostridium fusiformis	7.59602	4.0097	9.1687	10.3969	2.78757	2.30721	3.79579	1.59095
Clostridium leptum	0.0572744	0.0440572	0.130412	0.0845055	0.0266428	0.0277479	0.0301393	0.0115725
Clostridium scindens	0.000550715	0.000495025	0.0375286	0	0	0	0	0
Clostridium sp.	4.14193	3.34587	8.64142	6.56415	0.781001	1.4299	1.13879	0.560442
Clostridium symbiosum	0.0440572	0.0242562	0.0698969	0.0262074	0.014105	0.0218441	0.0277755	0.0143279
Clostridium viride	0.44663	0.313351	0.333066	0.408087	0.239263	0.257406	0.21984	0.225389
Coprococcus comes	0.00110143	0.000495025	0.00187643	0.00374392	0.00104482	0.000590382	0.0017729	0.00110215
Dehalobacterium formicoaceticum	0.509962	0.340577	0.646429	0.4129	0.0908991	0.135197	0.0898271	0.0396773
Desulfonatronum lacustre	0.00220286	0.00445523	0.00516018	0.00374392	0.000522409	0	0.00118194	0.000551073
Desulfovibrio sp.	0.12336	0.162368	0.438146	0.202171	0.0898543	0.0531343	0.0827355	0.0936825
Desulfovibrionaceae bacterium	0.0253329	0.0287114	0.0544164	0.0363695	0.00679131	0.0112172	0.0017729	0.00716395
Emergencia timonensis	0.292981	0.270779	0.135103	0.279189	0.187545	0.176524	0.215703	0.28766
Enterococcus faecalis	0.0126665	0.0435622	0.0211098	0.00909237	0.0193291	0.0159403	0.00531871	0.0325133
Enterorhabdus caecimuris	0.355762	0.168804	0.234084	0.20752	0.246055	0.235562	0.313804	0.288763
Enterorhabdus mucosicola	0.00991288	0.0108906	0.00938214	0.00802268	0.00783613	0.0064942	0.00768258	0.0082661
Escherichia coli	0.00275358	0.00148507	0.00281464	0.00802268	0.00313445	0.000590382	0.00354581	0.00165322
Eubacteriaceae bacterium	0	0	0	0.00909237	0	0	0	0.000551073
Eubacterium coprostanoligenes	0.00330429	0.0544528	0.150114	1.70134	0.00888095	0.00295191	1.66535	1.11758
Eubacterium plexicaudatum	0	0	0.189519	0.144408	0	0	0	0
Faecalibaculum rodentium	3.04325	2.53799	0.768397	6.93962	22.4045	14.4236	27.2986	24.3139
Flintibacter butyricus	2.0751	1.3039	1.98198	1.6992	0.445092	0.553778	0.485775	0.238064
Ihubacter massiliensis	0	0.0217811	0.0408123	0.0160454	0.00313445	0.00236153	0.0017729	0.0082661
Intestinimonas massiliensis	0.0644337	0.0252463	0.070366	0.0540194	0.0417927	0.0118076	0.0496413	0.074946
Intestinimonas sp.	0.0837087	0.118311	0.0295537	0.0165802	0.147319	0.0909188	0.108738	0.122338
Intestinimonas timonensis	0.417993	0.395525	0.885674	0.543938	0.174485	0.181247	0.248797	0.11793
Lachnoclostridium edouardi	0.0815059	0.0316816	0.0684896	0.0492058	0.0167171	0.0596285	0.0118194	0.0132258
Lachnospiraceae bacterium	8.05311	9.24212	11.3458	6.11061	3.47924	5.00762	2.41765	1.85326
Lactobacillus johnsonii	7.76839	1.29202	0.013135	0	16.3566	18.2959	21.4492	12.1875
Lactobacillus murinus	12.6731	8.63027	4.92422	1.42001	1.64402	1.16482	0.814353	0.848102
Lactobacillus reuteri	1.21268	0.0470274	0	0	2.89623	3.59129	6.10706	3.81508
Lactococcus lactis	0.909231	0.644028	0.945251	0.882495	0.782568	0.529572	0.463319	0.685535
Lactococcus sp.	0.00440572	0.0133657	0.00140732	0.00481361	0.00156723	0.00236153	0.00295484	0
Mailhella massiliensis	2.66271	3.84139	6.00973	3.15345	1.61842	1.20497	0.501141	1.24873
Marasmitruncus massiliensis	0.214228	0.286619	0.0764644	0.0401134	0.0647787	0.0342421	0.017729	0.0126747
Massilimaliae sp.	0.19275	0.117321	0.106487	0.0165802	0.0109706	0.0218441	0.0141832	0.0104704
Mucispirillum schaedleri	0.129418	0.30345	1.30787	0.139595	0.126423	0.0354229	0.0171381	0.163669
Muribaculum intestinale	0.887753	0.491065	1.25252	2.28593	1.11378	0.759821	0.700888	1.7436
Murimonas intestini	0.00165215	0.000495025	0.000938214	0.000534845	0.00104482	0.000590382	0.0017729	0.00165322
Neglecta timonensis	0.590918	0.234642	1.34024	0.806012	0.110228	0.161174	0.153061	0.0699863
Oscillospira guilliermondii	0.0368979	0.0326717	0.0989816	0.150291	0.014105	0.0513632	0.0212748	0.0187365
Oscillospiraceae bacterium	0.196055	0.445027	0.108833	0.124084	0.0637339	0.0236153	0.0892361	0.0865185
Parabacteroides sp.	0.968708	2.67809	1.15729	1.01407	0.630547	1.20261	0.216294	0.681127
Paraeggerthella hongkongensis	0.00330429	0.000495025	0.00140732	0	0.00208963	0.00236153	0.0017729	0.00165322
Parasutterella excrementihominis	0.0126665	0.120786	0.0182952	0.0652511	0.288892	0.658866	0.529507	0.657431
Parvibacter caecicola	0.0490137	0.0163358	0.0197025	0.0251377	0.0177619	0.0188922	0.0254116	0.0220429
Peptococcus sp.	0.106288	0.0831642	0.203123	0.187196	0.0428375	0.165307	0.11583	0.0655777
Prevotellamassilia timonensis	4.57259	9.87723	3.53988	3.85516	4.32136	4.19702	0.917182	3.46239
Provencibacterium massiliense	0.0121157	0.0217811	0.0633294	0.0155105	0.00522409	0.0177114	0.00236387	0.00275537
Pseudoflavonifractor sp.	0.0479122	0.0297015	0.02627	0.0481361	0.0250756	0.0389652	0.0283664	0.030309
Romboutsia timonensis	0.0346951	0.000495025	0	0	2.03687	2.78483	5.07582	1.14954
Roseburia intestinalis	0.859116	1.01233	3.10127	2.49131	0.164559	0.208995	0.642973	0.286558
Roseburia sp.	0.01542	0.0123756	0.017357	0.0101621	0.00940336	0.00295191	0.00650064	0.00385751
Ruminococcus sp.	0.111795	0.0653433	0.281464	0.15564	0.048584	0.0814726	0.0709161	0.0203897
Streptococcus danieliae	0.660308	0.439582	0.424073	0.0989464	0.153588	0.183609	0.0850993	0.279394
Tidjanibacter massiliensis	1.74577	2.42711	1.26612	1.45852	2.43442	1.92641	0.733391	2.68648
