# Supplementary material for: Endotoxemia by Porphyromonas gingivalis Injection Aggravates Non-alcoholic Fatty Liver Disease, Disrupts Glucose/Lipid Metabolism, and Alters Gut Microbiota in Mice
Source: Front Microbiol. 2018 Oct 24;9:2470. doi: 10.3389/fmicb.2018.02470 (PMC6207869; doi:10.3389/fmicb.2018.02470)
Supplement: Supplementary file 5 [file Table_5.XLSX]

## Sheet: Supplementary Table S5
Supplementary Table S5: The functional composition
K number	HFco1	HFco2	HFco3	HFco4	HFPg1	HFPg2	HFPg3	HFPg4	KEGG_Description
K01365	0	0	0	0	0	0	0	0	cathepsin L [EC:3.4.22.15]
K01364	0	0	0	0	0	0	0	0	streptopain [EC:3.4.22.10]
K01361	0	0	0	0	0	0	0	0	lactocepin [EC:3.4.21.96]
K01360	0	0	0	0	0	0	0	0	proprotein convertase subtilisin/kexin type 2 [EC:3.4.21.94]
K01362	0.000427542	0.000520324	0.000375177	0.000374775	0.000489182	0.000517322	0.00039636	0.000539131	None
K02249	0	0	0	0	0	0	0	0	competence protein ComGG
K05841	0	0	0	0	0	0	0	0	sterol 3beta-glucosyltransferase [EC:2.4.1.173]
K05844	0	0	0	0	0	0	0	0	ribosomal protein S6 modification protein
K05845	8.17828e-06	2.02954e-06	3.722e-06	7.65248e-06	2.34991e-05	2.76565e-05	5.49222e-05	4.18421e-05	osmoprotectant transport system substrate-binding protein
K05846	0.000195597	0.000165408	0.000174562	0.000122243	0.000249892	0.000280059	0.000366329	0.000221552	osmoprotectant transport system permease protein
K05847	0.000390058	0.000311281	0.000330327	0.000375168	0.000543344	0.00048297	0.000672053	0.000505417	osmoprotectant transport system ATP-binding protein
K00508	0	0	0	0	0	0	0	0	linoleoyl-CoA desaturase [EC:1.14.19.3]
K00500	0	0	0	0	0	0	0	0	phenylalanine-4-hydroxylase [EC:1.14.16.1]
K00507	0	0	0	0	0	0	0	0	stearoyl-CoA desaturase (delta-9 desaturase) [EC:1.14.19.1]
K00504	0	0	0	0	0	0	0	0	peptidylglycine monooxygenase [EC:1.14.17.3]
K00505	0	0	0	0	0	0	0	0	tyrosinase [EC:1.14.18.1]
K12521	0	0	0	0	0	0	0	0	minor pilin subunit PapF
K01101	0.000184011	0.000161602	0.000117987	0.000116357	0.000365095	0.000323145	0.000420169	0.000374472	4-nitrophenyl phosphatase [EC:3.1.3.41]
K01103	3.27131e-05	5.2007e-05	7.22067e-05	3.25721e-05	2.63648e-05	2.27075e-05	9.46935e-06	2.22757e-05	6-phosphofructo-2-kinase / fructose-2,6-bisphosphatase [EC:2.7.1.105 3.1.3.46];fructose-2,6-bisphosphatase [EC:3.1.3.46]
K12520	0	0	0	0	0	0	0	0	minor pilin subunit PapE
K01104	0.00155524	0.00141738	0.00138458	0.00136371	0.00164493	0.00167657	0.00179377	0.00159963	protein-tyrosine phosphatase [EC:3.1.3.48]
K05592	0.000624502	0.000612668	0.000562766	0.00059238	0.000555094	0.000581951	0.000498629	0.000569233	ATP-dependent RNA helicase DeaD [EC:3.6.4.13];ATP-dependent RNA helicase DeaD
K05593	0.000139031	0.000185703	0.000203035	0.000123421	6.70583e-05	0.000104221	5.84394e-05	4.57554e-05	aminoglycoside 6-adenylyltransferase [EC:2.7.7.-]
K05590	0	0	0	0	0	0	0	0	ATP-dependent RNA helicase SrmB [EC:2.7.7.-]
K05591	0	0	0	0	0	0	0	0	ATP-independent RNA helicase DbpA [EC:3.6.4.13];ATP-independent RNA helicase DbpA
K05596	1.45392e-05	2.28323e-05	2.7915e-05	1.45201e-05	1.08898e-05	1.04804e-05	3.51719e-06	8.72965e-06	LysR family transcriptional regulator, chromosome initiation inhibitor
K05597	0	0	0	0	0	0	0	0	glutamin-(asparagin-)ase [EC:3.5.1.38]
K05594	0	0	0	0	0	0	0	0	ElaB protein
K05595	0.000260115	0.0004328	0.000244535	0.000243113	0.000257343	0.000326056	9.95635e-05	0.000308548	multiple antibiotic resistance protein
K05599	0	0	0	0	0	0	0	0	anthranilate 1,2-dioxygenase (deaminating, decarboxylating) large subunit [EC:1.14.12.1]
K11964	0	0	0	0	0	0	0	0	pellino
K11962	0	0	0	0	0	0	0	0	urea transport system ATP-binding protein
K14540	0.000504781	0.000378002	0.000492234	0.000477593	0.000527869	0.000486755	0.000662043	0.000487957	ribosome biogenesis GTPase A
K12529	0	0	0	0	0	0	0	0	putative selenate reductase FAD-binding subunit
K12528	0	0	0	0	0	0	0	0	putative selenate reductase molybdopterin-binding subunit
K06353	0	0	0	0	0	0	0	0	phosphatase RapC regulator
K02456	4.54349e-06	5.58124e-06	1.33992e-05	3.53191e-06	2.23528e-05	2.1543e-05	4.19357e-05	1.23419e-05	general secretion pathway protein G
K02457	0	0	0	0	0	0	0	0	general secretion pathway protein H
K02454	1.81739e-06	4.31278e-06	1.06077e-05	1.37352e-06	3.15231e-06	5.82242e-07	2.70553e-07	2.10716e-06	general secretion pathway protein E
K02455	0	0	0	0	0	0	0	0	general secretion pathway protein F
K02452	1.81739e-06	4.31278e-06	1.04216e-05	1.37352e-06	3.15231e-06	5.82242e-07	2.70553e-07	2.10716e-06	general secretion pathway protein C
K02453	1.81739e-06	4.31278e-06	1.06077e-05	1.37352e-06	3.15231e-06	5.82242e-07	2.70553e-07	2.10716e-06	general secretion pathway protein D
K02450	1.81739e-06	4.31278e-06	1.04216e-05	1.1773e-06	2.86574e-06	5.82242e-07	0	2.10716e-06	general secretion pathway protein A
K02103	0.000108362	0.000123548	0.00014981	9.49692e-05	6.73449e-05	8.79186e-05	7.46726e-05	5.90004e-05	GntR family transcriptional regulator, arabinose operon transcriptional repressor
K08138	0.000102001	0.00015526	7.76036e-05	9.39882e-05	9.54291e-05	0.000129549	3.89596e-05	0.000127935	MFS transporter, SP family, xylose:H+ symportor
K02108	0.000731728	0.000721756	0.000646138	0.00072365	0.00101218	0.000922272	0.00104623	0.00105298	F-type H+-transporting ATPase subunit a [EC:3.6.3.14]
K02109	0.000808741	0.000835664	0.000767475	0.000789383	0.00105631	0.000981952	0.00107491	0.00108338	F-type H+-transporting ATPase subunit b [EC:3.6.3.14]
K02458	0	0	0	0	0	0	0	0	general secretion pathway protein I
K02459	0	0	0	0	0	0	0	0	general secretion pathway protein J
K08137	0	0	0	0	0	0	0	0	MFS transporter, SP family, galactose:H+ symporter
K03851	1.59022e-05	2.38471e-05	3.14509e-05	1.64823e-05	1.17495e-05	1.16448e-05	4.86995e-06	1.05358e-05	taurine-pyruvate aminotransferase [EC:2.6.1.77]
K03850	0	0	0	0	0	0	0	0	alpha-1,2-glucosyltransferase [EC:2.4.1.-];alpha-1,2-glucosyltransferase [EC:2.4.1.256]
K03852	1.59022e-05	2.38471e-05	3.12648e-05	1.64823e-05	1.17495e-05	1.16448e-05	4.86995e-06	1.05358e-05	sulfoacetaldehyde acetyltransferase [EC:2.3.3.15]
K03855	2.72609e-06	2.02954e-06	2.9776e-06	2.55083e-06	2.29259e-06	6.11355e-06	4.32885e-06	5.11738e-06	ferredoxin like protein
K03856	0.000445943	0.000363288	0.000549366	0.00050683	0.000457085	0.000409608	0.000584935	0.000422936	3-deoxy-7-phosphoheptulonate synthase [EC:2.5.1.54]
K13018	0	0	0	0	0	0	0	0	UDP-D-GlcNAc3NA acetyltransferase [EC:2.3.1.-]
K13019	1.59022e-06	0	9.30499e-07	4.12057e-06	0	0	0	3.01022e-07	UDP-GlcNAc3NAcA epimerase [EC:5.1.3.23]
K13010	8.49632e-05	0.000113401	5.63882e-05	6.65177e-05	5.47356e-05	9.31588e-05	2.46203e-05	7.91689e-05	perosamine synthetase
K13011	0	0	0	0	0	0	0	0	O-antigen biosynthesis protein WbqL
K13012	4.61164e-05	3.60244e-05	4.24307e-05	7.24042e-05	0.000241582	0.000178166	0.000292738	0.000282961	O-antigen biosynthesis protein WbqP
K13013	0	0	0	0	0	0	0	0	O-antigen biosynthesis protein WbqV
K13014	0	0	0	0	0	0	0	0	undecaprenyl phosphate-alpha-L-ara4FN deformylase [EC:3.5.-.-]
K13015	0	5.07385e-07	5.58299e-07	6.47518e-06	0	0	8.65769e-06	6.02045e-06	UDP-N-acetyl-D-glucosamine dehydrogenase [EC:1.1.1.-]
K13016	8.65534e-05	0.000113401	5.71326e-05	7.04421e-05	5.47356e-05	9.31588e-05	2.46203e-05	7.94699e-05	UDP-D-GlcNAcA oxidase [EC:1.1.1.-]
K13017	0	0	0	0	0	0	0	0	UDP-3-keto-D-GlcNAcA aminotransferase [EC:2.6.1.-]
K08566	0	0	0	0	0	0	0	0	plasminogen activator [EC:3.4.23.48]
K08567	7.26958e-06	1.75048e-05	1.69351e-05	5.29787e-06	5.73148e-06	6.40467e-06	1.62332e-06	4.21431e-06	hydrogenase 2 maturation protease [EC:3.4.24.-]
K13274	0	0	0	0	0	0	0	0	cell wall-associated protease [EC:3.4.21.-]
K13275	0	0	0	0	1.89139e-05	1.97962e-05	4.1124e-05	9.63272e-06	major intracellular serine protease [EC:3.4.21.-]
K13276	0	0	0	0	0	0	0	0	bacillopeptidase F [EC:3.4.21.-]
K13277	0	0	0	0	0	0	0	0	minor extracellular protease Epr [EC:3.4.21.-]
K03275	0	0	0	0	0	0	0	0	UDP-glucose:(glucosyl)LPS alpha-1,3-glucosyltransferase [EC:2.4.1.-]
K03274	1.74924e-05	2.8921e-05	4.13141e-05	1.70709e-05	1.66213e-05	1.65939e-05	8.38714e-06	1.71583e-05	ADP-L-glycero-D-manno-heptose 6-epimerase [EC:5.1.3.20]
K03277	0	0	0	0	0	0	0	0	heptosyltransferase IV [EC:2.4.-.-]
K03276	0	0	0	0	0	0	0	0	UDP-glucose/galactose:(glucosyl)LPS alpha-1,2-glucosyl/galactosyltransferase [EC:2.4.1.-]
K03271	0.000174697	0.000233144	0.000225925	0.00018209	0.00029947	0.000265794	0.000307348	0.000302528	phosphoheptose isomerase [EC:5.-.-.-]
K03270	0.000306004	0.000450558	0.000318417	0.000323563	0.000337871	0.000372635	0.000183705	0.000383804	3-deoxy-D-manno-octulosonate 8-phosphate phosphatase (KDO 8-P phosphatase) [EC:3.1.3.45]
K03273	2.95327e-05	3.85613e-05	5.69465e-05	3.6104e-05	2.46454e-05	2.29986e-05	1.2716e-05	2.22757e-05	D-glycero-D-manno-heptose 1,7-bisphosphate phosphatase [EC:3.1.3.-]
K03272	6.76979e-05	9.23441e-05	9.91912e-05	6.10236e-05	3.4962e-05	5.0364e-05	2.73258e-05	2.34797e-05	D-beta-D-heptose 7-phosphate kinase / D-beta-D-heptose 1-phosphate adenosyltransferase [EC:2.7.1.- 2.7.7.-]
K03279	0	0	0	0	0	0	0	0	UDP-glucose:(galactosyl)LPS alpha-1,2-glucosyltransferase [EC:2.4.1.58]
K03278	0	0	0	0	0	0	0	0	UDP-D-galactose:(glucosyl)LPS alpha-1,3-D-galactosyltransferase [EC:2.4.1.44]
K11022	0	0	0	0	0	0	0	0	structural toxin protein (hemagglutinin/hemolysin) RtxA
K12277	0	0	0	0	0	0	0	0	MSHA biogenesis protein MshF
K12276	0	0	0	0	0	0	0	0	MSHA biogenesis protein MshE
K12270	2.54435e-05	2.3086e-05	6.51349e-06	4.72884e-05	0.000214644	0.000146725	0.000245662	0.000245935	accessory secretory protein Asp3
K11058	0	0	0	0	0	0	0	0	enterotoxin Cpe
K12279	0	0	0	0	0	0	0	0	MSHA biogenesis protein MshI
K12278	1.81739e-06	4.31278e-06	1.04216e-05	1.1773e-06	2.86574e-06	5.82242e-07	0	2.10716e-06	MSHA biogenesis protein MshG
K07557	0	0	0	0	0	0	0	0	archaeosine tRNA-ribosyltransferase [EC:2.4.2.-]
K07550	0	0	0	0	0	0	0	0	benzoylsuccinyl-CoA thiolase BbsB subunit [EC:2.3.1.-]
K07552	0.000181058	0.000238979	0.000134736	0.000197002	0.00022582	0.00025182	0.000137982	0.000287476	MFS transporter, DHA1 family, bicyclomycin/chloramphenicol resistance protein
K06319	0	0	0	0	0	0	0	0	spore maturation protein CgeA
K09909	0	0	0	0	0	0	0	0	hypothetical protein
K09908	0	0	0	0	0	0	0	0	hypothetical protein
K12051	0	0	0	0	0	0	0	0	ComB7 competence protein
K12050	0	0	0	0	0	0	0	0	ComB8 competence protein
K12057	0	0	0	0	0	0	0	0	conjugal transfer pilus assembly protein TraF
K12056	0	0	0	0	0	0	0	0	conjugal transfer mating pair stabilization protein TraG
K06221	9.08697e-07	1.01477e-06	2.9776e-06	1.1773e-06	8.59722e-07	5.82242e-07	1.35276e-06	1.50511e-06	2,5-diketo-D-gluconate reductase A [EC:1.1.1.274]
K09900	0	0	0	0	0	0	0	0	hypothetical protein
K09903	0.000748767	0.00074332	0.00070811	0.000737385	0.000839375	0.000815139	0.000827892	0.000863934	uridylate kinase [EC:2.7.4.22]
K09902	0	0	0	0	0	0	0	0	hypothetical protein
K09904	0	0	0	0	0	0	0	0	hypothetical protein
K09907	0	0	0	0	0	0	0	0	hypothetical protein
K09906	0	0	0	0	0	0	0	0	hypothetical protein
K11501	0	0	0	0	0	0	0	0	centromere protein I
K03234	0	0	0	0	0	0	0	0	elongation factor EF-2 [EC:3.6.5.3];elongation factor 2
K00773	0.000719688	0.000737231	0.00070811	0.000737385	0.000759994	0.000729259	0.000732657	0.000801322	queuine tRNA-ribosyltransferase [EC:2.4.2.29]
K00772	4.54349e-06	6.34232e-06	1.33992e-05	3.72813e-06	5.4449e-06	6.69579e-06	4.32885e-06	7.22454e-06	5'-methylthioadenosine phosphorylase [EC:2.4.2.28]
K00777	0	0	0	0	0	0	0	0	None
K00776	0	0	0	0	0	0	0	0	NAD-diphthamide ADP-ribosyltransferase [EC:2.4.2.36]
K06313	5.45218e-06	5.83493e-06	4.46639e-06	1.13806e-05	1.1463e-06	2.91121e-06	1.05516e-05	7.22454e-06	spore germination protein
K06315	0	0	0	0	0	0	0	0	transcriptional regulator of the spore photoproduct lyase operon
K05574	0	0	0	0	0	0	0	0	NADH dehydrogenase I subunit 3 [EC:1.6.5.3];NAD(P)H-quinone oxidoreductase subunit 3 [EC:1.6.5.3]
K10201	0	0	0	0	0	0	0	0	N-acetylglucosamine transport system permease protein
K07176	0	0	0	0	0	0	0	0	putative serine/threonine protein kinase
K07177	9.45045e-05	4.84553e-05	1.95405e-05	8.63357e-06	0.000114056	0.000121398	0.000144475	0.000106261	PDZ domain-containing protein
K07174	0	0	0	0	0	0	0	0	Mn2+-dependent serine/threonine protein kinase [EC:2.7.1.-]
K07175	0.000337581	0.00031534	0.000307995	0.000341222	0.000189712	0.000220088	0.00015151	0.000181215	PhoH-like ATPase
K07172	4.54349e-07	2.53693e-07	5.58299e-07	9.81087e-07	2.86574e-07	8.73364e-07	2.70553e-07	3.01022e-07	None
K07173	0.000512505	0.000418086	0.000426913	0.000470922	0.000561112	0.000530714	0.000647433	0.000554784	S-ribosylhomocysteine lyase [EC:4.4.1.21]
K07170	0.000311456	0.000345022	0.000180145	0.000276078	0.000582318	0.000539448	0.000534613	0.000664356	GAF domain-containing protein
K07171	0.00112224	0.000868644	0.00117559	0.00113198	0.00083307	0.000820089	0.00104352	0.000704693	None
K07178	0	0	0	0	0	0	0	0	RIO kinase 1 [EC:2.7.11.1]
K07179	0	0	0	0	0	0	0	0	RIO kinase 2 [EC:2.7.11.1]
K00195	0	0	0	0	0	0	0	0	acetyl-CoA decarbonylase/synthase complex subunit epsilon;carbon-monoxide dehydrogenase epsilon subunit [EC:1.2.99.2]
K00194	0	0	1.861e-07	0	1.97736e-05	2.09607e-05	4.38296e-05	1.05358e-05	acetyl-CoA decarbonylase/synthase complex subunit delta;carbon-monoxide dehydrogenase delta subunit [EC:1.2.99.2]
K00197	0	5.07385e-07	7.44399e-07	6.47518e-06	1.97736e-05	2.12519e-05	5.27578e-05	1.62552e-05	carbon-monoxide dehydrogenase gamma subunit [EC:1.2.99.2];acetyl-CoA decarbonylase/synthase complex subunit gamma [EC:2.1.1.-]
K00196	0	0	0	0	0	0	0	0	carbon-monoxide dehydrogenase iron sulfur subunit
K00191	0	0	0	0	0	0	0	0	CO-methylating acetyl-CoA synthase [EC:2.3.1.169]
K00190	2.49892e-06	1.26846e-06	2.9776e-06	2.15839e-06	5.73148e-07	1.16448e-06	8.11659e-07	3.01022e-07	carbon monoxide dehydrogenase / acetyl-CoA synthase subunit beta [EC:1.2.7.4 1.2.99.2 2.3.1.169]
K00193	0	0	0	0	0	0	0	0	acetyl-CoA decarbonylase/synthase complex subunit beta [EC:2.3.1.-];carbon-monoxide dehydrogenase beta subunit [EC:1.2.99.2]
K00192	0	0	0	0	0	0	0	0	acetyl-CoA decarbonylase/synthase complex subunit alpha [EC:1.2.99.2];carbon-monoxide dehydrogenase alpha subunit [EC:1.2.99.2]
K00198	0.000241941	0.000161602	0.000219039	0.000262343	0.000160768	0.000153421	0.000247556	0.000102047	carbon-monoxide dehydrogenase catalytic subunit [EC:1.2.99.2]
K06405	0.000369385	0.000289463	0.000446267	0.00040931	0.000193437	0.000211936	0.000266765	0.00013546	stage V sporulation protein AC
K10109	0.000472068	0.000286673	0.000442173	0.000493683	0.000257057	0.000256769	0.000324393	0.000180011	maltose/maltodextrin transport system permease protein
K10108	0.000558394	0.000395253	0.000560905	0.000569423	0.000296891	0.000316449	0.000363623	0.000204996	maltose/maltodextrin transport system substrate-binding protein
K10107	9.08697e-07	1.01477e-06	2.9776e-06	1.1773e-06	5.73148e-07	5.82242e-07	1.35276e-06	1.50511e-06	capsular polysaccharide transport system permease protein
K01828	1.24946e-05	2.08028e-05	8.74669e-06	9.22222e-06	2.32125e-05	1.97962e-05	7.30493e-06	2.61889e-05	None
K01829	0	0	0	0	0	0	0	0	protein disulfide-isomerase [EC:5.3.4.1]
K01826	0	0	0	0	0	0	0	0	5-carboxymethyl-2-hydroxymuconate isomerase [EC:5.3.3.10]
K01825	0	0	0	1.96217e-07	2.86574e-07	0	2.70553e-07	0	3-hydroxyacyl-CoA dehydrogenase / enoyl-CoA hydratase / 3-hydroxybutyryl-CoA epimerase / enoyl-CoA isomerase [EC:1.1.1.35 4.2.1.17 5.1.2.3 5.3.3.8]
K01822	8.49632e-05	0.000113401	5.63882e-05	6.65177e-05	5.47356e-05	9.31588e-05	2.46203e-05	7.91689e-05	steroid delta-isomerase [EC:5.3.3.1]
K01823	0.000109498	7.15413e-05	4.80137e-05	2.39385e-05	0.000125233	0.00013246	0.000148263	0.000115292	isopentenyl-diphosphate delta-isomerase [EC:5.3.3.2]
K01820	0	0	0	0	0	0	0	0	None
K01821	0.00019855	0.00019027	0.000117243	9.28108e-05	0.000183121	0.000226783	0.000173424	0.000196568	4-oxalocrotonate tautomerase [EC:5.3.2.-]
K00999	0	0	0	0	0	0	0	0	CDP-diacylglycerol--inositol 3-phosphatidyltransferase [EC:2.7.8.11]
K00998	0.000495013	0.000521085	0.000449989	0.000539009	0.000404929	0.00042853	0.000301666	0.000441901	phosphatidylserine synthase [EC:2.7.8.8]
K00995	0.00100525	0.000856974	0.0010403	0.00100365	0.000830205	0.0008361	0.000974802	0.000759479	CDP-diacylglycerol--glycerol-3-phosphate 3-phosphatidyltransferase [EC:2.7.8.5]
K00997	0.000149026	0.000107566	0.000124687	7.73097e-05	0.000169365	0.000180786	0.000228347	0.000162251	holo-[acyl-carrier protein] synthase [EC:2.7.8.7]
K00996	2.27174e-07	0	1.861e-07	0	0	0	0	0	undecaprenyl-phosphate galactose phosphotransferase [EC:2.7.8.6]
K00991	0.000736499	0.000762093	0.000726161	0.000758969	0.000744519	0.000713829	0.000699109	0.000770015	2-C-methyl-D-erythritol 4-phosphate cytidylyltransferase [EC:2.7.7.60]
K00990	1.65837e-05	2.79062e-05	3.83366e-05	1.58936e-05	1.57616e-05	1.60117e-05	7.03438e-06	1.56532e-05	[protein-PII] uridylyltransferase [EC:2.7.7.59]
K00992	0	0	0	0	0	0	0	0	None
K11028	0	0	0	0	0	0	0	0	vacuolating cytotoxin
K02622	0.000333265	0.000398298	0.000193358	0.000294719	0.000617567	0.000576711	0.00054327	0.000702887	topoisomerase IV subunit B [EC:5.99.1.-]
K02625	0	0	0	0	0	0	0	0	MFS transporter, MHS family, dicarboxylic acid transporter PcaT
K03564	0.000563847	0.000614697	0.000538573	0.000629858	0.000663132	0.000636391	0.000598734	0.000708607	peroxiredoxin Q/BCP [EC:1.11.1.15]
K13489	0	0	0	0	0	0	0	0	chemotaxis-related protein WspD
K13488	0	0	0	0	0	0	0	0	chemotaxis-related protein WspB
K13483	0	0	0	0	0	0	0	0	xanthine dehydrogenase YagT iron-sulfur-binding subunit
K13482	0	0	0	0	0	0	0	0	xanthine dehydrogenase large subunit [EC:1.17.1.4]
K13481	0	0	0	0	0	0	0	0	xanthine dehydrogenase small subunit [EC:1.17.1.4]
K13480	0	0	0	0	0	0	0	0	xanthine dehydrogenase iron-sulfur-binding subunit
K13487	0	0	0	0	0	0	0	0	methyl-accepting chemotaxis protein WspA
K13486	0	0	0	0	0	0	0	0	chemotaxis protein methyltransferase WspC
K14680	0	0	0	0	0	0	0	0	RNA ligase [EC:6.5.1.3]
K14681	0	0	0	0	0	0	0	0	argininosuccinate lyase / amino-acid N-acetyltransferase [EC:4.3.2.1 2.3.1.1]
K14682	0	0	0	0	0	0	0	0	amino-acid N-acetyltransferase [EC:2.3.1.1]
K08358	1.45392e-05	1.72511e-05	3.01482e-05	7.65248e-06	1.37555e-05	8.73364e-06	9.1988e-06	1.65562e-05	tetrathionate reductase subunit B
K08357	1.27218e-05	1.29383e-05	1.95405e-05	6.27896e-06	1.08898e-05	8.15139e-06	8.92825e-06	1.44491e-05	tetrathionate reductase subunit A
K08356	0	0	0	0	0	0	0	0	arsenite oxidase large subunit [EC:1.20.98.1]
K08355	0	0	0	0	0	0	0	0	arsenite oxidase small subunit [EC:1.20.98.1]
K03469	0.00073968	0.000745095	0.000712204	0.000690685	0.000548502	0.000583407	0.000485372	0.000554784	ribonuclease HI [EC:3.1.26.4]
K03462	0	0	0	0	0	0	0	0	nicotinamide phosphoribosyltransferase [EC:2.4.2.12]
K03464	0	0	0	0	0	0	0	0	muconolactone D-isomerase [EC:5.3.3.4]
K03465	7.90567e-05	7.763e-05	0.000161348	8.92789e-05	5.73148e-05	5.70598e-05	8.41419e-05	4.93677e-05	thymidylate synthase (FAD) [EC:2.1.1.148]
K03466	0.00078625	0.00075778	0.000705876	0.000728752	0.000815303	0.000793596	0.000816799	0.000822995	DNA segregation ATPase FtsK/SpoIIIE, S-DNA-T family
K01648	0	0	0	0	0	0	0	0	ATP citrate (pro-S)-lyase [EC:2.3.3.8]
K01649	0.000720143	0.0007626	0.000828702	0.0007729	0.000542484	0.000593887	0.000486725	0.000542141	2-isopropylmalate synthase [EC:2.3.3.13]
K01643	5.95197e-05	8.44797e-05	9.15611e-05	8.02529e-05	4.81444e-05	5.18196e-05	2.40792e-05	4.36482e-05	citrate lyase subunit alpha / citrate CoA-transferase [EC:4.1.3.6 2.8.3.10];citrate lyase subunit alpha [EC:4.1.3.6]
K01640	1.31761e-05	1.06551e-05	2.75428e-05	2.68818e-05	2.55051e-05	2.82388e-05	4.8429e-05	1.59542e-05	hydroxymethylglutaryl-CoA lyase [EC:4.1.3.4]
K01641	9.45045e-05	4.84553e-05	1.95405e-05	8.63357e-06	0.000114056	0.000121398	0.000144475	0.000106261	hydroxymethylglutaryl-CoA synthase [EC:2.3.3.10]
K01646	2.58979e-05	5.68272e-05	2.75428e-05	2.80591e-05	3.15231e-05	3.40612e-05	1.19043e-05	3.01022e-05	citrate lyase subunit gamma [EC:4.1.3.6]
K01647	0.000660169	0.000651229	0.000709784	0.000740721	0.000677174	0.00064134	0.000643375	0.000706801	citrate synthase [EC:2.3.3.1]
K01644	8.06469e-05	0.000113654	0.0001312	0.000102818	6.93509e-05	7.13247e-05	3.46308e-05	7.07403e-05	citrate lyase subunit beta [EC:4.1.3.6];citrate lyase subunit beta / citryl-CoA lyase [EC:4.1.3.6 4.1.3.34]
K02597	1.81739e-06	4.31278e-06	1.04216e-05	1.1773e-06	2.86574e-06	5.82242e-07	0	2.10716e-06	nitrogen fixation protein NifZ
K02626	5.45218e-06	1.3192e-05	6.32739e-06	4.12057e-06	2.57917e-06	5.82242e-06	1.35276e-06	2.10716e-06	arginine decarboxylase [EC:4.1.1.19]
K02595	0	0	0	0	0	0	0	0	nitrogen fixation protein NifW
K02594	7.26958e-06	1.04014e-05	1.52602e-05	1.27541e-05	2.32125e-05	2.32897e-05	5.19462e-05	1.92654e-05	homocitrate synthase NifV
K02593	1.81739e-06	4.31278e-06	1.04216e-05	1.1773e-06	2.86574e-06	5.82242e-07	0	2.10716e-06	nitrogen fixation protein NifT
K02592	6.81523e-06	1.01477e-05	1.45158e-05	1.15768e-05	4.01203e-06	2.91121e-06	1.05516e-05	9.03067e-06	nitrogenase molybdenum-iron protein NifN
K02591	9.31415e-06	1.47142e-05	1.60046e-05	2.11915e-05	5.15833e-06	4.94906e-06	2.02915e-05	1.62552e-05	nitrogenase molybdenum-iron protein beta chain [EC:1.18.6.1]
K02590	6.67892e-05	9.43737e-05	8.87696e-05	6.88723e-05	3.20963e-05	5.18196e-05	4.54529e-05	3.16074e-05	nitrogen regulatory protein PII 2
K02598	0.000179241	0.000110103	0.000172887	0.000215839	9.77217e-05	9.19943e-05	0.000146369	5.90004e-05	nitrite transporter NirC
K02849	2.27174e-07	7.61078e-07	0	1.96217e-07	2.00602e-06	4.94906e-06	3.51719e-06	4.81636e-06	heptosyltransferase III [EC:2.4.-.-]
K14061	0	0	0	0	0	0	0	0	universal stress protein F
K14062	0	0	0	0	0	0	0	0	outer membrane protein N
K14063	0	0	0	0	0	0	0	0	AraC family transcriptional regulator, positive regulator of tynA and feaB
K14064	0	0	0	0	0	0	0	0	universal stress protein C
K14065	0	0	0	0	0	0	0	0	universal stress protein D
K14067	0	0	0	0	0	0	0	0	malate-CoA ligase subunit beta [EC:6.2.1.9]
K02841	2.27174e-07	7.61078e-07	0	1.96217e-07	2.00602e-06	4.94906e-06	3.51719e-06	4.81636e-06	heptosyltransferase I [EC:2.4.-.-]
K02840	5.72479e-05	3.5517e-05	1.45158e-05	4.513e-06	2.98037e-05	3.115e-05	4.5994e-05	3.76278e-05	UDP-D-galactose:(glucosyl)LPS alpha-1,6-D-galactosyltransferase [EC:2.4.1.-]
K02843	1.99913e-05	3.24727e-05	5.00608e-05	2.13877e-05	1.92005e-05	1.6885e-05	7.03438e-06	1.80613e-05	heptosyltransferase II [EC:2.4.-.-]
K02844	1.63566e-05	2.73988e-05	3.85227e-05	1.56974e-05	1.40421e-05	1.10626e-05	3.51719e-06	1.08368e-05	UDP-glucose:(heptosyl)LPS alpha-1,3-glucosyltransferase [EC:2.4.1.-]
K02847	0	0	0	0	0	0	0	0	O-antigen ligase [EC:6.-.-.-]
K02846	0	0	0	0	0	0	0	0	N-methyl-L-tryptophan oxidase [EC:1.5.3.-]
K02102	0	0	0	0	0	0	0	0	arabinose operon protein AraM
K09758	1.31761e-05	3.85613e-05	1.69351e-05	1.90331e-05	5.10102e-05	4.86172e-05	5.1405e-05	4.27452e-05	aspartate 4-decarboxylase [EC:4.1.1.12]
K06039	0	0	0	0	0	0	0	0	uncharacterized protein involved in oxidation of intracellular sulfur
K06034	0	0	0	0	0	0	0	0	sulfopyruvate decarboxylase subunit alpha [EC:4.1.1.79]
K06036	0	0	0	0	0	0	0	0	None
K06037	0	0	0	0	0	0	0	0	None
K06032	0	0	0	0	0	0	0	0	None
K01581	7.99654e-05	4.28741e-05	1.52602e-05	5.10165e-06	9.285e-05	0.000108006	0.000112009	8.27812e-05	ornithine decarboxylase [EC:4.1.1.17]
K02702	0	0	0	0	0	0	0	0	photosystem I 4.8kDa protein
K02659	0	0	0	0	0	0	0	0	twitching motility protein PilI
K13490	0	0	0	0	0	0	0	0	two-component system, chemotaxis family, sensor histidine kinase and response regulator WspE
K13491	0	0	0	0	0	0	0	0	two-component system, chemotaxis family, response regulator WspF [EC:3.1.1.61]
K03644	0.000145846	0.000238217	0.000140319	0.000186799	0.000245021	0.000223581	0.000131759	0.000277844	lipoic acid synthetase [EC:2.8.1.8]
K03645	0	0	0	0	0	0	0	0	negative modulator of initiation of replication
K03646	1.13587e-06	1.77585e-06	2.9776e-06	1.37352e-06	2.57917e-06	5.5313e-06	4.86995e-06	6.32147e-06	colicin import membrane protein
K03647	0.000156523	7.78837e-05	2.66123e-05	5.61182e-05	0.000429861	0.000379331	0.000527578	0.000448523	protein involved in ribonucleotide reduction
K03640	3.88468e-05	8.67629e-05	4.80137e-05	3.51229e-05	4.12666e-05	4.77439e-05	1.46099e-05	4.0638e-05	peptidoglycan-associated lipoprotein
K03641	1.5675e-05	2.46082e-05	3.08926e-05	1.58936e-05	1.3469e-05	1.60117e-05	8.11659e-06	1.50511e-05	TolB protein
K03642	5.56577e-05	0.000114162	8.70947e-05	5.18014e-05	5.53088e-05	5.93887e-05	1.83976e-05	5.17759e-05	rare lipoprotein A
K03643	2.27174e-07	7.61078e-07	0	1.96217e-07	2.00602e-06	4.94906e-06	3.51719e-06	4.81636e-06	LPS-assembly lipoprotein
K03648	0.000714236	0.000739768	0.000638322	0.000694217	0.000821607	0.000796508	0.000765935	0.000845873	uracil-DNA glycosylase [EC:3.2.2.-];uracil-DNA glycosylase [EC:3.2.2.27]
K03649	0	5.07385e-07	5.58299e-07	6.47518e-06	0	0	8.92825e-06	6.02045e-06	TDG/mug DNA glycosylase family protein [EC:3.2.2.-]
K06694	0	0	0	0	0	0	0	0	26S proteasome non-ATPase regulatory subunit 10
K11814	0	0	0	0	0	0	0	0	multidrug resistance protein EbrA
K12428	0	0	0	0	0	0	0	0	fatty acid CoA ligase FadD32
K12429	0	0	0	0	0	0	0	0	fatty acid CoA ligase FadD36
K12422	0	0	0	0	0	0	0	0	long chain fatty acid CoA ligase FadD10 [EC:6.2.1.-]
K12423	0	0	0	0	0	0	0	0	fatty acid CoA ligase FadD21
K12420	0	0	0	0	0	0	0	0	ketoreductase [EC:1.1.1.-];ketoacyl reductase [EC:1.3.1.-]
K12421	0	0	0	0	0	0	0	0	fatty acid CoA ligase FadD9
K12426	0	0	0	0	0	0	0	0	long chain fatty acid CoA FadD26
K12427	0	0	0	0	0	0	0	0	fatty acid CoA ligase FadD28
K12424	0	0	0	0	0	0	0	0	fatty acid CoA ligase FadD22
K12425	0	0	0	0	0	0	0	0	fatty acid CoA ligase FadD23
K07349	0	0	0	0	0	0	0	0	minor fimbrial subunit
K07348	0	0	0	0	0	0	0	0	minor fimbrial subunit
K05380	0	0	0	0	0	0	0	0	phycoerythrin-associated linker protein
K07345	0	0	0	0	0	0	2.70553e-07	0	major type 1 subunit fimbrin (pilin)
K07344	0	0	0	0	0	0	0	0	type IV secretion system protein TrbL
K07347	0	0	0	0	0	0	2.70553e-07	0	outer membrane usher protein
K07346	0	0	0	0	0	0	0	0	fimbrial chaperone protein
K07341	0.000129262	0.000106044	8.80252e-05	5.4156e-05	0.00019659	0.000227948	0.000223206	0.000154726	death on curing protein
K07340	0	0	0	0	0	0	0	0	hypothetical protein
K07343	8.8598e-05	0.000107312	0.000129339	9.00638e-05	4.67115e-05	6.31733e-05	4.73468e-05	3.91329e-05	DNA transformation protein and related proteins
K07342	0	0	0	0	0	0	0	0	protein transport protein SEC61 subunit gamma and related proteins
K06968	1.45392e-05	2.28323e-05	2.7915e-05	1.45201e-05	1.08898e-05	1.04804e-05	3.51719e-06	8.72965e-06	ribosomal RNA large subunit methyltransferase M [EC:2.1.1.-]
K06969	0.00082805	0.000918368	0.000918588	0.000960484	0.000965754	0.000922854	0.000872804	0.00101324	putative SAM-dependent methyltransferase;ribosomal RNA large subunit methyltransferase I [EC:2.1.1.-]
K06962	6.29273e-05	4.43962e-05	2.40069e-05	1.0792e-05	3.55352e-05	3.49345e-05	5.6275e-05	2.58879e-05	None
K06963	0	0	0	0	0	0	0	0	;tRNA acetyltransferase TAN1
K06960	0.000481155	0.000387389	0.000534665	0.000451104	0.000256484	0.000273945	0.000333862	0.000204394	None
K06961	0	0	0	0	0	0	0	0	ribosomal RNA assembly protein
K06966	0.000386424	0.000508654	0.000313578	0.000362217	0.000668004	0.000616304	0.000552469	0.000730882	None
K06967	0.000504781	0.000378002	0.000492234	0.000477593	0.000527869	0.000486755	0.000662043	0.000487957	;tRNA (adenine-N(1)-)-methyltransferase [EC:2.1.1.36]
K06964	0	0	0	0	0	0	0	0	None
K06965	0	0	0	0	0	0	0	0	protein pelota
K08995	0	0	0	0	0	0	0	0	putative membrane protein
K08994	0	0	0	0	0	0	0	0	putative membrane protein
K08997	0	0	0	0	0	0	0	0	hypothetical protein
K08996	3.61207e-05	6.34232e-06	0	0	0.000101161	0.000111208	0.00013717	9.63272e-05	putative membrane protein
K08990	0	0	0	0	0	0	0	0	putative membrane protein
K08993	0	0	0	0	0	0	0	0	putative membrane protein
K08992	0	0	0	0	0	0	0	0	putative membrane protein
K08999	0.000126763	0.000187733	0.000121709	0.000110274	0.000108612	0.000140903	4.70762e-05	0.00013546	hypothetical protein
K08998	0.000570208	0.000513981	0.0005516	0.000562752	0.000532741	0.000518778	0.000527308	0.000514447	hypothetical protein
K08344	0	0	0	0	0	0	0	0	suppressor for copper-sensitivity B
K08345	0	0	0	0	0	0	0	0	nitrate reductase 2, alpha subunit [EC:1.7.99.4]
K08346	0	0	0	0	0	0	0	0	nitrate reductase 2, beta subunit [EC:1.7.99.4]
K14940	4.54349e-07	0	5.58299e-07	9.81087e-07	2.86574e-07	5.82242e-07	2.70553e-07	3.01022e-07	gamma-F420-2:alpha-L-glutamate ligase [EC:6.3.2.32]
K02724	0	0	0	0	0	0	0	0	photosystem II PsbZ protein
K08349	0	0	0	0	0	0	0	0	formate dehydrogenase-N, beta subunit [EC:1.2.1.2]
K11815	0	0	0	0	0	0	0	0	multidrug resistance protein EbrB
K05929	0	0	0	0	0	0	0	0	phosphoethanolamine N-methyltransferase [EC:2.1.1.103]
K05928	0	0	0	0	0	0	0	0	tocopherol O-methyltransferase [EC:2.1.1.95]
K05927	0	0	0	0	0	0	0	0	quinone-reactive Ni/Fe-hydrogenase small subunit [EC:1.12.5.1]
K05924	0	0	0	0	0	0	0	0	None
K05922	0	0	0	0	0	0	0	0	quinone-reactive Ni/Fe-hydrogenase large subunit [EC:1.12.5.1]
K05921	0	0	0	0	0	0	0	0	5-oxopent-3-ene-1,2,5-tricarboxylate decarboxylase / 2-hydroxyhepta-2,4-diene-1,7-dioate isomerase [EC:4.1.1.68 5.3.3.-]
K00349	0.000218315	0.000332845	0.000179028	0.000239974	0.000290873	0.000305386	0.000150157	0.000349788	Na+-transporting NADH:ubiquinone oxidoreductase subunit D [EC:1.6.5.-]
K00698	0	0	0	0	0	0	0	0	chitin synthase [EC:2.4.1.16]
K00340	0.000204003	0.000300626	0.000169165	0.000228986	0.000265081	0.00028035	0.000142581	0.000320589	NADH-quinone oxidoreductase subunit K [EC:1.6.5.3];NADH dehydrogenase I subunit K [EC:1.6.5.3]
K00341	0.000204003	0.000300626	0.000169165	0.000228986	0.000265081	0.00028035	0.000142581	0.000320589	NADH dehydrogenase I subunit L [EC:1.6.5.3];NADH-quinone oxidoreductase subunit L [EC:1.6.5.3]
K00690	0.000104273	0.000106044	0.000139017	7.75059e-05	0.000115776	0.000140612	0.000140417	9.60261e-05	sucrose phosphorylase [EC:2.4.1.7]
K00343	0.000204003	0.000300626	0.000169165	0.000228986	0.000265081	0.00028035	0.000142581	0.000320589	NADH dehydrogenase I subunit N [EC:1.6.5.3];NADH-quinone oxidoreductase subunit N [EC:1.6.5.3]
K00344	0	0	1.861e-07	1.96217e-07	8.59722e-07	1.45561e-06	2.97608e-06	6.02045e-07	NADPH2:quinone reductase [EC:1.6.5.5]
K00697	1.29489e-05	3.78002e-05	1.74934e-05	2.0799e-05	3.12366e-05	2.73654e-05	1.00105e-05	3.16074e-05	alpha,alpha-trehalose-phosphate synthase (UDP-forming) [EC:2.4.1.15]
K00346	0.000218315	0.000332845	0.000179028	0.000239974	0.000290873	0.000305386	0.000150157	0.000349788	Na+-transporting NADH:ubiquinone oxidoreductase subunit A [EC:1.6.5.-]
K00347	0.000218315	0.000332845	0.000179028	0.000239974	0.000290873	0.000305386	0.000150157	0.000349788	Na+-transporting NADH:ubiquinone oxidoreductase subunit B [EC:1.6.5.-]
K09116	6.33816e-05	8.7524e-05	8.43032e-05	5.16052e-05	3.18097e-05	5.12373e-05	2.81375e-05	1.89644e-05	hypothetical protein
K09117	0.000653353	0.000645902	0.000601474	0.000605135	0.000553374	0.000600583	0.000506204	0.000549667	hypothetical protein
K05337	9.99567e-05	7.96595e-05	0.000123198	0.000102818	0.000100301	0.000100437	0.000160708	7.55566e-05	ferredoxin
K09118	2.72609e-06	1.52216e-06	3.3498e-06	2.35461e-06	1.43287e-06	2.62009e-06	3.51719e-06	9.03067e-07	hypothetical protein
K09119	0	0	0	0	0	0	0	0	hypothetical protein
K02106	3.86196e-06	3.5517e-06	6.32739e-06	6.67139e-06	1.71944e-06	2.32897e-06	3.24663e-06	2.10716e-06	short-chain fatty acids transporter
K05823	6.56534e-05	4.2113e-05	1.97266e-05	8.63357e-06	5.41625e-05	5.64775e-05	9.30702e-05	5.3883e-05	N-acetyldiaminopimelate deacetylase [EC:3.5.1.47]
K05820	0	0	0	0	0	0	0	0	MFS transporter, PPP family, 3-phenylpropionic acid transporter
K05826	0	0	0	0	0	0	0	0	lysine biosynthesis protein LysW
K05827	0	0	0	0	0	0	0	0	lysine biosynthesis protein LysX
K02100	0	0	0	0	0	0	0	0	MFS transporter, SP family, arabinose:H+ symporter
K02101	0	0	0	0	0	0	0	0	arabinose operon protein AraL
K00524	0	0	0	0	0	0	0	0	ribonucleotide reductase, class II [EC:1.17.4.1]
K00525	0.000689701	0.000728859	0.000596078	0.000638688	0.000702679	0.000746435	0.000688016	0.000697168	ribonucleoside-diphosphate reductase alpha chain [EC:1.17.4.1]
K00526	0.000450032	0.000351618	0.000329769	0.000335139	0.000404642	0.000439011	0.000482666	0.000343768	ribonucleoside-diphosphate reductase beta chain [EC:1.17.4.1]
K00527	0.00132556	0.00117764	0.00131479	0.00140256	0.00131939	0.00123435	0.00139335	0.00129379	ribonucleoside-triphosphate reductase [EC:1.17.4.2]
K00520	1.63566e-05	2.73988e-05	3.83366e-05	1.56974e-05	1.40421e-05	1.10626e-05	3.51719e-06	1.08368e-05	mercuric reductase [EC:1.16.1.1]
K00522	0	0	0	0	0	0	0	0	ferritin heavy chain [EC:1.16.3.1]
K00523	0	0	0	0	0	0	0	0	CDP-4-dehydro-6-deoxyglucose reductase [EC:1.17.1.1]
K02451	0	0	0	0	0	0	0	0	general secretion pathway protein B
K00528	0.000515686	0.000480748	0.000588075	0.000579234	0.000398624	0.000404367	0.000395278	0.00037989	ferredoxin--NADP+ reductase [EC:1.18.1.2]
K00529	0	0	0	0	0	0	0	0	ferredoxin--NAD+ reductase [EC:1.18.1.3]
K00025	0	0	0	0	0	0	0	0	malate dehydrogenase [EC:1.1.1.37]
K14215	0	0	0	0	0	0	0	0	trans,polycis-decaprenyl diphosphate synthase [EC:2.5.1.86]
K14213	0	0	0	0	0	0	0	0	Xaa-Pro dipeptidase [EC:3.4.13.9]
K03453	0.00022354	0.00033386	0.000179958	0.000247234	0.000295458	0.000317613	0.000163143	0.00036213	bile acid:Na+ symporter, BASS family
K00796	0.000330766	0.000466541	0.00033591	0.000342007	0.000389167	0.000428822	0.00028868	0.000444008	dihydropteroate synthase [EC:2.5.1.15]
K05339	0	2.53693e-07	0	0	0	0	0	3.01022e-07	holin-like protein LrgB
K00027	0.000489106	0.00039094	0.000531687	0.000505849	0.000465969	0.000405532	0.000573572	0.000421732	malate dehydrogenase (oxaloacetate-decarboxylating) [EC:1.1.1.38]
K00794	0.000344851	0.00042595	0.000320092	0.000377522	0.000688064	0.000647454	0.000656361	0.000759178	6,7-dimethyl-8-ribityllumazine synthase [EC:2.5.1.78];riboflavin synthase beta chain [EC:2.5.1.-]
K00793	0.000230809	0.000306714	0.000263703	0.000311005	0.000553947	0.000468414	0.000536236	0.000617397	riboflavin synthase [EC:2.5.1.9];riboflavin synthase alpha chain [EC:2.5.1.9]
K01347	4.54349e-06	4.05908e-06	3.3498e-06	3.72813e-06	4.01203e-06	3.20233e-06	2.70553e-06	3.61227e-06	IgA-specific serine endopeptidase [EC:3.4.21.72]
K01346	0	0	0	0	0	0	0	0	pancreatic elastase II [EC:3.4.21.71]
K01344	0	0	0	0	0	0	0	0	protein C (activated) [EC:3.4.21.69]
K01343	0	0	0	0	0	0	0	0	tissue plasminogen activator [EC:3.4.21.68]
K00791	0.000867124	0.000944498	0.000795576	0.000842165	0.000950566	0.000962738	0.000868204	0.00099819	tRNA dimethylallyltransferase [EC:2.5.1.75]
K01340	0	0	0	0	0	0	0	0	tryptase [EC:3.4.21.59]
K00790	0.000930733	0.000924202	0.000892907	0.000881409	0.000950852	0.000943233	0.000980213	0.000967185	UDP-N-acetylglucosamine 1-carboxyvinyltransferase [EC:2.5.1.7]
K02694	0	0	0	0	0	0	0	0	photosystem I subunit III
K02696	0	0	0	0	0	0	0	0	photosystem I subunit VIII
K02697	0	0	0	0	0	0	0	0	photosystem I subunit IX
K02690	0	0	0	0	0	0	0	0	photosystem I core protein Ib;photosystem I P700 chlorophyll a apoprotein A2
K02691	9.99567e-06	7.61078e-06	6.14129e-06	3.92435e-06	7.16435e-06	6.98691e-06	7.57548e-06	1.08368e-05	photosystem I subunit VII
K02692	0	0	0	0	0	0	0	0	photosystem I subunit II
K02693	0	0	0	0	0	0	0	0	photosystem I subunit IV
K02698	0	0	0	0	0	0	0	0	photosystem I subunit X
K02699	0	0	0	0	0	0	0	0	photosystem I subunit XI
K00836	0	0	0	0	0	0	0	0	diaminobutyrate-2-oxoglutarate transaminase [EC:2.6.1.76]
K00837	0.000200595	0.000279316	0.000154091	0.000225846	0.000295458	0.000313246	0.000224829	0.000332931	None
K00835	0	0	0	0	0	0	0	0	valine--pyruvate aminotransferase [EC:2.6.1.66]
K00832	2.27174e-05	2.13102e-05	5.58299e-06	4.84657e-05	0.000234704	0.000170888	0.000290033	0.000258879	aromatic-amino-acid transaminase [EC:2.6.1.57]
K00833	0.000211499	0.000303416	0.000191124	0.000235068	0.000268233	0.000282096	0.000144746	0.000321793	adenosylmethionine-8-amino-7-oxononanoate aminotransferase [EC:2.6.1.62]
K00830	1.74924e-05	2.58767e-05	3.66617e-05	1.8052e-05	1.28958e-05	1.22271e-05	7.03438e-06	1.3245e-05	alanine-glyoxylate transaminase / serine-glyoxylate transaminase / serine-pyruvate transaminase [EC:2.6.1.44 2.6.1.45 2.6.1.51]
K00831	0.000697425	0.000705266	0.000658421	0.000716979	0.000723313	0.000692577	0.000678006	0.00077152	phosphoserine aminotransferase [EC:2.6.1.52]
K00839	5.45218e-06	4.56647e-06	4.65249e-06	4.12057e-06	2.46454e-05	2.44542e-05	4.76173e-05	1.41481e-05	aminotransferase [EC:2.6.1.-]
K04335	0	0	0	0	0	0	0	0	minor curlin subunit
K04334	0	0	0	0	0	0	0	0	major curlin subunit
K01120	0	0	0	0	0	0	0	0	3',5'-cyclic-nucleotide phosphodiesterase [EC:3.1.4.17]
K01126	0.000535223	0.000610131	0.00049912	0.000457187	0.000616421	0.000644251	0.000550846	0.000642683	glycerophosphoryl diester phosphodiesterase [EC:3.1.4.46]
K04333	0	0	0	0	0	0	0	0	LuxR family transcriptional regulator, csgAB operon transcriptional regulatory protein
K01129	0.000552488	0.000530471	0.00056686	0.000545288	0.0003095	0.000366813	0.000292468	0.000288981	dGTPase [EC:3.1.5.1]
K01128	0	0	0	0	0	0	0	0	None
K04339	0	0	0	0	0	0	0	0	scyllo-inosamine 4-kinase [EC:2.7.1.65]
K04338	0	0	0	0	0	0	0	0	curli production assembly/transport component CsgF
K02470	0.0011336	0.00105029	0.00117131	0.0011569	0.00101734	0.00100553	0.00104975	0.000984644	DNA gyrase subunit B [EC:5.99.1.3]
K02471	4.54349e-07	1.52216e-06	0	5.88652e-07	3.72546e-06	9.89812e-06	7.03438e-06	9.63272e-06	putative ATP-binding cassette transporter
K02472	0.000180604	0.000252171	0.000121337	0.000145005	0.000115776	0.000199127	5.11345e-05	0.000165562	UDP-N-acetyl-D-mannosaminuronic acid dehydrogenase [EC:1.1.1.-]
K02473	0	0	0	0	0	0	0	0	UDP-N-acetylglucosamine 4-epimerase [EC:5.1.3.7]
K02474	0.000445034	0.00061901	0.000385227	0.000414215	0.000394039	0.000514993	0.000215901	0.000490365	UDP-N-acetyl-D-galactosamine dehydrogenase [EC:1.1.1.-]
K02475	0	2.53693e-07	0	0	0	0	0	3.01022e-07	two-component system, CitB family, response regulator
K02476	0	2.53693e-07	0	0	0	0	0	3.01022e-07	two-component system, CitB family, sensor kinase [EC:2.7.13.3]
K02477	0.000217179	0.000337665	0.00024193	0.000247823	0.000332139	0.000330423	0.00025432	0.000340456	two-component system, LytT family, response regulator
K02478	0	0	1.861e-07	1.96217e-07	1.97736e-05	2.09607e-05	4.41001e-05	1.05358e-05	two-component system, LytT family, sensor kinase [EC:2.7.13.3]
K02479	2.27174e-06	1.26846e-06	2.4193e-06	1.1773e-06	2.86574e-07	5.82242e-07	5.41106e-07	0	two-component system, NarL family, response regulator
K09019	0	0	0	0	0	0	0	0	putative NADH dehydrogenase/NAD(P)H nitroreductase RutE [EC:1.-.-.-]
K01267	0.000370294	0.000302655	0.000412397	0.000410487	0.000361083	0.000309171	0.000411781	0.000342865	aspartyl aminopeptidase [EC:3.4.11.21]
K13074	0	0	0	0	0	0	0	0	biflaviolin synthase [EC:1.14.21.7]
K13075	0	0	0	0	0	0	0	0	N-acyl homoserine lactone hydrolase [EC:3.1.1.81]
K11441	0	0	0	0	0	0	0	0	dehydrogluconokinase [EC:2.7.1.13]
K14055	0	0	0	0	0	0	0	0	universal stress protein E
K13299	0	0	0	0	0	0	0	0	glutathione S-transferase kappa 1 [EC:2.5.1.18]
K13292	0.000530452	0.000440411	0.000586028	0.000529983	0.000500358	0.000449782	0.000597651	0.000486753	phosphatidylglycerol:prolipoprotein diacylglycerol transferase [EC:2.-.-.-]
K14057	0	0	0	0	0	0	0	0	LysR family transcriptional regulator, regulator of abg operon
K14056	0	0	0	0	0	0	0	0	HTH-type transcriptional regulator, repressor for puuD
K02856	9.95024e-05	0.000151962	7.42538e-05	8.94752e-05	8.68319e-05	0.000122271	3.49013e-05	0.000112281	L-rhamnose-H+ transport protein
K02585	2.3399e-05	3.50096e-05	4.41056e-05	2.64894e-05	1.51884e-05	1.36827e-05	1.43393e-05	1.77603e-05	nitrogen fixation protein NifB
K12211	0	0	0	0	0	0	0	0	intracellular multiplication protein IcmG
K12210	0	0	0	0	0	0	0	0	intracellular multiplication protein IcmF
K12213	0	0	0	0	0	0	0	0	intracellular multiplication protein IcmK
K12212	0	0	0	0	0	0	0	0	intracellular multiplication protein IcmJ
K12215	0	0	0	0	0	0	0	0	intracellular multiplication protein IcmM
K02854	0	0	0	0	0	0	0	0	AraC family transcriptional regulator, L-rhamnose operon transcriptional activator RhaR
K12217	0	0	0	0	0	0	0	0	intracellular multiplication protein IcmO
K12216	0	0	0	0	0	0	0	0	intracellular multiplication protein IcmN
K12219	0	0	0	0	0	0	0	0	intracellular multiplication protein IcmQ
K12218	0	0	0	0	0	0	0	0	intracellular multiplication protein IcmP
K02855	0	0	0	0	0	0	0	0	AraC family transcriptional regulator, L-rhamnose operon regulatory protein RhaS
K08692	0	0	0	0	0	0	0	0	malate-CoA ligase subunit alpha [EC:6.2.1.9]
K08693	0	0	0	0	0	0	0	0	3'-nucleotidase [EC:3.1.3.6]
K08690	0	0	0	0	0	0	0	0	cis-2,3-dihydrobiphenyl-2,3-diol dehydrogenase [EC:1.3.1.56]
K08691	0	0	0	0	0	0	0	0	malyl-CoA lyase [EC:4.1.3.24]
K08696	0	0	0	0	0	0	0	0	carbon dioxide concentrating mechanism protein CcmK
K08697	0	0	0	0	0	0	0	0	carbon dioxide concentrating mechanism protein CcmL
K11748	0	0	0	0	0	0	0	0	glutathione-regulated potassium-efflux system ancillary protein KefG
K11749	0.000730365	0.000723785	0.000687639	0.000725808	0.00083393	0.000809317	0.000825457	0.00086273	regulator of sigma E protease [EC:3.4.24.-]
K11746	0	0	0	0	0	0	0	0	glutathione-regulated potassium-efflux system ancillary protein KefF
K11747	0	0	0	0	0	0	0	0	glutathione-regulated potassium-efflux system protein KefB
K11744	0	0	0	0	0	0	0	0	AI-2 transport protein TqsA
K11745	0	0	0	0	0	0	0	0	glutathione-regulated potassium-efflux system ancillary protein KefC
K11742	1.54479e-05	2.38471e-05	3.08926e-05	1.56974e-05	1.17495e-05	1.10626e-05	4.5994e-06	1.02348e-05	spermidine export protein MdtI
K11743	7.61034e-05	0.000110356	0.000112404	7.12269e-05	4.21264e-05	5.96799e-05	3.78774e-05	3.43166e-05	spermidine export protein MdtJ
K11740	0	0	0	0	0	0	0	0	bacteriophage N4 adsorption protein B
K11741	8.95067e-05	0.000108834	7.70453e-05	5.06241e-05	8.85513e-05	8.79186e-05	7.62959e-05	8.72965e-05	quaternary ammonium compound-resistance protein SugE
K13920	0.000176742	0.000108073	0.000170653	0.000215251	7.76615e-05	7.07425e-05	0.000101728	4.84646e-05	propanediol dehydratase small subunit [EC:4.2.1.28]
K13921	0	0	0	0	0	0	0	0	1-propanol dehydrogenase
K13922	0.000246938	0.000201686	0.000273381	0.000285693	0.00011377	0.000127511	0.000133383	7.13423e-05	propionaldehyde dehydrogenase
K13923	0	0	0	0	0	0	0	0	phosphotransacylase
K13924	0	0	0	0	0	0	0	0	two-component system, chemotaxis family, CheB/CheR fusion protein [EC:2.1.1.80 3.1.1.61]
K13925	0	0	0	0	0	0	0	0	plasmin and fibronectin-binding protein A
K13926	1.81739e-06	4.31278e-06	1.04216e-05	1.37352e-06	3.15231e-06	5.82242e-07	2.70553e-07	2.10716e-06	ribosome-dependent ATPase
K13927	1.36305e-05	1.16699e-05	2.77289e-05	2.78629e-05	8.59722e-06	1.39738e-05	1.08221e-05	1.11378e-05	holo-ACP synthase / triphosphoribosyl-dephospho-CoA synthase [EC:2.7.7.61 2.7.8.25]
K13928	0	0	0	0	0	0	0	0	LysR family transcriptional regulator, malonate utilization transcriptional regulator
K13929	0	0	0	0	0	0	0	0	malonate decarboxylase alpha subunit [EC:2.3.1.187]
K09923	0	0	0	0	0	0	0	0	hypothetical protein
K09922	0.000213317	0.000303924	0.0001861	0.000239189	0.00027683	0.000295197	0.000152592	0.000340757	hypothetical protein
K06201	0.000605192	0.000612922	0.000461155	0.000575898	0.000719301	0.000689957	0.000675029	0.000731785	copper homeostasis protein
K06200	0.000164474	0.000163632	0.000197266	0.000171886	0.000300903	0.000252111	0.000346578	0.000308548	carbon starvation protein
K06207	0.000670619	0.000638037	0.000607802	0.00067695	0.000804413	0.000760991	0.000801648	0.000844669	GTP-binding protein
K06206	7.76936e-05	7.78837e-05	0.000150927	0.000103014	6.53389e-05	6.14266e-05	7.06143e-05	4.84646e-05	sugar fermentation stimulation protein A
K06205	0	0	0	0	0	0	0	0	MioC protein
K09924	0	0	0	0	0	0	0	0	hypothetical protein
K09929	0	0	0	0	0	0	0	0	hypothetical protein
K06208	4.99784e-06	5.32755e-06	3.5359e-06	3.92435e-06	8.59722e-07	2.32897e-06	1.62332e-06	9.03067e-07	chorismate mutase [EC:5.4.99.5]
K00759	0.000435948	0.000500282	0.00037741	0.000383998	0.000780054	0.000721107	0.000841961	0.000816072	adenine phosphoribosyltransferase [EC:2.4.2.7]
K00758	0	0	0	0	0	0	0	0	thymidine phosphorylase [EC:2.4.2.4]
K00752	0	0	0	0	0	0	0	0	hyaluronan synthase [EC:2.4.1.212]
K00757	0.000444126	0.000551021	0.000445337	0.000478771	0.000606964	0.000578749	0.000520814	0.000668872	uridine phosphorylase [EC:2.4.2.3]
K00756	0.000248756	0.000165408	0.000277475	0.000295896	0.000148732	0.000138574	0.000211302	9.69292e-05	pyrimidine-nucleoside phosphorylase [EC:2.4.2.2]
K00754	0.00131443	0.00120047	0.000891418	0.00085021	0.00103195	0.00106812	0.000984001	0.00101746	None
K06001	0.000294418	0.000389926	0.000305204	0.000308061	0.000292305	0.000327803	0.000178024	0.000337747	tryptophan synthase beta chain [EC:4.2.1.20]
K05557	0	0	0	0	0	0	0	0	MFS transporter, DHA2 family, integral membrane protein
K09766	1.49935e-05	1.52216e-05	4.83859e-05	1.9818e-05	4.87176e-06	6.69579e-06	9.46935e-06	3.91329e-06	hypothetical protein
K05554	0	0	0	0	0	0	0	0	aromatase [EC:4.2.1.-];cyclase/dehydratase [EC:4.2.1.-]
K07475	0	0	0	0	0	0	0	0	putative phosphohydrolase
K07150	0.000197642	0.000237964	0.000207501	0.000140099	0.000159049	0.000180495	0.000179377	0.000127332	None
K07151	1.72652e-05	2.81599e-05	4.13141e-05	1.68747e-05	1.46153e-05	1.16448e-05	4.86995e-06	1.23419e-05	dolichyl-diphosphooligosaccharide--protein glycosyltransferase [EC:2.4.1.119]
K07152	1.45392e-05	2.28323e-05	2.7915e-05	1.45201e-05	1.08898e-05	1.04804e-05	3.24663e-06	8.72965e-06	None
K07153	0	0	0	0	0	0	0	0	high frequency lysogenization protein
K07154	0.000351893	0.000461974	0.000313206	0.000378307	0.000564551	0.000548472	0.00043532	0.000687836	None
K07155	0	0	0	0	0	0	0	0	quercetin 2,3-dioxygenase [EC:1.13.11.24]
K07156	0	0	0	0	0	0	0	0	None
K07157	0	0	0	0	0	0	0	0	None
K07406	0.000218087	0.000287941	0.000308553	0.000199749	0.00010288	0.000159534	9.63168e-05	6.773e-05	alpha-galactosidase [EC:3.2.1.22]
K07407	0.00123401	0.00130652	0.00120704	0.00123264	0.00100072	0.00110102	0.000845748	0.0010003	alpha-galactosidase [EC:3.2.1.22]
K07404	0.000251482	0.000260796	0.00029534	0.000184641	0.000139562	0.000181077	0.000171531	0.000133052	6-phosphogluconolactonase [EC:3.1.1.31]
K07405	0.000232854	0.000353394	0.00020229	0.000255475	0.000300043	0.000316449	0.000155838	0.000359421	alpha-amylase [EC:3.2.1.1]
K07402	0.00039233	0.000290224	0.000471949	0.000490347	0.000663132	0.000517614	0.000826269	0.000657734	xanthine dehydrogenase accessory factor
K07403	6.81523e-06	1.72511e-05	1.50741e-05	6.27896e-06	7.16435e-06	9.02476e-06	4.32885e-06	6.62249e-06	membrane-bound serine protease (ClpP class)
K07400	0	0	0	0	0	0	0	0	Fe/S biogenesis protein NfuA
K07401	0	0	0	0	0	0	0	0	selenoprotein W-related protein
K01808	0.000797609	0.000787208	0.000815117	0.000839614	0.000775756	0.000750511	0.000759713	0.000787776	ribose 5-phosphate isomerase B [EC:5.3.1.6]
K01809	0.000454803	0.000538082	0.00035787	0.000470529	0.000896976	0.000788356	0.000875239	0.000982537	mannose-6-phosphate isomerase [EC:5.3.1.8]
K01800	0	0	0	0	0	0	0	0	maleylacetoacetate isomerase [EC:5.2.1.2]
K01801	0	0	0	0	0	0	0	0	maleylpyruvate isomerase [EC:5.2.1.4]
K01802	0.00038188	0.000600744	0.000311531	0.000417158	0.000673735	0.00066201	0.000531907	0.000764597	peptidylprolyl isomerase [EC:5.2.1.8]
K01803	0.000783524	0.000722517	0.000721881	0.000748766	0.000845393	0.000829987	0.000880379	0.000885608	triosephosphate isomerase (TIM) [EC:5.3.1.1]
K01804	0.00015675	0.000171243	0.000167862	0.000137352	0.000104599	0.000126055	9.46935e-05	9.54241e-05	L-arabinose isomerase [EC:5.3.1.4]
K01805	0.000118131	0.000166422	8.56059e-05	0.000104191	0.000141568	0.000181369	0.000127701	0.000177001	xylose isomerase [EC:5.3.1.5]
K01807	0.000197869	0.000194582	0.000123756	0.000132447	0.000412953	0.000373217	0.000478338	0.000444309	ribose 5-phosphate isomerase A [EC:5.3.1.6]
K09718	0	0	0	0	0	0	0	0	hypothetical protein
K14668	0	0	0	0	0	0	0	0	minimal PKS chain-length factor (CLF/KS beta) [EC:2.3.1.-]
K14669	0	0	0	0	0	0	0	0	minimal PKS acyl carrier protein
K14666	0	0	0	0	0	0	0	0	N-acetylglucosaminyltransferase [EC:2.4.1.-]
K14667	0	0	0	0	0	0	0	0	minimal PKS ketosynthase (KS/KS alpha) [EC:2.3.1.-]
K01664	2.04457e-05	2.76525e-05	3.31258e-05	1.94255e-05	3.58217e-05	3.58079e-05	5.11345e-05	2.31787e-05	para-aminobenzoate synthetase component II [EC:2.6.1.85]
K01665	0.000233081	0.000353648	0.00020564	0.000251943	0.000313225	0.000329549	0.000194528	0.000353099	para-aminobenzoate synthetase component I [EC:2.6.1.85]
K01666	0.000110634	0.000130905	0.000192613	0.000109489	4.8431e-05	6.55023e-05	3.84185e-05	2.649e-05	4-hydroxy 2-oxovalerate aldolase [EC:4.1.3.39]
K01667	0.000198096	0.00027272	0.000154277	0.000223099	0.000261069	0.000275692	0.000145287	0.000322997	tryptophanase [EC:4.1.99.1]
K01660	0	0	0	0	0	0	0	0	citryl-CoA lyase [EC:4.1.3.34]
K01661	0.000120402	0.000165154	8.33727e-05	9.41844e-05	0.000121507	0.000163319	9.06352e-05	0.000165863	naphthoate synthase [EC:4.1.3.36]
K01662	0.000969353	0.000908981	0.000869458	0.00104937	0.00118212	0.00110248	0.00118746	0.00124352	1-deoxy-D-xylulose-5-phosphate synthase [EC:2.2.1.7]
K01663	0	0	0	0	0	0	0	0	glutamine amidotransferase / cyclase [EC:2.4.2.- 4.1.3.-]
K01668	0	0	0	0	0	0	0	0	tyrosine phenol-lyase [EC:4.1.99.2]
K01669	1.63566e-05	2.73988e-05	3.87088e-05	1.58936e-05	1.49018e-05	1.25182e-05	6.49327e-06	1.14389e-05	deoxyribodipyrimidine photo-lyase [EC:4.1.99.3]
K02863	0.000748767	0.00074332	0.00070811	0.000737385	0.000839375	0.000815139	0.000827892	0.000863934	large subunit ribosomal protein L1
K02862	0	0	0	0	0	0	0	0	putative membrane protein
K02860	0.000744905	0.000738499	0.00069713	0.000730125	0.000828772	0.000804659	0.000818422	0.000843164	16S rRNA processing protein RimM
K02867	0.000748767	0.00074332	0.00070811	0.000737385	0.000839375	0.000815139	0.000827892	0.000863934	large subunit ribosomal protein L11
K02866	0	0	0	0	0	0	0	0	large subunit ribosomal protein L10e
K02864	0.000708784	0.000728352	0.000664376	0.000723257	0.000757128	0.00072693	0.000728869	0.000799816	large subunit ribosomal protein L10
K02869	0	0	0	0	0	0	0	0	large subunit ribosomal protein L12
K05362	3.63479e-06	2.53693e-06	1.6749e-06	3.92435e-07	8.59722e-07	1.16448e-06	5.41106e-07	2.10716e-06	UDP-N-acetylmuramoyl-L-alanyl-D-glutamate-L-lysine ligase [EC:6.3.2.7]
K05365	0	0	0	0	0	0	0	0	penicillin-binding protein 1B [EC:2.4.1.129 3.4.-.-]
K03402	0.000629954	0.000584254	0.000580631	0.000536458	0.000364235	0.000420379	0.000376069	0.000359722	transcriptional regulator of arginine metabolism
K03403	0	0	0	0	0	0	0	0	magnesium chelatase subunit H [EC:6.6.1.1]
K03400	0	0	0	0	0	0	0	0	long-chain-fatty-acyl-CoA reductase [EC:1.2.1.50]
K03406	0.00150548	0.0019443	0.00261563	0.00152696	0.00107752	0.00121252	0.0010933	0.00081276	methyl-accepting chemotaxis protein
K03407	0.000186737	0.000223503	0.000313392	0.000192097	0.000132397	0.000145561	0.000151239	9.03067e-05	two-component system, chemotaxis family, sensor kinase CheA [EC:2.7.13.3]
K03404	0	0	0	0	0	0	0	0	magnesium chelatase subunit D [EC:6.6.1.1]
K03405	0	0	0	0	0	0	0	0	magnesium chelatase subunit I [EC:6.6.1.1]
K03408	0.000328721	0.0004328	0.000528709	0.000329645	0.000233558	0.000283552	0.000270282	0.000170981	purine-binding chemotaxis protein CheW
K03409	2.18087e-05	3.298e-05	4.28029e-05	2.0799e-05	1.60481e-05	1.57205e-05	8.11659e-06	1.26429e-05	chemotaxis protein CheX
K02315	0.000443899	0.000355677	0.000581376	0.000497804	0.000253331	0.000271616	0.000341708	0.000181215	DNA replication protein DnaC
K02314	0.000943228	0.00103532	0.000852151	0.000910449	0.00101075	0.00105444	0.000896612	0.00108639	replicative DNA helicase [EC:3.6.4.12];replicative DNA helicase [EC:3.6.1.-]
K02317	0	0	0	0	0	0	0	0	DNA replication protein DnaT
K02316	0.000721733	0.000748647	0.000710343	0.000738759	0.00076114	0.000733626	0.000732387	0.000803128	DNA primase [EC:2.7.7.-]
K02313	0.000764214	0.000767167	0.000739002	0.000752886	0.000850838	0.000826202	0.000832491	0.000873868	chromosomal replication initiator protein
K02312	0	0	0	0	0	0	0	0	2,3-dihydroxybenzoate-AMP ligase [EC:2.7.7.58]
K02319	0	0	0	0	0	0	0	0	DNA polymerase I [EC:2.7.7.7]
K12405	0	0	0	0	0	0	0	0	3-hydroxyacyl-CoA dehydrogenase / 3a,7a,12a-trihydroxy-5b-cholest-24-enoyl-CoA hydratase [EC:1.1.1.35 4.2.1.107]
K12152	0	0	0	0	0	0	0	0	phosphatase NudJ [EC:3.6.1.-]
K12151	0	0	0	0	0	0	0	0	multiple stress resistance protein BhsA
K07091	2.27174e-07	7.61078e-07	0	1.96217e-07	2.00602e-06	4.94906e-06	3.51719e-06	4.81636e-06	lipopolysaccharide export system permease protein
K07090	0.000727639	0.000738753	0.000866667	0.000651442	0.000717868	0.000742941	0.000757278	0.000659841	None
K07093	0	0	0	0	0	0	0	0	None
K07092	0	0	0	0	0	0	0	0	None
K07095	0.00105341	0.000999295	0.00102783	0.00116063	0.00136581	0.00119127	0.00144313	0.001413	None
K07094	0	0	0	0	0	0	0	0	putative glycerol-1-phosphate prenyltransferase [EC:2.5.1.-]
K07097	1.81739e-06	4.31278e-06	1.04216e-05	1.1773e-06	2.86574e-06	5.82242e-07	0	2.10716e-06	None
K07096	1.54479e-05	2.38471e-05	3.08926e-05	1.56974e-05	1.17495e-05	1.10626e-05	4.5994e-06	1.02348e-05	None
K07099	5.31588e-05	4.94701e-05	8.87696e-05	7.29929e-05	6.41926e-05	6.66668e-05	0.000110115	4.90666e-05	None
K07098	0.000870986	0.000960227	0.000865922	0.000930267	0.000879782	0.000909754	0.000824375	0.000925343	None
K11175	0.000719688	0.000737231	0.00070811	0.000737385	0.000759994	0.000729259	0.000732657	0.000801322	phosphoribosylglycinamide formyltransferase 1 [EC:2.1.2.2]
K11174	0	0	0	0	0	0	0	0	carbon-monoxide dehydrogenase (ferredoxin) [EC:1.2.7.4]
K11177	0	0	0	0	0	0	0	0	xanthine dehydrogenase YagR molybdenum-binding subunit [EC:1.17.1.4]
K11176	0	0	0	0	0	0	0	0	IMP cyclohydrolase [EC:3.5.4.10]
K11173	0	0	0	0	0	0	0	0	hydroxyacid-oxoacid transhydrogenase [EC:1.1.99.24]
K11179	1.81739e-05	2.51156e-05	3.38702e-05	1.78558e-05	1.23227e-05	1.22271e-05	5.41106e-06	1.05358e-05	tRNA 2-thiouridine synthesizing protein E [EC:2.8.1.-]
K11178	0	0	0	0	0	0	0	0	xanthine dehydrogenase YagS FAD-binding subunit [EC:1.17.1.4]
K00322	0	0	0	0	0	0	0	0	NAD(P) transhydrogenase [EC:1.6.1.1]
K00320	0	0	0	0	0	0	0	0	coenzyme F420-dependent N5,N10-methenyltetrahydromethanopterin reductase [EC:1.5.99.11]
K00321	0	0	0	0	0	0	0	0	None
K00326	0	0	0	0	0	0	0	0	cytochrome-b5 reductase [EC:1.6.2.2]
K00324	2.95327e-06	2.79062e-06	8.74669e-06	3.53191e-06	2.00602e-06	1.74673e-06	3.78774e-06	4.51534e-06	NAD(P) transhydrogenase subunit alpha [EC:1.6.1.2]
K00325	9.08697e-07	1.01477e-06	2.9776e-06	1.1773e-06	5.73148e-07	5.82242e-07	1.35276e-06	1.50511e-06	NAD(P) transhydrogenase subunit beta [EC:1.6.1.2]
K00329	1.54479e-05	2.38471e-05	3.08926e-05	1.56974e-05	1.17495e-05	1.10626e-05	4.5994e-06	1.02348e-05	NADH dehydrogenase [EC:1.6.5.3]
K05945	8.49632e-05	0.000113401	5.63882e-05	6.65177e-05	5.47356e-05	9.31588e-05	2.46203e-05	7.91689e-05	None
K05944	0	0	0	0	0	0	0	0	None
K05947	0	0	0	0	0	0	0	0	mannosyl-3-phosphoglycerate synthase [EC:2.4.1.217]
K05946	0.000201958	0.00018621	0.000158371	0.000133035	0.000183407	0.000227075	0.00019561	0.000184527	N-acetylglucosaminyldiphosphoundecaprenol [EC:2.4.1.187]
K06944	0	0	0	0	0	0	0	0	None
K06945	0	0	0	0	0	0	0	0	None
K06946	0	0	0	0	0	0	0	0	None
K06415	6.13371e-06	8.11817e-06	7.25789e-06	1.31466e-05	1.71944e-06	3.49345e-06	1.19043e-05	7.82658e-06	stage V sporulation protein R
K06940	0.000380744	0.000329039	0.000431379	0.000383801	0.000168219	0.000183406	0.000173424	0.000117399	None
K06941	0.000686066	0.00072683	0.000725603	0.000752298	0.00074022	0.000713829	0.000698838	0.000778143	ribosomal RNA large subunit methyltransferase N [EC:2.1.1.-]
K06942	0.000748767	0.00074332	0.00070811	0.000737385	0.000839375	0.000815139	0.000827892	0.000863934	None
K06943	0	0	0	0	0	0	0	0	nucleolar GTP-binding protein
K10806	0	0	0	0	0	0	0	0	acyl-CoA thioesterase YciA [EC:3.1.2.-]
K10807	0	0	0	0	0	0	0	0	ribonucleoside-diphosphate reductase subunit M1 [EC:1.17.4.1]
K10804	0	0	0	0	0	0	0	0	acyl-CoA thioesterase I [EC:3.1.2.- 3.1.1.5]
K10805	0	0	0	0	0	0	0	0	acyl-CoA thioesterase II [EC:3.1.2.-]
K06948	8.76893e-05	6.31695e-05	2.47513e-05	5.57258e-05	0.00024846	0.000181077	0.000294362	0.000287777	None
K06949	0.000800335	0.000832366	0.000772314	0.000790168	0.000909586	0.000900147	0.0009004	0.000916613	ribosome biogenesis GTPase [EC:3.6.1.-]
K06418	2.27174e-07	0	1.861e-07	0	0	0	0	0	small acid-soluble spore protein A (major alpha-type SASP)
K09138	1.81739e-06	4.82016e-06	1.09799e-05	7.65248e-06	3.15231e-06	5.82242e-07	8.92825e-06	8.1276e-06	hypothetical protein
K09139	0	0	0	0	0	0	0	0	hypothetical protein
K09134	0.000113587	0.000123041	0.000121895	7.47588e-05	0.000125806	0.000148472	0.000125266	9.27149e-05	hypothetical protein
K09135	0	0	0	0	0	0	0	0	hypothetical protein
K09136	1.54479e-05	2.38471e-05	3.08926e-05	1.56974e-05	1.17495e-05	1.10626e-05	4.5994e-06	1.02348e-05	hypothetical protein;ribosomal protein S12 methylthiotransferase
K09137	1.84011e-05	2.8921e-05	4.13141e-05	2.33499e-05	1.43287e-05	1.16448e-05	1.2716e-05	1.68573e-05	hypothetical protein
K09130	0	0	0	0	0	0	0	0	hypothetical protein
K09131	2.88511e-05	3.62781e-05	4.74554e-05	2.17801e-05	2.17796e-05	1.9214e-05	1.19043e-05	2.19746e-05	hypothetical protein
K09132	6.06555e-05	8.62555e-05	8.11395e-05	4.92506e-05	3.03768e-05	4.86172e-05	2.46203e-05	1.80613e-05	hypothetical protein
K09133	2.27174e-07	7.61078e-07	0	1.96217e-07	1.71944e-06	4.94906e-06	3.51719e-06	4.81636e-06	hypothetical protein
K05808	0.00063995	0.000679643	0.00068615	0.000685584	0.000532454	0.000566231	0.000478338	0.000523478	putative sigma-54 modulation protein
K05809	0	0	0	0	0	0	0	0	ribosome-associated inhibitor A
K05804	6.06555e-05	8.60018e-05	8.11395e-05	4.92506e-05	3.03768e-05	4.83261e-05	2.46203e-05	1.80613e-05	right origin-binding protein
K05805	2.27174e-07	7.61078e-07	0	1.96217e-07	2.00602e-06	4.94906e-06	3.51719e-06	4.81636e-06	CreA protein
K05806	0	0	0	0	0	0	0	0	leu operon leader peptide
K05807	0.00023399	0.000357453	0.000209921	0.000255868	0.000304342	0.000321398	0.000158273	0.000364839	putative lipoprotein
K05800	2.95327e-06	1.19236e-05	3.5359e-06	1.96217e-06	2.29259e-06	4.65794e-06	8.11659e-07	1.80613e-06	Lrp/AsnC family transcriptional regulator
K05801	8.95067e-05	0.00012507	6.06685e-05	7.24042e-05	5.70282e-05	9.81079e-05	2.5432e-05	8.1276e-05	DnaJ like chaperone protein
K05802	0	0	0	0	0	0	0	0	potassium efflux system protein KefA
K05803	0	0	0	0	0	0	0	0	lipoprotein NlpI
K01044	0	0	0	0	0	0	0	0	carboxylesterase [EC:3.1.1.1]
K01045	0	0	0	0	0	0	0	0	arylesterase / paraoxonase [EC:3.1.1.2 3.1.8.1];arylesterase [EC:3.1.1.2]
K01046	5.67936e-06	5.32755e-06	1.1166e-05	1.05957e-05	4.29861e-06	2.62009e-06	1.62332e-06	1.20409e-06	triacylglycerol lipase [EC:3.1.1.3]
K02068	0.000104273	0.000144859	8.16978e-05	9.32033e-05	0.000109471	0.000143523	8.73886e-05	0.000151414	putative ABC transport system ATP-binding protein
K04561	7.26958e-06	5.07385e-07	0	0	2.17796e-05	2.56187e-05	4.19357e-05	3.37145e-05	nitric oxide reductase, cytochrome b-containing subunit I [EC:1.7.2.5];nitric-oxide reductase, cytochrome b-containing subunit I [EC:1.7.99.7]
K01042	7.45132e-05	6.44379e-05	8.50476e-05	5.94539e-05	6.82046e-05	7.16158e-05	0.000109574	4.54544e-05	L-seryl-tRNA(Ser) seleniumtransferase [EC:2.9.1.1]
K05568	0.00022354	0.000249887	0.000335352	0.000221333	0.000126666	0.00015837	0.000124454	7.97709e-05	multicomponent Na+:H+ antiporter subunit D
K05567	7.17871e-05	9.76717e-05	0.000112963	7.08345e-05	3.89741e-05	5.67686e-05	3.16547e-05	2.49849e-05	multicomponent Na+:H+ antiporter subunit C
K14273	0	0	0	0	0	0	0	0	xylose dehydrogenase (NAD/NADP)
K14275	0	0	0	0	0	0	0	0	D-xylonate dehydratase
K14274	2.27174e-06	2.02954e-06	1.861e-06	3.92435e-07	0	2.91121e-07	5.41106e-07	0	D-xylonolactonase
K02062	0	0	0	0	0	0	0	0	thiamine transport system ATP-binding protein
K05245	0	0	0	0	0	0	0	0	L-carnitine/gamma-butyrobetaine antiporter
K05564	0	0	0	0	0	0	0	0	multicomponent K+:H+ antiporter subunit G
K01048	2.11272e-05	1.82659e-05	5.82492e-05	2.84515e-05	1.08898e-05	8.15139e-06	8.11659e-06	6.32147e-06	lysophospholipase [EC:3.1.1.5]
K02066	0.000265794	0.000408699	0.00027915	0.000287262	0.000329847	0.000343523	0.00016639	0.000385911	putative ABC transport system permease protein
K01322	9.81393e-05	0.000127354	8.11395e-05	0.000134017	0.00017653	0.000157205	0.000109844	0.000213425	prolyl oligopeptidase [EC:3.4.21.26]
K01325	0	0	0	0	0	0	0	0	tissue kallikrein [EC:3.4.21.35]
K02065	0.000263977	0.000404386	0.000268728	0.000285889	0.000326981	0.000342941	0.00016639	0.000383804	putative ABC transport system ATP-binding protein
K01326	0	0	0	0	0	0	0	0	pancreatic elastase I [EC:3.4.21.36]
K05560	0	0	0	0	0	0	0	0	multicomponent K+:H+ antiporter subunit C
K02243	0.000116768	6.90044e-05	2.47513e-05	5.57258e-05	0.000327841	0.000266958	0.000389596	0.00035039	competence protein ComGA
K08930	0	0	0	0	0	0	0	0	light-harvesting protein B-800-850 alpha chain
K02679	0	0	0	0	0	0	0	0	prepilin peptidase dependent protein A
K02676	0	0	0	0	0	0	0	0	type IV pilus assembly protein PilZ
K02674	1.81739e-06	4.31278e-06	1.04216e-05	1.1773e-06	2.86574e-06	5.82242e-07	0	2.10716e-06	type IV pilus assembly protein PilY1
K02675	0	0	0	0	0	0	0	0	type IV pilus assembly protein PilY2
K02672	1.81739e-06	4.31278e-06	1.04216e-05	1.1773e-06	2.86574e-06	5.82242e-07	0	2.10716e-06	type IV pilus assembly protein PilW
K02241	2.4762e-05	2.86673e-05	3.38702e-05	1.74634e-05	8.88379e-06	9.02476e-06	3.51719e-06	4.51534e-06	competence protein ComFB
K02670	0	0	0	0	0	0	0	0	twitching motility protein PilU
K02671	1.81739e-06	4.31278e-06	1.04216e-05	1.1773e-06	2.86574e-06	5.82242e-07	0	2.10716e-06	type IV pilus assembly protein PilV
K00810	0	0	0	0	0	0	0	0	None
K00811	0.000216724	0.000328786	0.000168792	0.000238797	0.00030778	0.000326056	0.000193986	0.000358217	aspartate aminotransferase [EC:2.6.1.1]
K00812	0.000131307	0.000189255	0.000136225	0.000133428	0.000150451	0.000180495	0.00012743	0.000153521	aspartate aminotransferase [EC:2.6.1.1]
K00813	0	0	0	0	0	0	0	0	aspartate aminotransferase [EC:2.6.1.1]
K00814	0	0	0	0	0	0	0	0	alanine transaminase [EC:2.6.1.2]
K00817	0.000724459	0.00075981	0.000712762	0.000758969	0.000806706	0.000771471	0.000788932	0.000843766	histidinol-phosphate aminotransferase [EC:2.6.1.9]
K00818	0.000234671	0.000315594	0.000195777	0.000246645	0.00030778	0.000326056	0.000201291	0.000384105	acetylornithine aminotransferase [EC:2.6.1.11]
K00819	4.54349e-06	1.26846e-05	3.9081e-06	3.92435e-06	3.15231e-06	6.40467e-06	1.08221e-06	3.61227e-06	ornithine--oxo-acid transaminase [EC:2.6.1.13]
K02530	0.000108589	6.69749e-05	2.30764e-05	5.21938e-05	0.000303195	0.000239593	0.000345767	0.00031517	DeoR family transcriptional regulator, lactose phosphotransferase system repressor
K02245	0.000116768	6.90044e-05	2.47513e-05	5.57258e-05	0.000327841	0.000266958	0.000389596	0.00035039	competence protein ComGC
K02244	9.45045e-05	4.84553e-05	1.95405e-05	8.63357e-06	0.000114056	0.000121398	0.000144475	0.000106261	competence protein ComGB
K01499	0	0	0	0	0	0	0	0	methenyltetrahydromethanopterin cyclohydrolase [EC:3.5.4.27]
K01498	0	0	0	0	0	0	0	0	diaminohydroxyphosphoribosylaminopyrimidine deaminase [EC:3.5.4.26]
K01493	0.000748767	0.00074332	0.00070811	0.000737385	0.000858289	0.000834645	0.000869016	0.000873567	dCMP deaminase [EC:3.5.4.12]
K01492	2.45348e-05	3.67854e-05	4.55944e-05	3.70851e-05	3.41023e-05	2.79476e-05	1.21749e-05	3.34135e-05	phosphoribosylaminoimidazolecarboxamide formyltransferase [EC:2.1.2.3]
K01491	0.00191031	0.00174059	0.00182024	0.00196237	0.00185327	0.0017968	0.00188467	0.00184557	methylenetetrahydrofolate dehydrogenase (NADP+) / methenyltetrahydrofolate cyclohydrolase [EC:1.5.1.5 3.5.4.9]
K01497	2.45348e-05	3.52633e-05	3.14509e-05	1.6286e-05	3.46754e-05	4.0757e-05	4.5994e-05	4.39493e-05	GTP cyclohydrolase II [EC:3.5.4.25]
K01496	5.83838e-05	5.93641e-05	5.47133e-05	7.47588e-05	0.000257343	0.000190102	0.000308701	0.000306742	phosphoribosyl-AMP cyclohydrolase [EC:3.5.4.19]
K01495	0.000355982	0.000469331	0.000343726	0.000362021	0.000389454	0.000432315	0.000300584	0.000446115	GTP cyclohydrolase I [EC:3.5.4.16]
K01494	6.13371e-05	8.7524e-05	8.72808e-05	5.84728e-05	3.12366e-05	5.09462e-05	3.8148e-05	2.85971e-05	dCTP deaminase [EC:3.5.4.13]
K02418	0.000159249	0.000217668	0.000253096	0.000152069	0.000100301	0.000137409	0.000114173	6.59239e-05	flagellar protein FliO/FliZ
K02419	0.000193553	0.000252932	0.000309484	0.000188369	0.000138129	0.000167686	0.000158003	8.81996e-05	flagellar biosynthetic protein FliP
K14492	0	0	0	0	0	0	0	0	two-component response regulator ARR-A family
K02412	0.000182648	0.000244052	0.00026575	0.000174241	0.000135263	0.000165357	0.000154215	8.66944e-05	flagellum-specific ATP synthase [EC:3.6.3.14]
K02413	0.000175606	0.000233651	0.000289385	0.000176203	0.000133257	0.000161572	0.000156109	8.66944e-05	flagellar FliJ protein
K02410	0.000193553	0.000252932	0.000309484	0.000188369	0.000138129	0.000167686	0.000158003	8.81996e-05	flagellar motor switch protein FliG
K02411	9.42773e-05	0.000128368	0.000146088	9.86974e-05	9.45694e-05	0.000106841	0.000122831	6.38167e-05	flagellar assembly protein FliH
K02416	0.000193553	0.000252932	0.000309484	0.000188369	0.000138129	0.000167686	0.000158003	8.81996e-05	flagellar motor switch protein FliM
K02417	0.000133578	0.00016693	0.000228903	0.000140099	0.000126952	0.000139738	0.000174777	8.0072e-05	flagellar motor switch protein FliN/FliY
K02414	2.83968e-05	3.70391e-05	8.52337e-05	3.11986e-05	3.72546e-05	3.49345e-05	5.24873e-05	2.40818e-05	flagellar hook-length control protein FliK
K02415	3.54392e-05	5.35292e-05	7.55565e-05	3.47305e-05	4.67115e-05	4.51238e-05	5.41106e-05	3.31125e-05	flagellar FliL protein
K00120	0	0	0	0	0	0	0	0	None
K00121	2.27174e-06	2.28323e-06	1.02355e-05	4.90544e-06	2.29259e-06	2.91121e-06	6.22272e-06	6.92352e-06	S-(hydroxymethyl)glutathione dehydrogenase / alcohol dehydrogenase [EC:1.1.1.284 1.1.1.1]
K00430	0	0	0	0	0	0	0	0	peroxidase [EC:1.11.1.7]
K13058	0	0	0	0	0	0	0	0	mannosylfructose-phosphate synthase [EC:2.4.1.246]
K13059	0	0	0	0	0	0	0	0	N-acetylhexosamine 1-kinase [EC:2.7.1.162]
K13727	4.54349e-06	4.05908e-06	3.3498e-06	3.72813e-06	4.01203e-06	3.20233e-06	2.70553e-06	3.61227e-06	phenolic acid decarboxylase [EC:4.1.1.-]
K13057	0	0	0	0	0	0	0	0	trehalose synthase [EC:2.4.1.245]
K13722	0	0	0	0	0	0	0	0	tricorn protease interacting factor F2/3 [EC:3.4.11.-]
K13051	1.74924e-05	3.47559e-05	3.14509e-05	1.6286e-05	1.31824e-05	1.51383e-05	4.05829e-06	1.05358e-05	beta-aspartyl-peptidase (threonine type) [EC:3.4.19.5]
K13052	0.000264204	0.000209296	0.00023188	0.00019347	0.00038229	0.000344105	0.000450741	0.00039464	cell division protein DivIC
K00435	0	0	0	0	0	0	0	0	peroxiredoxin [EC:1.11.1.-]
K12054	0	0	0	0	0	0	0	0	lytic transglycosylase AtlA
K03239	0	0	0	0	0	0	0	0	translation initiation factor eIF-2B subunit alpha;translation initiation factor eIF-2B alpha subunit
K03238	0	0	0	0	0	0	0	0	translation initiation factor 2 subunit 2;translation initiation factor eIF-2 beta subunit
K03231	0	0	0	0	0	0	0	0	elongation factor EF-1 alpha subunit [EC:3.6.5.3];elongation factor 1-alpha
K03230	0	0	0	0	0	0	0	0	type III secretion protein SctV
K03232	0	0	0	0	0	0	0	0	elongation factor 1-beta;elongation factor EF-1 beta subunit
K12059	0	0	0	0	0	0	0	0	conjugal transfer pilus assembly protein TrbC
K03237	0	0	0	0	0	0	0	0	translation initiation factor 2 subunit 1;translation initiation factor eIF-2 alpha subunit
K03236	0	0	0	0	0	0	0	0	translation initiation factor eIF-1A;translation initiation factor 1A
K12058	0	0	0	0	0	0	0	0	conjugal transfer mating pair stabilization protein TraN
K12239	0	0	0	0	0	0	0	0	dihydroaeruginoic acid synthetase
K12238	0	0	0	0	0	0	0	0	pyochelin biosynthesis protein PchD
K12235	0	0	0	0	0	0	0	0	serine racemase [EC:5.1.1.18]
K12234	1.31761e-05	1.06551e-05	2.75428e-05	2.68818e-05	6.5912e-06	8.73364e-06	7.30493e-06	6.02045e-06	coenzyme F420-0:L-glutamate ligase / coenzyme F420-1:gamma-L-glutamate ligase [EC:6.3.2.31 6.3.2.34];F420-0:gamma-glutamyl ligase [EC:6.3.2.-]
K13942	0	0	0	0	0	0	0	0	5,10-methenyltetrahydromethanopterin hydrogenase [EC:1.12.98.2]
K13940	0.000190372	0.0001786	0.000243605	0.00015305	8.88379e-05	0.000105386	9.55052e-05	5.56891e-05	dihydroneopterin aldolase / 2-amino-4-hydroxy-6-hydroxymethyldihydropteridine diphosphokinase [EC:4.1.2.25 2.7.6.3]
K13941	0	0	0	0	0	0	0	0	2-amino-4-hydroxy-6-hydroxymethyldihydropteridine diphosphokinase / dihydropteroate synthase [EC:2.7.6.3 2.5.1.15]
K12097	0	0	0	0	0	0	0	0	cag pathogenicity island protein 12
K12096	0	0	0	0	0	0	0	0	cag pathogenicity island protein 11
K12095	0	0	0	0	0	0	0	0	cag pathogenicity island protein 10
K12094	0	0	0	0	0	0	0	0	cag pathogenicity island protein 9
K12093	0	0	0	0	0	0	0	0	cag pathogenicity island protein 8
K12092	0	0	0	0	0	0	0	0	cag pathogenicity island protein 7
K12091	0	0	0	0	0	0	0	0	cag pathogenicity island protein 6
K12090	0	0	0	0	0	0	0	0	cag pathogenicity island protein 5
K12099	0	0	0	0	0	0	0	0	cag pathogenicity island protein 14
K12098	0	0	0	0	0	0	0	0	cag pathogenicity island protein 13
K06356	0	0	0	0	0	0	0	0	phosphatase RapG regulator
K05992	0.000100184	7.00192e-05	2.88455e-05	9.026e-06	1.60481e-05	1.13537e-05	8.11659e-06	8.1276e-06	None
K03540	0	0	0	0	0	0	0	0	ribonuclease P protein subunit RPR2 [EC:3.1.26.5];ribonuclease P subunit RPR2 [EC:3.1.26.5]
K06331	0.000280787	0.000219952	0.000264448	0.000285889	0.00011463	0.000131878	0.000135006	7.01382e-05	spore coat protein I
K06330	0	0	0	0	0	0	0	0	spore coat protein H
K07138	0.000343942	0.0004328	0.000428216	0.000365946	0.000436166	0.000455022	0.000467515	0.000456651	None
K07139	0.00054749	0.000539351	0.000543225	0.000615142	0.000634188	0.000587483	0.000600357	0.000686331	None
K11811	0	0	0	0	0	0	0	0	arsenical resistance protein ArsH
K07132	4.63436e-05	7.05266e-05	8.80252e-05	7.77021e-05	5.18699e-05	4.59972e-05	3.35486e-05	5.3582e-05	None
K07133	0.00176378	0.00217643	0.00169667	0.00202163	0.00356756	0.00306289	0.00350718	0.00399216	None
K07130	0.0002299	0.000225279	0.000315067	0.000251747	0.000344748	0.000305968	0.000415569	0.000345574	None
K07131	0	0	0	0	0	0	0	0	None
K07137	0.0010291	0.000955153	0.00111958	0.00116789	0.00108984	0.00100175	0.00114092	0.00109753	None
K07134	0	0	0	0	0	0	0	0	None
K07135	0	0	0	0	0	0	0	0	None
K01860	0	0	0	0	0	0	0	0	chloromuconate cycloisomerase [EC:5.5.1.7]
K01866	0.000748767	0.00074332	0.00070811	0.000737385	0.000839375	0.000815139	0.000827892	0.000863934	tyrosyl-tRNA synthetase [EC:6.1.1.1]
K01867	0.000748767	0.00074332	0.00070811	0.000737385	0.000839375	0.000815139	0.000827892	0.000863934	tryptophanyl-tRNA synthetase [EC:6.1.1.2]
K01865	0	0	0	0	0	0	0	0	None
K01868	0.000815101	0.000834649	0.000800415	0.000797231	0.000873764	0.000866086	0.000853865	0.0008832	threonyl-tRNA synthetase [EC:6.1.1.3]
K01869	0.000748767	0.00074332	0.00070811	0.000737385	0.000839375	0.000815139	0.000827892	0.000863934	leucyl-tRNA synthetase [EC:6.1.1.4]
K06140	0	0	0	0	0	0	0	0	regulator of nucleoside diphosphate kinase
K04766	0	0	0	0	0	0	0	0	acetoin utilization protein AcuA [EC:2.3.1.-]
K04767	4.65707e-05	5.40365e-05	5.39689e-05	6.78912e-05	0.000231552	0.000161572	0.000255402	0.000260986	acetoin utilization protein AcuB
K04764	4.63436e-05	0.000104268	6.86708e-05	5.1409e-05	7.02106e-05	6.46289e-05	2.2997e-05	6.89341e-05	integration host factor subunit alpha
K04762	0.000216724	0.000329293	0.00016842	0.000238993	0.000289726	0.000309753	0.000153403	0.000352798	ribosome-associated heat shock protein Hsp15
K04763	0.00075649	0.000866614	0.00070048	0.000735227	0.000993838	0.000995926	0.00090527	0.00109	integrase/recombinase XerD
K04760	2.27174e-07	7.61078e-07	0	1.96217e-07	2.00602e-06	4.94906e-06	3.51719e-06	4.81636e-06	transcription elongation factor GreB
K04761	0.000127899	0.00021158	0.000104216	0.000121459	0.000127239	0.000164483	4.97817e-05	0.000156833	LysR family transcriptional regulator, hydrogen peroxide-inducible genes activator
K04768	0	0	0	0	0	0	0	0	acetoin utilization protein AcuC
K04769	0.000375065	0.00029885	0.000419841	0.000406563	0.000194584	0.000214556	0.000262707	0.000133955	AbrB family transcriptional regulator, stage V sporulation protein T
K08313	2.18087e-05	2.05491e-05	5.02469e-06	4.70922e-05	0.000213784	0.000145561	0.000245121	0.000244129	fructose-6-phosphate aldolase 1 [EC:4.1.2.-]
K08312	0	0	0	0	0	0	0	0	ADP-ribose diphosphatase [EC:3.6.1.-]
K08311	4.54349e-06	4.05908e-06	3.3498e-06	3.72813e-06	4.01203e-06	3.20233e-06	2.70553e-06	3.61227e-06	putative (di)nucleoside polyphosphate hydrolase [EC:3.6.1.-]
K08310	3.63479e-06	2.53693e-06	1.6749e-06	3.92435e-07	8.59722e-07	1.16448e-06	5.41106e-07	2.10716e-06	dATP pyrophosphohydrolase [EC:3.6.1.-]
K08317	4.54349e-06	4.31278e-06	3.5359e-06	3.72813e-06	4.01203e-06	3.20233e-06	2.70553e-06	3.91329e-06	uncharacterized oxidoreductase [EC:1.1.-.-]
K08316	0.00040119	0.00033183	0.000439195	0.000426184	0.000373979	0.000322853	0.000421521	0.000357013	ribosomal RNA small subunit methyltransferase D [EC:2.1.1.171];ribosomal RNA small subunit methyltransferase D [EC:2.1.1.52]
K08315	0	0	0	0	0	0	0	0	hydrogenase 3 maturation protease [EC:3.4.-.-];hydrogenase 3 maturation protease [EC:3.4.23.51]
K08314	0.000176742	0.000108073	0.000170653	0.000215251	9.65754e-05	9.02476e-05	0.000142852	5.83983e-05	fructose-6-phosphate aldolase 2 [EC:4.1.2.-]
K05149	0	0	0	0	0	0	0	0	tumor necrosis factor receptor superfamily member 12A
K08319	0	0	0	0	0	0	0	0	putative dehydrogenase [EC:1.1.-.-]
K08318	0	0	0	0	0	0	0	0	putative dehydrogenase [EC:1.1.-.-]
K06339	0	0	0	0	0	0	0	0	spore coat protein T
K14648	0	0	0	0	0	0	0	0	poly(U)-specific endoribonuclease [EC:3.1.-.-]
K14392	1.5675e-05	2.43545e-05	2.90316e-05	1.51087e-05	1.37555e-05	1.57205e-05	7.57548e-06	1.3546e-05	sodium/pantothenate symporter
K14393	1.81739e-06	4.31278e-06	1.04216e-05	1.37352e-06	3.15231e-06	5.82242e-07	2.70553e-07	2.10716e-06	cation/acetate symporter
K14645	0	0	0	0	0	0	0	0	serine protease [EC:3.4.21.-]
K14647	0	0	0	0	0	0	0	0	minor extracellular serine protease Vpr [EC:3.4.21.-]
K01689	0.00104409	0.000958705	0.000959716	0.00101582	0.00103109	0.00103028	0.00105732	0.00099819	enolase [EC:4.2.1.11]
K01686	0.000792838	0.000772241	0.000797624	0.000895144	0.000571142	0.000602621	0.000492947	0.000540034	mannonate dehydratase [EC:4.2.1.8]
K01687	0.000763987	0.00083059	0.000880438	0.000809986	0.000586044	0.00065182	0.000525143	0.000547861	dihydroxy-acid dehydratase [EC:4.2.1.9]
K01684	7.70121e-05	9.76717e-05	0.000114265	7.33853e-05	3.55352e-05	5.56042e-05	2.78669e-05	2.19746e-05	galactonate dehydratase [EC:4.2.1.6]
K01685	0.000444807	0.000446499	0.000518846	0.000493683	0.000333572	0.000383989	0.000368222	0.000275737	altronate hydrolase [EC:4.2.1.7]
K01682	1.81739e-06	4.31278e-06	1.04216e-05	1.37352e-06	3.15231e-06	5.82242e-07	2.70553e-07	2.10716e-06	aconitate hydratase 2 [EC:4.2.1.3]
K01681	0.000637905	0.000676091	0.000667354	0.000717371	0.000715002	0.000683553	0.000679899	0.000743826	aconitate hydratase 1 [EC:4.2.1.3]
K05308	0	0	0	0	0	0	0	0	gluconate dehydratase [EC:4.2.1.39]
K02889	0	0	0	0	0	0	0	0	large subunit ribosomal protein L21e
K02888	0.000748767	0.00074332	0.00070811	0.000737385	0.000839375	0.000815139	0.000827892	0.000863934	large subunit ribosomal protein L21
K02885	0	0	0	0	0	0	0	0	large subunit ribosomal protein L19e
K02884	0.000748767	0.00074332	0.00070811	0.000737385	0.000839375	0.000815139	0.000827892	0.000863934	large subunit ribosomal protein L19
K02887	0.000748767	0.00074332	0.00070811	0.000737385	0.000839375	0.000815139	0.000827892	0.000863934	large subunit ribosomal protein L20
K02886	0.000748767	0.00074332	0.00070811	0.000737385	0.000839375	0.000815139	0.000827892	0.000863934	large subunit ribosomal protein L2
K02881	0.000748767	0.00074332	0.00070811	0.000737385	0.000839375	0.000815139	0.000827892	0.000863934	large subunit ribosomal protein L18
K02883	0	0	0	0	0	0	0	0	large subunit ribosomal protein L18e
K13743	0	0	0	0	0	0	0	0	protein IpgB2
K02086	6.79251e-05	4.36351e-05	2.21459e-05	9.81087e-06	3.4962e-05	3.6099e-05	4.97817e-05	4.36482e-05	DNA replication protein
K02081	3.33946e-05	3.27264e-05	3.25675e-05	7.43664e-05	0.000249033	0.000179622	0.000307348	0.000284165	DeoR family transcriptional regulator, aga operon transcriptional repressor
K02080	2.95327e-06	1.19236e-05	3.5359e-06	1.96217e-06	2.29259e-06	4.65794e-06	8.11659e-07	1.80613e-06	galactosamine-6-phosphate isomerase [EC:5.3.1.-]
K02083	1.47663e-05	7.35709e-06	1.58185e-05	1.3539e-05	4.61384e-05	4.89084e-05	8.60358e-05	4.69595e-05	allantoate deiminase [EC:3.5.3.9]
K02082	0.000104955	6.44379e-05	2.12154e-05	5.19976e-05	0.000321249	0.000257933	0.00038635	0.000322696	tagatose-6-phosphate ketose/aldose isomerase [EC:5.-.-.-]
K13831	0	0	0	0	0	0	0	0	3-hexulose-6-phosphate synthase / 6-phospho-3-hexuloisomerase [EC:4.1.2.43 5.3.1.27]
K03428	0	0	0	0	0	0	0	0	magnesium-protoporphyrin O-methyltransferase [EC:2.1.1.11]
K03429	0.000184693	0.000157036	0.000164698	0.000111255	0.000212351	0.000241631	0.000311677	0.000169175	1,2-diacylglycerol 3-glucosyltransferase [EC:2.4.1.157]
K03424	0.00104477	0.00117637	0.000958786	0.00107154	0.00137183	0.00131703	0.00125022	0.00147802	TatD DNase family protein [EC:3.1.21.-]
K03935	0	0	0	0	0	0	0	0	NADH dehydrogenase (ubiquinone) Fe-S protein 2 [EC:1.6.5.3 1.6.99.3]
K03932	4.54349e-07	5.07385e-07	1.3027e-06	3.92435e-07	2.86574e-07	5.82242e-07	2.70553e-07	0	polyhydroxybutyrate depolymerase
K03933	4.54349e-06	4.31278e-06	3.5359e-06	3.72813e-06	4.01203e-06	3.20233e-06	2.70553e-06	3.91329e-06	chitin-binding protein
K03930	8.79165e-05	0.000114669	0.000108868	6.78912e-05	5.93208e-05	7.94761e-05	7.25082e-05	3.58217e-05	putative tributyrin esterase [EC:3.1.1.-]
K03931	8.65534e-05	0.000113401	5.71326e-05	7.04421e-05	5.47356e-05	9.31588e-05	2.46203e-05	7.94699e-05	putative isomerase
K02339	2.27174e-07	7.61078e-07	0	1.96217e-07	2.00602e-06	4.94906e-06	3.51719e-06	4.81636e-06	DNA polymerase III subunit chi [EC:2.7.7.7]
K02338	0.000748767	0.00074332	0.00070811	0.000737385	0.000839375	0.000815139	0.000827892	0.000863934	DNA polymerase III subunit beta [EC:2.7.7.7]
K02337	0.00073082	0.000723532	0.000683172	0.000724042	0.00083393	0.000807861	0.000821399	0.000858215	DNA polymerase III subunit alpha [EC:2.7.7.7]
K02336	0	0	0	0	0	0	0	0	DNA polymerase II [EC:2.7.7.7]
K02335	0.000809422	0.000829829	0.00079111	0.000787421	0.000869465	0.000863757	0.000852783	0.000883501	DNA polymerase I [EC:2.7.7.7]
K02334	0.000266248	0.000186972	0.000304645	0.000332	0.000206047	0.0002	0.000321958	0.000180011	DNA polymerase bacteriophage-type [EC:2.7.7.7]
K02330	0	0	0	0	0	0	0	0	DNA polymerase beta subunit [EC:2.7.7.7 4.2.99.-]
K03688	0.000425498	0.000338933	0.000408303	0.000404208	0.000430721	0.000374964	0.000518109	0.000430763	ubiquinone biosynthesis protein
K03689	0	0	0	0	0	0	0	0	cytochrome b6-f complex subunit 8
K03680	2.27174e-06	2.02954e-06	1.861e-06	3.92435e-07	0	2.91121e-07	5.41106e-07	0	translation initiation factor eIF-2B subunit delta;translation initiation factor eIF-2B delta subunit
K03683	0	0	0	0	0	0	0	0	ribonuclease T [EC:3.1.13.-]
K03684	9.99567e-06	7.61078e-06	6.14129e-06	3.92435e-06	7.16435e-06	6.98691e-06	7.57548e-06	1.08368e-05	ribonuclease D [EC:3.1.13.5]
K03685	0.000748767	0.00074332	0.00070811	0.000737385	0.000839375	0.000815139	0.000827892	0.000863934	ribonuclease III [EC:3.1.26.3]
K03686	0.00159431	0.0013844	0.00167025	0.00166432	0.00122195	0.0012198	0.00130271	0.00112673	molecular chaperone DnaJ
K03687	0.000554533	0.00061622	0.000518102	0.00051095	0.000757128	0.000738866	0.000724541	0.000814266	molecular chaperone GrpE
K07301	0.000357118	0.00044447	0.000358614	0.000355938	0.000659693	0.000582534	0.000680711	0.000703489	inner membrane protein
K07300	0	0	0	0	0	0	0	0	Ca2+:H+ antiporter
K07303	0	0	0	0	0	0	0	0	isoquinoline 1-oxidoreductase, beta subunit [EC:1.3.99.16]
K07302	0	0	0	0	0	0	0	0	isoquinoline 1-oxidoreductase, alpha subunit [EC:1.3.99.16]
K07305	7.63306e-05	6.29158e-05	4.59666e-05	2.27612e-05	4.55653e-05	4.62883e-05	5.49222e-05	5.08728e-05	peptide-methionine (R)-S-oxide reductase [EC:1.8.4.12]
K07304	0.000138804	9.36126e-05	5.4155e-05	7.33853e-05	0.000363376	0.000304804	0.000437213	0.000394339	peptide-methionine (S)-S-oxide reductase [EC:1.8.4.11]
K07307	0.000109044	9.33589e-05	0.00010831	6.73026e-05	5.84611e-05	5.61864e-05	5.00523e-05	6.7128e-05	anaerobic dimethyl sulfoxide reductase subunit B (DMSO reductase iron- sulfur subunit)
K07306	3.99827e-05	3.04431e-05	2.45652e-05	1.56974e-05	2.86574e-05	2.79476e-05	3.03019e-05	4.33472e-05	anaerobic dimethyl sulfoxide reductase subunit A [EC:1.8.5.3];anaerobic dimethyl sulfoxide reductase subunit A [EC:1.8.99.-]
K07309	9.99567e-06	7.61078e-06	6.14129e-06	3.92435e-06	7.16435e-06	6.98691e-06	7.57548e-06	1.08368e-05	putative dimethyl sulfoxide reductase subunit YnfE [EC:1.8.99.-];Tat-targeted selenate reductase subunit YnfE [EC:1.97.1.9]
K07308	4.22544e-05	3.17116e-05	2.69845e-05	1.68747e-05	2.8944e-05	2.85299e-05	3.0843e-05	4.33472e-05	anaerobic dimethyl sulfoxide reductase subunit C (DMSO reductase anchor subunit)
K02617	0	0	0	0	0	0	0	0	phenylacetic acid degradation protein
K02610	0	0	0	0	0	0	0	0	phenylacetic acid degradation protein
K02963	0.000748767	0.00074332	0.00070811	0.000737385	0.000839375	0.000815139	0.000827892	0.000863934	small subunit ribosomal protein S18
K02612	0	0	0	0	0	0	0	0	phenylacetic acid degradation protein
K02961	0.000719461	0.000714906	0.000643905	0.000711681	0.000831064	0.000806988	0.000821669	0.000861225	small subunit ribosomal protein S17
K09686	0.0020875	0.00198362	0.00193432	0.00208285	0.00165554	0.00179418	0.00172559	0.00160385	antibiotic transport system permease protein
K09687	0.0038556	0.00312169	0.00411783	0.00404326	0.00304599	0.00290917	0.00384483	0.00264388	antibiotic transport system ATP-binding protein
K09684	6.81523e-06	5.07385e-06	9.49109e-06	5.88652e-06	2.00602e-06	3.20233e-06	2.70553e-06	2.7092e-06	purine catabolism regulatory protein
K09685	0.000100184	5.40365e-05	2.40069e-05	1.3539e-05	0.000134976	0.000145561	0.000190469	0.000118001	purine operon repressor
K09682	0	0	0	0	0	0	0	0	MarR family transcriptional regulator, protease production regulatory protein HPr
K09683	0	0	0	0	0	0	0	0	hut operon positive regulatory protein
K09680	9.10969e-05	0.000126085	6.10407e-05	7.45626e-05	5.78879e-05	9.95635e-05	2.57025e-05	8.27812e-05	type II pantothenate kinase [EC:2.7.1.33]
K09681	0	0	0	0	0	0	0	0	LysR family transcriptional regulator, transcription activator of glutamate synthase operon
K09688	9.08697e-07	1.01477e-06	2.9776e-06	1.1773e-06	5.73148e-07	5.82242e-07	1.35276e-06	1.50511e-06	capsular polysaccharide transport system permease protein
K09689	9.08697e-07	1.01477e-06	2.9776e-06	1.1773e-06	5.73148e-07	5.82242e-07	1.35276e-06	1.50511e-06	capsular polysaccharide transport system ATP-binding protein
K05962	0	0	0	0	0	0	0	0	protein-histidine pros-kinase [EC:2.7.13.1]
K05961	0	0	0	0	0	0	0	0	None
K05967	9.08697e-07	5.07385e-07	1.3027e-06	3.92435e-07	2.06333e-05	2.1543e-05	4.49118e-05	1.05358e-05	hypothetical protein
K05966	0	5.07385e-07	1.861e-07	5.88652e-07	0	5.82242e-07	2.70553e-07	3.01022e-07	triphosphoribosyl-dephospho-CoA synthase [EC:2.7.8.25]
K11159	0	0	0	0	0	0	0	0	carotenoid cleavage dioxygenase
K05964	2.58979e-05	5.02312e-05	1.33992e-05	1.5305e-05	4.6425e-05	5.09462e-05	4.73468e-05	5.59902e-05	holo-ACP synthase [EC:2.7.7.61]
K05968	0	0	0	0	0	0	0	0	None
K11152	0	0	0	0	0	0	0	0	retinol dehydrogenase 11 [EC:1.1.1.-]
K00309	0	0	0	0	0	0	0	0	None
K00658	9.79121e-05	0.000151962	7.33233e-05	8.53546e-05	8.68319e-05	0.00012198	3.49013e-05	0.00011198	2-oxoglutarate dehydrogenase E2 component (dihydrolipoamide succinyltransferase) [EC:2.3.1.61]
K00304	0	0	0	0	0	0	0	0	sarcosine oxidase, subunit delta [EC:1.5.3.1]
K00305	0	0	0	0	0	0	0	0	sarcosine oxidase, subunit gamma [EC:1.5.3.1]
K00654	0	0	0	0	0	0	0	0	serine palmitoyltransferase [EC:2.3.1.50]
K00655	0.00107385	0.00101249	0.00109817	0.00105977	0.00083565	0.00088792	0.000836008	0.000767005	1-acyl-sn-glycerol-3-phosphate acyltransferase [EC:2.3.1.51]
K00652	0.000329857	0.000504848	0.000278591	0.000339849	0.00037971	0.000429986	0.000185058	0.000456049	8-amino-7-oxononanoate synthase [EC:2.3.1.47]
K00301	0	0	0	0	0	0	0	0	sarcosine oxidase [EC:1.5.3.1]
K00302	6.06555e-05	8.60018e-05	8.11395e-05	4.92506e-05	3.03768e-05	4.83261e-05	2.46203e-05	1.80613e-05	sarcosine oxidase, subunit alpha [EC:1.5.3.1]
K00303	2.27174e-06	1.26846e-06	2.4193e-06	1.1773e-06	2.86574e-07	5.82242e-07	5.41106e-07	0	sarcosine oxidase, subunit beta [EC:1.5.3.1]
K10828	0	0	0	0	0	0	0	0	quaternary-amine-transporting ATPase [EC:3.6.3.32]
K06431	0	0	0	0	0	0	0	0	small acid-soluble spore protein N (minor)
K06432	0	0	0	0	0	0	0	0	small acid-soluble spore protein O (minor)
K06433	0	0	0	0	0	0	0	0	small acid-soluble spore protein P (minor)
K06434	2.49892e-06	1.26846e-06	2.9776e-06	2.15839e-06	5.73148e-07	1.16448e-06	8.11659e-07	3.01022e-07	small acid-soluble spore protein (thioredoxin-like protein)
K06436	7.0424e-06	7.61078e-06	7.44399e-06	7.8487e-06	2.06333e-05	2.35808e-05	4.46412e-05	1.17399e-05	spore coat assemly protein
K06437	0	0	0	0	0	0	0	0	sigma-E controlled sporulation protein
K10820	2.27174e-06	2.02954e-06	1.861e-06	3.92435e-07	0	2.91121e-07	5.41106e-07	0	monosaccharide-transporting ATPase [EC:3.6.3.17]
K06439	0	0	0	0	0	0	0	0	similar to spore coat protein
K10822	0	0	0	0	0	0	0	0	nonpolar-amino-acid-transporting ATPase [EC:3.6.3.22]
K10823	0	0	0	0	0	0	0	0	oligopeptide-transporting ATPase [EC:3.6.3.23]
K10826	0	0	0	0	0	0	0	0	Fe3+-transporting ATPase [EC:3.6.3.30]
K09167	0.000189009	0.000117713	0.000178656	0.000219567	8.48259e-05	7.80205e-05	0.000109844	5.93014e-05	hypothetical protein
K06322	0	0	0	0	0	0	0	0	spore maturation protein CgeD
K14117	0	0	0	0	0	0	0	0	energy-converting hydrogenase B subunit H
K14259	0	0	0	0	0	0	0	0	2-keto-3-deoxyxylonate dehydratase [EC:4.2.1.-]
K14257	0	0	0	0	0	0	0	0	FADH2 O2-dependent halogenase II [EC:1.14.14.-]
K01308	2.11272e-05	1.82659e-05	4.00114e-05	3.49267e-05	6.01805e-06	8.44252e-06	1.5151e-05	1.05358e-05	g-D-glutamyl-meso-diaminopimelate peptidase [EC:3.4.19.11]
K01303	2.20359e-05	2.05491e-05	5.02469e-06	4.70922e-05	0.000232698	0.000165357	0.000286245	0.000253762	acylaminoacyl-peptidase [EC:3.4.19.1]
K01301	0	0	0	0	0	0	0	0	glutamate carboxypeptidase II [EC:3.4.17.21]
K01305	2.4762e-05	2.33397e-05	1.09799e-05	5.12128e-05	0.000218942	0.000154003	0.000253779	0.000251956	beta-aspartyl-dipeptidase (metallo-type) [EC:3.4.19.-]
K01304	5.61121e-05	3.14579e-05	1.45158e-05	5.29787e-05	0.00031781	0.000257642	0.000392031	0.000325706	pyroglutamyl-peptidase [EC:3.4.19.3]
K02658	1.81739e-06	4.31278e-06	1.04216e-05	1.1773e-06	2.86574e-06	5.82242e-07	0	2.10716e-06	twitching motility two-component system response regulator PilH
K00672	0	0	0	0	0	0	0	0	formylmethanofuran--tetrahydromethanopterin N-formyltransferase [EC:2.3.1.101]
K02650	3.33946e-05	3.14579e-05	4.74554e-05	2.94326e-05	5.12967e-05	5.44397e-05	9.79401e-05	3.04033e-05	type IV pilus assembly protein PilA
K02651	0.000114269	0.000175809	0.000102169	0.000104191	9.97277e-05	0.0001377	4.16651e-05	0.000125827	pilus assembly protein Flp/PilA
K02652	0.000122447	0.000147649	0.000166559	0.000103995	9.60023e-05	0.00011674	0.000140688	6.6827e-05	type IV pilus assembly protein PilB
K02653	0.000193098	0.000204223	0.000263517	0.000228397	0.000357358	0.00030626	0.000442083	0.000343768	type IV pilus assembly protein PilC
K02654	0.000803743	0.000705519	0.000987818	0.000875326	0.000461097	0.000505095	0.000614426	0.000327512	leader peptidase (prepilin peptidase) / N-methyltransferase [EC:3.4.23.43 2.1.1.-]
K05687	0	0	0	0	0	0	0	0	protein DJ-1
K02656	1.81739e-06	4.31278e-06	1.04216e-05	1.1773e-06	2.86574e-06	5.82242e-07	0	2.10716e-06	type IV pilus assembly protein PilF
K05685	9.08697e-07	1.01477e-06	2.9776e-06	1.1773e-06	5.73148e-07	5.82242e-07	1.35276e-06	1.50511e-06	macrolide transport system ATP-binding/permease protein [EC:3.6.3.-];macrolide transport system permease protein
K00878	0.000432767	0.000367093	0.000475485	0.000463662	0.000469695	0.00042329	0.000562209	0.000448523	hydroxyethylthiazole kinase [EC:2.7.1.50]
K00879	4.0437e-05	5.50513e-05	7.29511e-05	5.06241e-05	3.98338e-05	3.46434e-05	1.92093e-05	4.0036e-05	L-fuculokinase [EC:2.7.1.51]
K00872	0.000140621	8.90461e-05	6.86708e-05	9.33995e-05	0.000389741	0.000329549	0.000497006	0.000410294	homoserine kinase [EC:2.7.1.39]
K00873	0.000740134	0.000736977	0.000705504	0.000736012	0.000831064	0.000804077	0.000818693	0.000848883	pyruvate kinase [EC:2.7.1.40]
K00870	0	0	0	0	0	0	0	0	protein kinase [EC:2.7.1.37]
K00876	0.00108726	0.00110914	0.00099917	0.00111864	0.000971199	0.00102125	0.000854947	0.000981935	uridine kinase [EC:2.7.1.48]
K00877	0	0	0	0	0	0	0	0	hydroxymethylpyrimidine kinase [EC:2.7.1.49];hydroxymethylpyrimidine/phosphomethylpyrimidine kinase [EC:2.7.1.49 2.7.4.7]
K00874	0.00082487	0.000784925	0.000881555	0.000915551	0.000596074	0.000634644	0.000579254	0.000545453	2-dehydro-3-deoxygluconokinase [EC:2.7.1.45]
K00875	0	0	0	0	0	0	0	0	D-ribulokinase [EC:2.7.1.47]
K04487	0.00100388	0.000762854	0.00102988	0.000926539	0.000890385	0.00085939	0.00113226	0.000775133	cysteine desulfurase [EC:2.8.1.7]
K04486	0.000626092	0.000603535	0.000651163	0.000728163	0.00107465	0.000917032	0.00123859	0.00111469	histidinol-phosphatase (PHP family) [EC:3.1.3.15]
K04485	0.000716508	0.00071516	0.000696758	0.000686369	0.000618427	0.000662592	0.000575195	0.000608968	DNA repair protein RadA/Sms
K04484	0	0	0	0	0	0	0	0	DNA repair protein RadB
K04483	0	0	0	0	0	0	0	0	DNA repair protein RadA
K04482	0	0	0	0	0	0	0	0	DNA repair protein RAD51
K04480	0	0	0	0	0	0	0	0	methanol---5-hydroxybenzimidazolylcobamide Co-methyltransferase [EC:2.1.1.90]
K04488	0.000551125	0.000472376	0.000592728	0.000535085	0.000491188	0.000463465	0.000603333	0.000461768	nitrogen fixation protein NifU and related proteins
K12049	0	0	0	0	0	0	0	0	ComB9 competence protein
K13693	0	0	0	0	0	0	0	0	glucosyl-3-phosphoglycerate synthase [EC:2.4.1.-]
K13706	0	0	0	0	0	0	0	0	abhydrolase domain-containing protein 14
K13694	0.000118358	0.000201432	8.74669e-05	0.00010478	0.000111477	0.000147598	4.03124e-05	0.000134557	lipoprotein Spr
K13695	0	0	0	0	0	0	0	0	probable lipoprotein NlpC
K05977	0	0	0	0	0	0	0	0	2'-hydroxybiphenyl-2-sulfinate desulfinase [EC:3.13.1.3]
K09516	0	0	0	0	2.86574e-07	2.91121e-07	0	0	all-trans-retinol 13,14-reductase [EC:1.3.99.23]
K02434	0.000767395	0.000639052	0.000730814	0.00066812	0.000943975	0.000861428	0.00113226	0.000927751	aspartyl-tRNA(Asn)/glutamyl-tRNA (Gln) amidotransferase subunit B [EC:6.3.5.6 6.3.5.7]
K02435	0.000561802	0.000502058	0.000530943	0.000434818	0.000853131	0.000775547	0.00101674	0.00086574	aspartyl-tRNA(Asn)/glutamyl-tRNA (Gln) amidotransferase subunit C [EC:6.3.5.6 6.3.5.7]
K02436	1.22674e-05	7.86447e-06	3.03343e-05	1.96217e-05	4.01203e-06	3.49345e-06	2.16442e-06	2.40818e-06	DeoR family transcriptional regulator, galactitol utilization operon repressor
K02437	0.000335991	0.000479987	0.000354706	0.000357116	0.000394612	0.000434644	0.00027894	0.000440095	glycine cleavage system H protein
K05350	0.000126763	0.000139277	0.000122454	8.92789e-05	4.95773e-05	6.492e-05	5.89805e-05	4.54544e-05	beta-glucosidase [EC:3.2.1.21]
K02431	0.000310093	0.000244813	0.000314881	0.00031434	0.000122654	0.000139156	0.000138253	7.28474e-05	L-fucose mutarotase [EC:5.1.3.-]
K08100	0	0	0	0	0	0	0	0	bilirubin oxidase [EC:1.3.3.5]
K02433	0.000770121	0.000639813	0.000755751	0.000683818	0.000942542	0.00086463	0.00113253	0.000925644	aspartyl-tRNA(Asn)/glutamyl-tRNA (Gln) amidotransferase subunit A [EC:6.3.5.6 6.3.5.7]
K02438	0.000395965	0.000347559	0.000463202	0.000401265	0.000167359	0.000203785	0.000190469	0.00010897	glycogen operon protein GlgX [EC:3.2.1.-]
K02439	0	0	0	0	0	0	0	0	thiosulfate sulfurtransferase [EC:2.8.1.1]
K03745	1.54479e-05	2.38471e-05	3.08926e-05	1.56974e-05	1.17495e-05	1.10626e-05	4.5994e-06	1.02348e-05	SlyX protein
K03744	0.000582248	0.000713384	0.000416863	0.000548035	0.000986387	0.000955751	0.000807059	0.00111469	LemA protein
K03747	1.81739e-06	4.31278e-06	1.04216e-05	1.37352e-06	3.15231e-06	5.82242e-07	2.70553e-07	2.10716e-06	Smg protein
K03210	0.000716508	0.00071516	0.000696758	0.000686369	0.000618427	0.000662592	0.000575195	0.000608968	preprotein translocase subunit YajC
K03217	0.000825779	0.000772494	0.000708482	0.000734638	0.000948846	0.000930715	0.000971014	0.000968991	preprotein translocase subunit YidC
K03216	0.000522274	0.000406923	0.000533548	0.000494664	0.00054449	0.000503349	0.00067043	0.000505116	RNA methyltransferase, TrmH family, group 2 [EC:2.1.1.-];tRNA (cytidine/uridine-2'-O-)-methyltransferase [EC:2.1.1.207]
K03215	2.04457e-06	5.07385e-06	1.04216e-05	1.56974e-06	4.87176e-06	5.5313e-06	3.51719e-06	6.92352e-06	RNA methyltransferase, TrmA family [EC:2.1.1.-]
K03742	0.000365069	0.000474152	0.000397137	0.000399302	0.000417252	0.000455605	0.000346849	0.000466284	competence/damage-inducible protein CinA
K03219	0	0	0	0	0	0	0	0	type III secretion protein SctC
K03218	0.00070833	0.000673554	0.000690058	0.000675184	0.000600946	0.00064396	0.00057736	0.000597529	RNA methyltransferase, TrmH family [EC:2.1.1.-]
K03749	0	0	0	0	0	0	0	0	DedD protein
K03748	8.40545e-06	2.58767e-05	1.3027e-05	1.49125e-05	2.8944e-05	2.27075e-05	9.1988e-06	2.95002e-05	SanA protein
K02383	0	0	0	0	0	0	0	0	flagellar protein FlbB
K06327	0	0	0	0	0	0	0	0	spore coat protein D
K06320	0.000102456	0.000142829	0.000186472	9.45768e-05	5.64551e-05	7.27803e-05	3.76069e-05	3.9735e-05	spore maturation protein CgeB
K07238	0.000554533	0.000507385	0.00062604	0.000660272	0.000662845	0.000593014	0.000738339	0.000660142	zinc transporter, ZIP family
K09479	0	0	0	0	0	0	0	0	very long chain acyl-CoA dehydrogenase [EC:1.3.99.-]
K09478	0	0	0	0	0	0	0	0	short/branched chain acyl-CoA dehydrogenase [EC:1.3.99.12]
K09475	0	0	0	0	0	0	0	0	outer membrane pore protein C
K09474	1.88555e-05	4.94701e-05	1.32131e-05	1.5305e-05	2.46454e-05	2.53275e-05	5.41106e-06	2.22757e-05	acid phosphatase (class A) [EC:3.1.3.2]
K09477	0	0	0	0	0	0	0	0	citrate:succinate antiporter
K09476	0	0	0	0	0	0	0	0	outer membrane pore protein F
K09471	0	0	0	0	0	0	0	0	gamma-glutamylputrescine oxidase [EC:1.4.3.-]
K09470	0	0	0	0	0	0	0	0	gamma-glutamylputrescine synthase [EC:6.3.1.11]
K09473	0	0	0	0	0	0	0	0	gamma-glutamyl-gamma-aminobutyrate hydrolase [EC:3.5.1.94]
K09472	0	0	0	0	0	0	0	0	gamma-glutamyl-gamma-aminobutyraldehyde dehydrogenase [EC:1.2.1.-]
K07543	0	0	0	0	0	0	0	0	benzylsuccinate CoA-transferase BbsE subunit [EC:2.8.3.15]
K06898	0.000157886	0.000174033	0.000258679	0.000165019	0.00011463	0.000143523	0.000158003	0.000105358	None
K13967	0	0	0	0	0	0	0	0	N-acetylmannosamine-6-phosphate 2-epimerase / N-acetylmannosamine kinase [EC:5.1.3.9 2.7.1.60]
K13963	8.06469e-05	0.00010579	0.000106077	6.82837e-05	4.35592e-05	6.02621e-05	3.65246e-05	3.46176e-05	serpin B
K07545	0	0	0	0	0	0	0	0	(R)-benzylsuccinyl-CoA dehydro genase [EC:1.3.99.21]
K00737	6.06555e-05	8.60018e-05	8.11395e-05	4.92506e-05	3.03768e-05	4.83261e-05	2.46203e-05	1.80613e-05	beta-1,4-mannosyl-glycoprotein beta-1,4-N-acetylglucosaminyltransferase [EC:2.4.1.144]
K05345	0	0	0	0	0	0	0	0	putative cyclase [EC:4.6.1.-]
K11706	0	0	0	0	0	0	0	0	iron/zinc/copper transport system ATP-binding protein
K11707	0	0	0	0	0	0	0	0	manganese/zinc/iron transport system substrate-binding protein
K11704	0	0	0	0	0	0	0	0	iron/zinc/copper transport system substrate-binding protein
K11705	0	0	0	0	0	0	0	0	iron/zinc/copper transport system permease protein
K11708	0	0	0	0	0	0	0	0	manganese/zinc/iron transport system permease protein
K11709	0	0	0	0	0	0	0	0	manganese/zinc/iron transport system permease protein
K05588	0	0	0	0	0	0	0	0	bidirectional [NiFe] hydrogenase diaphorase subunit [EC:1.6.5.3];diaphorase subunit of the bidirectional hydrogenase [EC:1.6.5.3]
K07114	0.000528407	0.000794819	0.000466738	0.000576487	0.000643645	0.000692286	0.000355506	0.000755566	uncharacterized protein
K07443	0.00023558	0.00031052	0.000277847	0.000227416	0.000171085	0.000221543	9.76696e-05	0.000190246	methylated-DNA-protein-cysteine methyltransferase related protein
K07116	0	0	0	0	0	0	0	0	acyl-homoserine-lactone acylase [EC:3.5.1.97];
K07117	0	0	0	0	0	0	0	0	None
K07110	0	0	0	0	0	0	0	0	None
K07447	0.000746949	0.000739007	0.000697688	0.000736012	0.000836223	0.000814557	0.000827892	0.000861827	putative holliday junction resolvase [EC:3.1.-.-]
K07112	7.70121e-05	6.64675e-05	8.46754e-05	6.02388e-05	3.12366e-05	3.6099e-05	2.97608e-05	2.6791e-05	None
K07113	1.45392e-05	2.28323e-05	2.7915e-05	1.45201e-05	1.08898e-05	1.04804e-05	3.24663e-06	8.72965e-06	UPF0716 protein FxsA
K07448	7.15599e-05	9.53885e-05	0.000125245	6.98534e-05	3.32426e-05	5.09462e-05	3.70657e-05	2.55869e-05	restriction system protein
K07118	0.000115177	0.000101223	5.15496e-05	3.88511e-05	0.000153604	0.000150801	0.000134465	0.000146598	None
K07119	0	0	0	0	0	0	0	0	None
K10619	0	0	0	0	0	0	0	0	p-cumate dioxygenase [EC:1.14.12.-]
K10618	0	0	0	0	0	0	0	0	p-cumic aldehyde dehydrogenase
K10617	0	0	0	0	0	0	0	0	p-cumic alcohol dehydrogenase
K10616	0	0	0	0	0	0	0	0	p-cymene monooxygenase [EC:1.14.13.-]
K01848	0	0	1.861e-07	1.96217e-07	8.59722e-07	1.45561e-06	2.70553e-06	6.02045e-07	methylmalonyl-CoA mutase, N-terminal domain [EC:5.4.99.2]
K01849	0	0	1.861e-07	0	8.59722e-07	1.45561e-06	2.70553e-06	6.02045e-07	methylmalonyl-CoA mutase, C-terminal domain [EC:5.4.99.2]
K01844	1.5675e-05	1.3192e-05	5.2294e-05	2.13877e-05	6.5912e-06	7.27803e-06	1.0281e-05	4.81636e-06	beta-lysine 5,6-aminomutase [EC:5.4.3.3]
K01845	0.000116086	0.000147903	0.000172328	0.000105173	6.67717e-05	8.6463e-05	6.57444e-05	6.41178e-05	glutamate-1-semialdehyde 2,1-aminomutase [EC:5.4.3.8]
K01846	2.09e-05	5.04848e-05	1.56324e-05	1.66785e-05	2.49319e-05	2.59098e-05	5.95216e-06	2.22757e-05	methylaspartate mutase [EC:5.4.99.1]
K01847	0.000397101	0.00056269	0.000320836	0.000447964	0.000529589	0.000559244	0.000289221	0.000653219	methylmalonyl-CoA mutase [EC:5.4.99.2]
K01840	0.000922328	0.00110864	0.000925846	0.000997962	0.00101676	0.00101689	0.000804624	0.00110385	phosphomannomutase [EC:5.4.2.8]
K01841	1.38576e-05	7.86447e-06	3.12648e-05	2.37423e-05	4.01203e-06	3.49345e-06	2.16442e-06	2.7092e-06	phosphoenolpyruvate phosphomutase [EC:5.4.2.9]
K01842	0	0	0	0	0	0	0	0	None
K01843	0.000131988	0.000192806	0.000144786	0.00013382	0.000136123	0.000171179	9.25291e-05	0.000155328	lysine 2,3-aminomutase [EC:5.4.3.2]
K06219	0	0	0	0	0	0	0	0	S-adenosylmethionine-dependent methyltransferase
K10832	0	0	0	0	0	0	0	0	capsular-polysaccharide-transporting ATPase [EC:3.6.3.38]
K05348	0	0	0	0	0	0	0	0	2-hydroxycinnamic acid beta-D-glucosylisomelase [EC:5.2.1.-]
K14203	0	0	0	0	0	0	0	0	FPRL1 inhibitory protein
K08483	0.000558167	0.000420622	0.000521638	0.000497607	0.000569996	0.000535954	0.000720212	0.000542141	phosphotransferase system, enzyme I, PtsI [EC:2.7.3.9]
K08482	0	0	0	0	0	0	0	0	circadian clock protein KaiC
K08481	0	0	0	0	0	0	0	0	circadian clock protein KaiB
K08480	0	0	0	0	0	0	0	0	circadian clock protein KaiA
K08485	0	0	0	0	0	0	0	0	phosphocarrier protein NPr
K08484	0	0	0	0	0	0	0	0	phosphotransferase system, enzyme I, PtsP [EC:2.7.3.9]
K00464	0	0	0	0	0	0	0	0	lignostilbene-alpha,beta-dioxygenase [EC:1.13.11.43]
K00467	0	0	0	0	0	0	0	0	lactate 2-monooxygenase [EC:1.13.12.4]
K00466	0	0	0	0	0	0	0	0	tryptophan 2-monooxygenase [EC:1.13.12.3]
K00461	0	0	0	0	0	0	0	0	arachidonate 5-lipoxygenase [EC:1.13.11.34]
K00460	0	0	0	0	0	0	0	0	arachidonate 15-lipoxygenase [EC:1.13.11.33]
K00463	0	0	0	0	0	0	0	0	indoleamine 2,3-dioxygenase [EC:1.13.11.52]
K00462	0	0	0	0	2.86574e-07	2.91121e-07	0	0	biphenyl-2,3-diol 1,2-dioxygenase [EC:1.13.11.39]
K04509	0	0	0	0	0	0	0	0	formate dehydrogenase (cytochrome) [EC:1.2.2.1]
K00469	0	0	0	0	0	0	0	0	inositol oxygenase [EC:1.13.99.1]
K00468	0	0	0	0	0	0	0	0	None
K08645	0	0	0	0	0	0	0	0	anthrax lethal toxin endopeptidase [EC:3.4.24.83]
K04744	1.65837e-05	2.79062e-05	3.85227e-05	1.58936e-05	1.57616e-05	1.60117e-05	7.03438e-06	1.56532e-05	LPS-assembly protein
K01518	0	0	0	0	0	0	0	0	bis(5'-nucleosidyl)-tetraphosphatase [EC:3.6.1.17]
K01519	0	0	0	0	0	0	0	0	nucleoside-triphosphate pyrophosphatase [EC:3.6.1.19]
K04748	0	0	0	0	0	0	0	0	nitric oxide reductase NorQ protein;nitric-oxide reductase NorQ protein [EC:1.7.99.7]
K04749	8.63262e-06	1.39531e-05	2.47513e-05	6.67139e-06	2.66514e-05	2.44542e-05	4.57234e-05	1.56532e-05	anti-sigma B factor antagonist
K01514	1.4312e-05	1.01477e-06	0	0	4.32727e-05	5.09462e-05	8.38714e-05	6.7128e-05	exopolyphosphatase [EC:3.6.1.11]
K01515	0.000762397	0.000723532	0.000748493	0.000727574	0.000920762	0.000884717	0.00104298	0.000914807	ADP-ribose pyrophosphatase [EC:3.6.1.13]
K01512	0.000236488	0.000237964	0.000268356	0.000198376	0.000316951	0.000266085	0.000355236	0.000336242	acylphosphatase [EC:3.6.1.7]
K01510	0	0	0	0	0	0	0	0	apyrase [EC:3.6.1.5]
K14623	4.18001e-05	8.0928e-05	3.88949e-05	3.31607e-05	3.23829e-05	3.69724e-05	8.11659e-06	2.58879e-05	DNA-damage-inducible protein D
K14626	0	0	0	0	0	0	0	0	actinorhodin biosynthesis protein ActVIA
K14627	0	0	0	0	0	0	0	0	dehydratase [EC:4.2.1.-]
K14628	0	0	0	0	0	0	0	0	enoyl reductase
K14629	0	0	0	0	0	0	0	0	enoyl reductase
K03918	0	0	0	0	0	0	0	0	L-lysine 6-transaminase [EC:2.6.1.36]
K03919	0	0	0	0	0	0	0	0	alkylated DNA repair protein [EC:1.14.11.-]
K12372	0	0	0	0	0	0	0	0	dipeptide transport system ATP-binding protein
K12373	0.00120357	0.0017794	0.000988934	0.00132211	0.00157358	0.00167686	0.000821399	0.00189042	beta-hexosaminidase [EC:3.2.1.52];hexosaminidase [EC:3.2.1.52]
K12370	0	0	0	0	0	0	0	0	dipeptide transport system permease protein
K12371	0	0	0	0	0	0	0	0	dipeptide transport system ATP-binding protein
K02359	0	0	0	0	0	0	0	0	egghead protein (zeste-white 4 protein)
K02358	0.000753083	0.000748901	0.000721881	0.000740917	0.00084396	0.000818342	0.00083168	0.000866944	elongation factor EF-Tu [EC:3.6.5.3];elongation factor Tu
K02351	0	0	0	0	0	0	0	0	putative membrane protein
K02352	0	0	0	0	0	0	0	0	drp35
K02355	0.00140644	0.00145214	0.00138216	0.00146084	0.00157243	0.00151703	0.00150238	0.00162402	elongation factor EF-G [EC:3.6.5.3];elongation factor G
K02357	0.000748767	0.00074332	0.00070811	0.000737385	0.000839375	0.000815139	0.000827892	0.000863934	elongation factor EF-Ts;elongation factor Ts
K02356	0.000799654	0.000769704	0.00071332	0.000784477	0.00113254	0.00104658	0.00116825	0.00117068	elongation factor P;elongation factor EF-P
K13574	2.27174e-07	7.61078e-07	0	1.96217e-07	2.00602e-06	4.94906e-06	3.51719e-06	4.81636e-06	uncharacterized oxidoreductase [EC:1.1.1.-]
K13573	0	0	0	0	0	0	0	0	proteasome accessory factor C
K13572	0	0	0	0	0	0	0	0	proteasome accessory factor B
K13571	0	0	0	0	0	0	0	0	proteasome accessory factor A [EC:6.3.2.-]
K13570	0	0	0	0	0	0	0	0	prokaryotic ubiquitin-like protein Pup
K12112	0	0	0	0	0	0	0	0	evolved beta-galactosidase subunit beta
K12113	0	0	0	0	0	0	0	0	LacI family transcriptional regulator, ebg operon repressor
K12110	0	0	0	0	0	0	0	0	cag pathogenicity island protein 25
K12111	6.13371e-06	6.08862e-06	1.6749e-05	1.29504e-05	5.15833e-06	4.36682e-06	6.49327e-06	5.71943e-06	evolved beta-galactosidase subunit alpha [EC:3.2.1.23]
K07329	0	0	0	0	0	0	0	0	archaeal flagellar protein FlaF
K07328	0	0	0	0	0	0	0	0	archaeal flagellar protein FlaE
K07323	1.5675e-05	2.46082e-05	3.08926e-05	1.58936e-05	1.3469e-05	1.60117e-05	8.11659e-06	1.50511e-05	putative toluene tolerance protein
K07322	0.000318726	0.000465526	0.000249374	0.000377719	0.000458805	0.000461136	0.000256755	0.000550269	regulator of cell morphogenesis and NO signaling
K07321	0.000196279	0.000133696	0.000205454	0.000233106	0.000129531	0.0001246	0.000193986	7.91689e-05	CO dehydrogenase maturation factor
K07320	2.27174e-07	7.61078e-07	0	1.96217e-07	2.00602e-06	4.94906e-06	3.51719e-06	4.81636e-06	putative adenine-specific DNA-methyltransferase [EC:2.1.1.72]
K07327	0	0	0	0	0	0	0	0	archaeal flagellar protein FlaD
K07326	0	0	0	0	0	0	0	0	hemolysin activation/secretion protein
K07325	0	0	0	0	0	0	0	0	archaeal flagellin FlaB
K07324	0	0	0	0	0	0	0	0	archaeal flagellin FlaA
K08163	0	0	0	0	0	0	0	0	MFS transporter, DHA1 family, multidrug resistance protein
K06180	0.00181808	0.00186388	0.00164177	0.00174614	0.00203181	0.00201165	0.00194798	0.00214388	ribosomal large subunit pseudouridine synthase D [EC:5.4.99.12];23S rRNA pseudouridine1911/1915/1917 synthase [EC:5.4.99.23]
K06181	4.54349e-06	4.05908e-06	3.3498e-06	3.72813e-06	4.01203e-06	3.20233e-06	2.70553e-06	3.61227e-06	ribosomal large subunit pseudouridine synthase E [EC:5.4.99.12];23S rRNA pseudouridine2457 synthase [EC:5.4.99.20]
K06182	0.00033281	0.000258259	0.00037648	0.000347894	0.000136409	0.000154003	0.000164767	8.94037e-05	23S rRNA pseudouridine2604 synthase [EC:5.4.99.21];ribosomal large subunit pseudouridine synthase F [EC:5.4.99.12]
K06183	0.00048161	0.000360751	0.000471577	0.000464839	0.000504084	0.000460554	0.000622001	0.000460263	ribosomal small subunit pseudouridine synthase A [EC:5.4.99.12];16S rRNA pseudouridine516 synthase [EC:5.4.99.19]
K06186	2.27174e-07	7.61078e-07	0	1.96217e-07	2.00602e-06	4.94906e-06	3.51719e-06	4.81636e-06	small protein A
K06187	0.000748767	0.00074332	0.00070811	0.000737385	0.000839375	0.000815139	0.000827892	0.000863934	recombination protein RecR
K06188	3.08957e-05	4.23667e-05	6.38322e-05	3.70851e-05	3.89741e-05	3.20233e-05	2.0562e-05	4.18421e-05	aquaporin Z
K06189	1.5675e-05	2.46082e-05	3.08926e-05	1.58936e-05	1.3469e-05	1.60117e-05	8.11659e-06	1.50511e-05	magnesium and cobalt transporter
K08359	0	0	0	0	0	0	0	0	tetrathionate reductase subunit C
K07589	0	0	0	0	0	0	0	0	D-erythro-7,8-dihydroneopterin triphosphate epimerase [EC:5.-.-.-]
K07588	0.000199459	0.000283628	0.000165815	0.000224669	0.000267087	0.000281223	0.000147451	0.000328415	LAO/AO transport system kinase [EC:2.7.-.-]
K07587	0	0	0	0	0	0	0	0	O-phosphoseryl-tRNA synthetase [EC:6.1.1.27]
K07586	0.000148345	0.000134203	0.000101052	5.78841e-05	0.000122654	0.000144396	0.00012716	9.09088e-05	hypothetical protein
K07585	0	0	0	0	0	0	0	0	hypothetical protein
K07584	0.000654716	0.000481762	0.000663818	0.000689704	0.000529875	0.000474528	0.000661772	0.000471702	hypothetical protein
K07583	0	0	0	0	0	0	0	0	hypothetical protein;tRNA pseudouridine synthase 10 [EC:5.4.99.-]
K07582	0	0	0	0	0	0	0	0	hypothetical protein
K07581	0	0	0	0	0	0	0	0	hypothetical protein
K07580	0	0	0	0	0	0	0	0	hypothetical protein
K11139	0	0	0	0	0	0	0	0	hemolysin E
K05989	0.000776936	0.000921412	0.000837263	0.000779179	0.000550795	0.000650074	0.00040637	0.000513243	alpha-L-rhamnosidase [EC:3.2.1.40]
K05988	0	0	0	0	0	0	0	0	dextranase [EC:3.2.1.11]
K05985	0.000150389	9.412e-05	9.19333e-05	0.000113021	0.000386302	0.000325765	0.000495653	0.000396446	ribonuclease M5 [EC:3.1.26.8]
K05987	0	0	0	0	0	0	0	0	None
K05986	0	0	0	0	0	0	0	0	None
K10843	0	0	0	0	0	0	0	0	DNA excision repair protein ERCC-3 [EC:3.6.4.12];DNA excision repair protein ERCC-3 [EC:3.6.1.-]
K08354	0	0	0	0	0	0	0	0	thiosulfate reductase cytochrome b subunit
K10844	0	0	1.861e-07	0	8.59722e-07	1.45561e-06	2.70553e-06	6.02045e-07	DNA excision repair protein ERCC-2 [EC:3.6.4.12];DNA excision repair protein ERCC-2 [EC:3.6.1.-]
K10848	0	0	0	0	0	0	0	0	DNA excision repair protein ERCC-4 [EC:3.1.-.-]
K00673	0	0	0	0	0	0	0	0	arginine N-succinyltransferase [EC:2.3.1.109]
K00674	0.000106772	0.000134965	8.65364e-05	0.000138333	0.000202894	0.000187482	0.000160438	0.000234797	2,3,4,5-tetrahydropyridine-2-carboxylate N-succinyltransferase [EC:2.3.1.117]
K00675	1.49935e-05	1.16699e-05	1.00494e-05	8.63357e-06	1.11764e-05	1.07715e-05	1.05516e-05	1.47501e-05	N-hydroxyarylamine O-acetyltransferase [EC:2.3.1.118]
K00676	0.000255571	0.000310012	0.00030632	0.000196217	0.000148445	0.000185444	0.0001369	0.000110174	ribosomal-protein-alanine N-acetyltransferase [EC:2.3.1.128]
K00677	0.000351439	0.00055787	0.00029441	0.00035947	0.000414959	0.000468414	0.000197233	0.000497891	UDP-N-acetylglucosamine acyltransferase [EC:2.3.1.129]
K06988	1.15859e-05	4.56647e-06	3.3498e-06	3.72813e-06	2.55051e-05	2.85299e-05	4.46412e-05	3.73268e-05	None
K06989	9.7685e-06	9.13294e-06	1.35853e-05	1.41277e-05	7.45092e-06	1.01892e-05	5.95216e-06	7.82658e-06	aspartate dehydrogenase [EC:1.4.1.21]
K08351	0	0	0	0	0	0	0	0	biotin sulfoxide reductase [EC:1.-.-.-]
K06980	2.27174e-07	7.61078e-07	0	1.96217e-07	2.00602e-06	4.94906e-06	3.51719e-06	4.81636e-06	None
K06981	0	0	0	0	0	0	0	0	None
K06982	0	0	0	0	0	0	0	0	;pantoate kinase [EC:2.7.1.169]
K08350	0	0	0	0	0	0	0	0	formate dehydrogenase-N, gamma subunit [EC:1.2.1.2]
K06984	0	0	0	0	0	0	0	0	None
K06985	0	0	0	0	0	0	0	0	aspartyl protease family protein
K06986	0	0	0	0	0	0	0	0	None
K06987	0.000120857	0.000139024	0.000159301	0.000113021	5.27296e-05	7.59826e-05	5.46517e-05	3.9735e-05	None
K02445	9.47317e-05	0.000121519	0.000111846	7.86832e-05	9.39962e-05	0.000109462	8.30597e-05	9.96384e-05	MFS transporter, OPA family, glycerol-3-phosphate transporter
K02444	0.000125855	0.000155767	0.000131386	0.000168943	0.000492907	0.000372635	0.000561668	0.000525886	DeoR family transcriptional regulator, glycerol-3-phosphate regulon repressor
K00582	0	0	0	0	0	0	0	0	tetrahydromethanopterin S-methyltransferase subunit F [EC:2.1.1.86]
K00583	0	0	0	0	0	0	0	0	tetrahydromethanopterin S-methyltransferase subunit G [EC:2.1.1.86]
K00580	0	0	0	0	0	0	0	0	tetrahydromethanopterin S-methyltransferase subunit D [EC:2.1.1.86]
K02110	0.000741951	0.000727844	0.000692291	0.0007366	0.00101648	0.000924019	0.00105191	0.00105538	F-type H+-transporting ATPase subunit c [EC:3.6.3.14]
K00586	0	0	0	0	0	0	0	0	diphthine synthase [EC:2.1.1.98]
K00587	0	0	0	0	0	0	0	0	protein-S-isoprenylcysteine O-methyltransferase [EC:2.1.1.100]
K00584	2.49892e-06	1.26846e-06	2.9776e-06	2.15839e-06	5.73148e-07	1.16448e-06	8.11659e-07	3.01022e-07	tetrahydromethanopterin S-methyltransferase subunit H [EC:2.1.1.86]
K08921	0	0	0	0	0	0	0	0	chlorophyll a/b binding light-harvesting protein PcbD
K02441	0	0	0	0	0	0	0	0	GlpG protein
K00588	3.47577e-05	4.18593e-05	1.50741e-05	5.67068e-05	0.000238143	0.000167395	0.000255672	0.00027092	caffeoyl-CoA O-methyltransferase [EC:2.1.1.104]
K08922	0	0	0	0	0	0	0	0	chlorophyll a/b binding light-harvesting protein PcbE
K02440	0.000222404	0.000180629	0.000133061	0.000109882	0.000386302	0.000320816	0.000419086	0.000404273	glycerol uptake facilitator protein
K00018	0.000677888	0.00072277	0.000756682	0.000715409	0.000490615	0.000534207	0.000389867	0.000470498	glycerate dehydrogenase [EC:1.1.1.29]
K08923	0	0	0	0	0	0	0	0	chlorophyll a/b binding light-harvesting protein PcbF
K02443	0.000306913	0.000235681	0.000318044	0.000331019	0.000127525	0.000146725	0.000155297	8.81996e-05	glycerol uptake operon antiterminator
K00019	2.95327e-06	5.32755e-06	1.33992e-05	2.35461e-06	2.26393e-05	2.09607e-05	4.24768e-05	1.3245e-05	3-hydroxybutyrate dehydrogenase [EC:1.1.1.30]
K02442	0	0	0	0	0	0	0	0	membrane protein GlpM
K08925	0	0	0	0	0	0	0	0	chlorophyll a/b binding light-harvesting protein PcbH
K08926	0	0	0	0	0	0	0	0	light-harvesting complex 1 alpha chain
K08927	0	0	0	0	0	0	0	0	light-harvesting complex 1 beta chain
K03149	0.000177196	0.000210565	0.000184983	0.000155012	0.000140994	0.000173799	0.000110927	0.000162552	thiamine biosynthesis ThiG
K06604	0	0	0	0	0	0	0	0	flagellar rod protein FlaI
K00015	1.24946e-05	2.08028e-05	8.74669e-06	9.22222e-06	2.32125e-05	1.97962e-05	7.30493e-06	2.61889e-05	glyoxylate reductase [EC:1.1.1.26]
K01989	0.000478883	0.000354155	0.000529082	0.000441097	0.000322396	0.000351674	0.000421521	0.000250451	putative ABC transport system substrate-binding protein
K00854	0.0013267	0.00103811	0.00140896	0.00143219	0.00064909	0.000723727	0.000766747	0.00052709	xylulokinase [EC:2.7.1.17]
K00855	0	0	0	0	0	0	0	0	phosphoribulokinase [EC:2.7.1.19]
K00856	1.5675e-05	2.46082e-05	3.08926e-05	1.58936e-05	1.3469e-05	1.60117e-05	8.11659e-06	1.50511e-05	adenosine kinase [EC:2.7.1.20]
K00857	0.00039074	0.000327264	0.000304087	0.000347697	0.000320963	0.000349928	0.000333862	0.000303431	thymidine kinase [EC:2.7.1.21]
K00850	0.00171221	0.00161298	0.00169965	0.00175811	0.00144663	0.00146812	0.00140363	0.00139133	6-phosphofructokinase [EC:2.7.1.11]
K00851	4.06642e-05	1.06551e-05	3.5359e-06	3.72813e-06	0.000105173	0.000114702	0.000139876	0.00010024	gluconokinase [EC:2.7.1.12]
K00852	0.00133079	0.00091786	0.00126511	0.00142218	0.000745665	0.000747308	0.000907164	0.000564417	ribokinase [EC:2.7.1.15]
K00853	1.5675e-05	8.37186e-06	1.41436e-05	1.15768e-05	2.63648e-05	2.91121e-05	4.43707e-05	3.49186e-05	L-ribulokinase [EC:2.7.1.16]
K00858	0.000748767	0.00074332	0.00070811	0.000737385	0.000839375	0.000815139	0.000827892	0.000863934	NAD+ kinase [EC:2.7.1.23]
K00859	0.000723777	0.000712115	0.000656002	0.000701477	0.00082304	0.000797672	0.000819234	0.000849485	dephospho-CoA kinase [EC:2.7.1.24]
K01181	4.0437e-05	6.08862e-05	5.2294e-05	6.84799e-05	3.95472e-05	3.8428e-05	5.05934e-05	5.59902e-05	endo-1,4-beta-xylanase [EC:3.2.1.8]
K01180	0	0	0	0	0	0	0	0	endo-1,3(4)-beta-glucanase [EC:3.2.1.6]
K01183	0.000206274	0.00024253	0.000158185	0.000134801	9.77217e-05	0.000152548	5.70867e-05	0.000106261	chitinase [EC:3.2.1.14]
K01182	0.000507962	0.000415802	0.000553461	0.00044404	0.000285714	0.000329549	0.000346037	0.000220348	oligo-1,6-glucosidase [EC:3.2.1.10]
K01185	0.00027011	0.000356946	0.000180145	0.000214269	0.000301189	0.000285881	0.000196963	0.000341961	lysozyme [EC:3.2.1.17]
K01184	0	0	0	0	0	0	0	0	polygalacturonase [EC:3.2.1.15]
K01187	0.00164565	0.00174262	0.00142515	0.00169983	0.00152228	0.00161456	0.00118096	0.00155538	alpha-glucosidase [EC:3.2.1.20]
K01188	0.000391421	0.000478972	0.000389135	0.000385371	0.000455366	0.000496944	0.00036227	0.000474712	beta-glucosidase [EC:3.2.1.21]
K02596	1.81739e-06	4.82016e-06	1.09799e-05	7.65248e-06	3.15231e-06	5.82242e-07	8.92825e-06	8.1276e-06	nitrogen fixation protein NifX
K13766	0	0	0	0	0	0	0	0	methylglutaconyl-CoA hydratase [EC:4.2.1.18]
K13767	0	0	0	3.92435e-07	2.86574e-07	0	0	0	enoyl-CoA hydratase [EC:4.2.1.17]
K13003	0	0	0	0	0	0	0	0	glycosyltransferase [EC:2.4.1.-]
K13002	1.13587e-06	1.01477e-06	2.9776e-06	1.1773e-06	8.59722e-07	8.73364e-07	1.35276e-06	1.50511e-06	glycosyltransferase [EC:2.4.1.-]
K13000	0	0	0	0	0	0	0	0	mannosyltransferase [EC:2.4.1.-]
K02984	0	0	0	0	0	0	0	0	small subunit ribosomal protein S3Ae
K02986	0.000748767	0.00074332	0.000708296	0.000737385	0.000840235	0.000816595	0.000830868	0.000864536	small subunit ribosomal protein S4
K02987	0	0	0	0	0	0	0	0	small subunit ribosomal protein S4e
K02636	0	0	0	0	0	0	0	0	cytochrome b6-f complex iron-sulfur subunit [EC:1.10.99.1]
K02982	0.000688111	0.000657064	0.000627156	0.000688135	0.000808998	0.000766522	0.000803272	0.000845873	small subunit ribosomal protein S3
K02983	0	0	0	0	0	0	0	0	small subunit ribosomal protein S30e
K02638	0	0	0	0	0	0	0	0	plastocyanin
K02639	0	0	0	0	0	0	0	0	ferredoxin
K02988	0.000731274	0.000724293	0.000688755	0.000726201	0.00083479	0.000809608	0.000826269	0.00086273	small subunit ribosomal protein S5
K08298	1.99913e-05	1.52216e-05	1.22826e-05	7.8487e-06	1.43287e-05	1.39738e-05	1.5151e-05	2.16736e-05	crotonobetainyl-CoA:carnitine CoA-transferase [EC:2.8.3.-]
K08299	0	0	0	0	0	0	0	0	carnitinyl-CoA dehydratase [EC:4.2.1.-]
K03583	2.04457e-06	5.07385e-06	1.04216e-05	1.56974e-06	4.87176e-06	5.5313e-06	3.51719e-06	6.92352e-06	exodeoxyribonuclease V gamma subunit [EC:3.1.11.5]
K03582	2.04457e-06	5.07385e-06	1.04216e-05	1.56974e-06	4.87176e-06	5.5313e-06	3.51719e-06	6.92352e-06	exodeoxyribonuclease V beta subunit [EC:3.1.11.5]
K03581	0.000654489	0.000502058	0.0007243	0.000681856	0.00036051	0.000372635	0.000481855	0.00026791	exodeoxyribonuclease V alpha subunit [EC:3.1.11.5]
K03580	0	0	0	0	0	0	0	0	ATP-dependent helicase HepA [EC:3.6.4.-];ATP-dependent helicase HepA [EC:3.6.1.-]
K03587	0.000243985	0.000365064	0.000216062	0.000259792	0.000311506	0.000328385	0.000165849	0.000375676	cell division protein FtsI (penicillin-binding protein 3) [EC:2.4.1.129]
K03586	0	0	0	0	0	0	0	0	cell division protein FtsL
K03585	0.000436629	0.000650975	0.000369036	0.000483872	0.000574581	0.000616595	0.000310865	0.00070379	membrane fusion protein
K03584	0.000726731	0.00072277	0.000703085	0.000690293	0.000625591	0.000669579	0.000582771	0.000619805	DNA repair protein RecO (recombination protein O)
K03589	0.000666757	0.000657825	0.000610779	0.000620047	0.000549362	0.000595634	0.000515403	0.000543345	cell division protein FtsQ
K03588	0.00129421	0.00110813	0.00126529	0.00130916	0.00103138	0.00102911	0.00109574	0.000981333	cell division protein FtsW
K01725	0	0	0	0	0	0	0	0	cyanate lyase [EC:4.2.1.104]
K01724	0	0	1.861e-07	0	8.59722e-07	1.45561e-06	2.70553e-06	6.02045e-07	4a-hydroxytetrahydrobiopterin dehydratase [EC:4.2.1.96]
K01727	1.52207e-05	2.46082e-05	1.3027e-05	1.39314e-05	3.26694e-05	2.79476e-05	1.16338e-05	4.27452e-05	hyaluronate lyase [EC:4.2.2.1]
K01726	0.000321906	0.000249126	0.000340004	0.000342399	0.000158189	0.000177293	0.000206702	0.000113485	None
K01721	0	0	0	0	0	0	0	0	nitrile hydratase [EC:4.2.1.84]
K01720	0	0	0	0	0	0	0	0	2-methylcitrate dehydratase [EC:4.2.1.79]
K01722	0	0	0	0	0	0	0	0	None
K13008	0	0	0	0	0	0	0	0	O-antigen polymerase
K01729	0	0	0	0	0	0	0	0	poly(beta-D-mannuronate) lyase [EC:4.2.2.3]
K01728	8.40545e-06	2.58767e-05	1.3027e-05	1.49125e-05	2.8944e-05	2.27075e-05	9.1988e-06	2.95002e-05	pectate lyase [EC:4.2.2.2]
K09530	0	0	0	0	0	0	0	0	DnaJ homolog subfamily C member 10
K09539	0	0	0	0	0	0	0	0	DnaJ homolog subfamily C member 19
K02188	0.000462073	0.00043077	0.000516055	0.000470922	0.000260209	0.000311791	0.000282187	0.000215532	cobalamin biosynthesis protein CbiD;cobalt-precorrin-5B (C1)-methyltransferase [EC:2.1.1.195]
K02189	0.000356664	0.000281853	0.000427099	0.000382624	0.000191431	0.000202329	0.000253238	0.000124021	cobalamin biosynthesis protein CbiG;cobalt-precorrin 5A hydrolase [EC:3.7.1.12]
K02182	0	0	0	0	0	0	0	0	crotonobetaine/carnitine-CoA ligase [EC:6.2.1.-]
K02183	0	0	0	0	0	0	0	0	calmodulin
K03769	0.000243531	0.000167437	0.000236719	0.000260969	0.000127525	0.000134498	0.0001764	9.57251e-05	peptidyl-prolyl cis-trans isomerase C [EC:5.2.1.8]
K03768	0.00108748	0.00104877	0.00109669	0.00108744	0.000979223	0.000980205	0.000982648	0.000955445	peptidyl-prolyl cis-trans isomerase B (cyclophilin B) [EC:5.2.1.8]
K03767	8.40545e-06	7.86447e-06	5.21079e-06	4.31678e-06	6.87777e-06	9.31588e-06	6.76382e-06	1.08368e-05	peptidyl-prolyl cis-trans isomerase A (cyclophilin A) [EC:5.2.1.8]
K03765	0	0	0	0	0	0	0	0	transcriptional activator of cad operon
K03764	0	0	0	0	0	0	0	0	transcriptional repressor of met regulon (beta-ribbon, MetJ family)
K03763	0.000679251	0.000591865	0.00074291	0.000646536	0.000610402	0.000609608	0.000736986	0.000544851	DNA polymerase III subunit alpha, Gram-positive type [EC:2.7.7.7]
K03762	9.99567e-06	7.61078e-06	6.14129e-06	3.92435e-06	7.16435e-06	6.98691e-06	7.57548e-06	1.08368e-05	MFS transporter, MHS family, proline/betaine transporter
K03761	7.26958e-06	5.07385e-07	0	0	2.17796e-05	2.56187e-05	4.19357e-05	3.37145e-05	MFS transporter, MHS family, alpha-ketoglutarate permease
K03760	2.27174e-07	7.61078e-07	0	1.96217e-07	2.00602e-06	4.94906e-06	3.51719e-06	4.81636e-06	phosphoethanolamine transferase
K09457	0.000134714	0.000225786	0.000119476	0.000120674	0.0001238	0.000158952	4.57234e-05	0.000144491	7-cyano-7-deazaguanine reductase [EC:1.7.1.13]
K09456	0	0	0	0	0	0	0	0	putative acyl-CoA dehydrogenase
K09459	1.38576e-05	7.86447e-06	3.12648e-05	2.37423e-05	4.01203e-06	3.49345e-06	2.16442e-06	2.7092e-06	phosphonopyruvate decarboxylase [EC:4.1.1.82]
K09458	0.000711283	0.000726576	0.000736769	0.00071796	0.000553088	0.000592432	0.000502958	0.000571943	3-oxoacyl-[acyl-carrier-protein] synthase II [EC:2.3.1.179]
K00602	0.00153638	0.0016764	0.00148154	0.0016082	0.0017524	0.00167802	0.00165064	0.00184015	phosphoribosylaminoimidazolecarboxamide formyltransferase / IMP cyclohydrolase [EC:2.1.2.3 3.5.4.10]
K13988	0	0	0	0	0	0	0	0	ADP-ribose pyrophosphatase [EC:3.6.1.13]
K13985	0	0	0	0	0	0	0	0	N-acyl-phosphatidylethanolamine-hydrolyzing phospholipase D [EC:3.1.4.-]
K09981	0	0	0	0	0	0	0	0	hypothetical protein
K09980	0	0	0	0	0	0	0	0	hypothetical protein
K09983	0	0	0	0	0	0	0	0	hypothetical protein
K09982	9.08697e-07	1.01477e-06	2.9776e-06	1.1773e-06	5.73148e-07	5.82242e-07	1.35276e-06	1.50511e-06	hypothetical protein
K09985	1.81739e-06	4.31278e-06	1.04216e-05	1.1773e-06	2.86574e-06	5.82242e-07	0	2.10716e-06	hypothetical protein
K09984	0	0	0	0	0	0	0	0	hypothetical protein
K09987	0	0	0	0	0	0	0	0	hypothetical protein
K09986	0	0	0	0	0	0	0	0	hypothetical protein
K09989	8.24643e-05	0.000102999	0.000126548	9.12411e-05	8.42527e-05	9.81079e-05	0.000110656	5.02707e-05	hypothetical protein
K09988	0.000117903	0.00012025	0.000125803	0.000102426	4.55653e-05	6.75401e-05	3.78774e-05	2.61889e-05	hypothetical protein
K12583	0	0	0	0	0	0	0	0	phosphatidylinositol alpha 1,6-mannosyltransferase [EC:2.4.1.-]
K12582	0	0	0	0	0	0	0	0	TDP-Fuc4NAc transferase [EC:2.4.1.-]
K12589	0	0	0	0	0	0	0	0	exosome complex component RRP42
K11720	2.04457e-06	5.07385e-06	1.04216e-05	1.56974e-06	4.87176e-06	5.5313e-06	3.78774e-06	6.92352e-06	lipopolysaccharide export system permease protein
K09759	0.00012699	0.000130905	0.000166187	0.000112629	4.98639e-05	7.16158e-05	5.84394e-05	3.67247e-05	nondiscriminating aspartyl-tRNA synthetase [EC:6.1.1.23]
K10985	0	0	0	0	0	0	0	0	PTS system, galactosamine-specific IIC component
K10984	2.90783e-05	6.08862e-06	1.861e-07	1.96217e-07	7.9381e-05	8.58808e-05	9.52346e-05	6.26127e-05	PTS system, galactosamine-specific IIB component [EC:2.7.1.69]
K07468	0	0	0	0	0	0	0	0	putative ATP-dependent DNA ligase [EC:6.5.1.1]
K07469	1.45392e-05	2.28323e-05	2.7915e-05	1.45201e-05	1.08898e-05	1.04804e-05	3.24663e-06	8.72965e-06	aldehyde dehydrogenase (FAD-independent) [EC:1.2.99.7]
K07464	0.000365978	0.000295806	0.000401603	0.000371243	0.000184267	0.000217468	0.000263789	0.000151414	putative RecB family exonuclease
K07465	0	0	0	0	0	0	0	0	putative RecB family exonuclease
K07466	0	0	0	0	0	0	0	0	replication factor A1
K07467	0.000546809	0.000391955	0.000475113	0.000619458	0.000669437	0.000546435	0.00082708	0.00063877	phage replication initiation protein
K07460	0.000558849	0.000579434	0.000571885	0.000612591	0.000475426	0.000491122	0.000407994	0.000488258	putative endonuclease
K07461	0.000409595	0.000265616	0.000378527	0.000390865	0.000493767	0.000429404	0.000615237	0.000464478	putative endonuclease
K07462	0.000719688	0.000737231	0.00070811	0.000737385	0.000759994	0.000729259	0.000732657	0.000801322	single-stranded-DNA-specific exonuclease [EC:3.1.-.-]
K07463	0	0	0	0	0	0	0	0	archaea-specific RecJ-like exonuclease
K10679	1.52207e-05	2.53693e-05	2.7915e-05	1.5305e-05	1.66213e-05	2.50364e-05	1.37982e-05	2.34797e-05	nitroreductase / dihydropteridine reductase [EC:1.-.-.- 1.5.1.34]
K10678	0	0	0	0	0	0	0	0	nitroreductase [EC:1.-.-.-]
K10671	0	0	0	0	0	0	0	0	sarcosine reductase [EC:1.21.4.3]
K10670	0.000390967	0.000260289	0.000388018	0.000382624	0.000209486	0.000223872	0.000328451	0.000172486	glycine reductase [EC:1.21.4.2]
K10673	0	0	0	0	0	0	0	0	streptomycin 3"-kinase [EC:2.7.1.87]
K10672	6.58806e-05	5.42902e-05	6.43905e-05	5.02317e-05	6.33328e-05	6.75401e-05	0.00010281	3.9735e-05	betaine reductase [EC:1.21.4.4]
K10674	0	0	0	0	0	0	0	0	ectoine hydroxylase [EC:1.14.11.-]
K10677	0	0	0	0	0	0	0	0	inulin fructotransferase (DFA-I-forming) [EC:4.2.2.17]
K10676	0	0	0	0	0	0	0	0	2,4-dichlorophenol 6-monooxygenase [EC:1.14.13.20]
K08726	0	0	0	0	0	0	0	0	soluble epoxide hydrolase [EC:3.3.2.10]
K08724	0.000108362	6.1901e-05	1.97266e-05	5.18014e-05	0.000322969	0.000262591	0.00038635	0.00034437	penicillin-binding protein 2B
K08722	3.31675e-05	2.76525e-05	6.43905e-05	5.74917e-05	3.6968e-05	3.14411e-05	5.68161e-05	3.01022e-05	5'-nucleotidase [EC:3.1.3.5]
K08723	0	0	0	0	0	0	0	0	5'-nucleotidase [EC:3.1.3.5]
K08720	0	0	0	0	0	0	0	0	outer membrane protein OmpU
K08721	0	0	0	0	0	0	0	0	multidrug resistance outer membrane protein OprJ
K08728	0.000148118	8.0928e-05	3.23814e-05	1.27541e-05	0.000142714	0.000151092	0.000189928	0.000141481	nucleoside deoxyribosyltransferase [EC:2.4.2.6]
K10187	0	0	0	0	0	0	0	0	germacradienol/geosmin synthase [EC:4.2.3.22 4.2.3.75 4.1.99.16];germacradienol/germacrene-D synthase [EC:4.2.3.22]
K00119	0	0	0	0	0	0	0	0	None
K00118	0	0	0	0	0	0	0	0	glucose-fructose oxidoreductase [EC:1.1.99.28]
K00449	0	0	0	0	0	0	0	0	protocatechuate 3,4-dioxygenase, beta subunit [EC:1.13.11.3]
K00448	0	0	0	0	0	0	0	0	protocatechuate 3,4-dioxygenase, alpha subunit [EC:1.13.11.3]
K00115	0	0	0	0	0	0	0	0	glucose dehydrogenase (acceptor) [EC:1.1.99.10]
K00446	0	0	0	0	0	0	0	0	catechol 2,3-dioxygenase [EC:1.13.11.2]
K00117	0	0	0	0	0	0	0	0	quinoprotein glucose dehydrogenase [EC:1.1.5.2]
K00116	0	0	0	0	0	0	0	0	malate dehydrogenase (quinone) [EC:1.1.5.4]
K00111	0.000565664	0.000529203	0.000587889	0.000613572	0.000621006	0.000547308	0.000627412	0.000613183	glycerol-3-phosphate dehydrogenase [EC:1.1.5.3]
K00442	0	0	0	0	0	0	0	0	coenzyme F420 hydrogenase delta subunit
K00113	9.08697e-07	1.01477e-06	2.9776e-06	1.1773e-06	5.73148e-07	5.82242e-07	1.35276e-06	1.50511e-06	glycerol-3-phosphate dehydrogenase subunit C [EC:1.1.5.3]
K00112	9.08697e-07	1.01477e-06	2.9776e-06	1.1773e-06	5.73148e-07	5.82242e-07	1.35276e-06	1.50511e-06	glycerol-3-phosphate dehydrogenase subunit B [EC:1.1.5.3]
K01539	0	0	0	0	0	0	0	0	sodium/potassium-transporting ATPase subunit alpha [EC:3.6.3.9]
K01531	0.000715599	0.000514489	0.000693222	0.00078487	0.000430147	0.000429404	0.000501335	0.000302528	Mg2+-importing ATPase [EC:3.6.3.2]
K04720	0.000706739	0.000579688	0.000779014	0.000741898	0.000373979	0.000422417	0.00044533	0.000283563	threonine-phosphate decarboxylase [EC:4.1.1.81]
K01533	0.000819645	0.000810041	0.00076487	0.000767603	0.000865167	0.000834936	0.000846831	0.000888317	Cu2+-exporting ATPase [EC:3.6.3.4]
K01534	0.00231877	0.00193897	0.0021448	0.00232361	0.00179768	0.0017345	0.00194257	0.00165532	Cd2+/Zn2+-exporting ATPase [EC:3.6.3.3 3.6.3.5]
K01535	0	0	0	0	0	0	0	0	H+-transporting ATPase [EC:3.6.3.6]
K01537	0.000702877	0.000674823	0.000673867	0.00070756	0.000598653	0.000634644	0.000589535	0.000583682	Ca2+-transporting ATPase [EC:3.6.3.8]
K14358	0	0	0	0	0	0	0	0	secernin
K14605	0	0	0	0	0	0	0	0	lycopene cyclase CruA
K14606	0	0	0	0	0	0	0	0	lycopene cyclase CruP
K00413	0	0	0	0	0	0	0	0	ubiquinol-cytochrome c reductase cytochrome c1 subunit [EC:1.10.2.2];ubiquinol-cytochrome c reductase cytochrome c1 subunit
K10120	0	0	0	0	0	0	0	0	putative sugar transport system substrate-binding protein
K05600	0	0	0	0	0	0	0	0	anthranilate 1,2-dioxygenase (deaminating, decarboxylating) small subunit [EC:1.14.12.1]
K05777	1.45392e-05	2.28323e-05	2.81011e-05	1.45201e-05	1.17495e-05	1.1936e-05	6.22272e-06	9.33169e-06	putative thiamine transport system substrate-binding protein
K03972	0	0	0	0	0	0	0	0	phage shock protein E
K03973	0.000250346	0.000167945	0.000220342	0.000237816	0.000121221	0.000116448	0.000159897	0.00010024	phage shock protein C
K03970	1.45392e-05	2.28323e-05	2.7915e-05	1.45201e-05	1.08898e-05	1.04804e-05	3.51719e-06	8.72965e-06	phage shock protein B
K03971	0	0	0	0	0	0	0	0	phage shock protein D
K03976	0.000729457	0.000713891	0.000666609	0.000719137	0.000822181	0.000796508	0.00081734	0.000847077	putative transcription regulator
K03977	0.000748767	0.00074332	0.00070811	0.000737385	0.000839375	0.000815139	0.000827892	0.000863934	GTP-binding protein
K03974	1.45392e-05	2.28323e-05	2.7915e-05	1.45201e-05	1.08898e-05	1.04804e-05	3.51719e-06	8.72965e-06	psp operon transcriptional activator
K03975	0.000321224	0.000358721	0.000208618	0.000260773	0.000408941	0.000439884	0.000360376	0.000484345	membrane-associated protein
K03978	0.000747176	0.00074332	0.000707179	0.000733265	0.000839088	0.000814848	0.000827892	0.000863633	GTP-binding protein
K03979	0.000748767	0.00074332	0.00070811	0.000737385	0.000839375	0.000815139	0.000827892	0.000863934	GTP-binding protein
K13378	0.000199686	0.000295045	0.000155766	0.00022565	0.000261642	0.000278603	0.000141499	0.000318181	NADH dehydrogenase I subunit C/D [EC:1.6.5.3];NADH-quinone oxidoreductase subunit C/D [EC:1.6.5.3]
K02372	0.000570435	0.000470854	0.000607802	0.00049643	0.000310933	0.000335954	0.000395007	0.000266706	3R-hydroxymyristoyl ACP dehydrase [EC:4.2.1.-]
K02371	0.000587927	0.000582732	0.000593286	0.000615534	0.000478005	0.000518778	0.000449659	0.000484345	enoyl-[acyl carrier protein] reductase II [EC:1.3.1.-]
K02377	0.00030714	0.000459691	0.000296829	0.000318068	0.000333572	0.000369724	0.000192093	0.000382298	GDP-L-fucose synthase [EC:1.1.1.271]
K02379	2.79424e-05	3.34874e-05	3.96392e-05	2.11915e-05	4.06935e-05	4.45415e-05	6.00627e-05	3.64237e-05	FdhD protein
K03396	0	0	0	0	0	0	0	0	S-(hydroxymethyl)glutathione synthase [EC:4.4.1.22]
K03397	0	0	0	0	0	0	0	0	indoleacetate---lysine synthetase [EC:6.3.2.20]
K03394	0.000778754	0.000666958	0.000808045	0.000800567	0.000433013	0.000512665	0.00048429	0.000417819	precorrin-2 C20-methyltransferase / cobalt-factor-2 C20-methyltransferase [EC:2.1.1.130 2.1.1.151];precorrin-2/cobalt-factor-2 C20-methyltransferase [EC:2.1.1.130 2.1.1.151]
K03395	0	0	0	0	0	0	0	0	gentamicin 3'-N-acetyltransferase [EC:2.3.1.60]
K03392	0	0	0	0	0	0	0	0	aminocarboxymuconate-semialdehyde decarboxylase [EC:4.1.1.45]
K03393	0	0	0	0	0	0	0	0	aromatic amino acid hydroxylase [EC:1.14.16.-]
K03390	0.000116086	0.000152469	0.000114824	0.000152069	0.000188852	0.000169433	0.000114985	0.000223961	heterodisulfide reductase subunit C [EC:1.8.98.1]
K03391	0	0	0	0	0	0	0	0	pentachlorophenol monooxygenase [EC:1.14.13.50]
K03399	2.04457e-06	4.56647e-06	1.09799e-05	1.37352e-06	2.29259e-05	2.18341e-05	4.41001e-05	1.26429e-05	precorrin-6Y C5,15-methyltransferase [EC:2.1.1.132]
K03027	0	0	0	0	0	0	0	0	DNA-directed RNA Polymerase III subunit C5 [EC:2.7.7.6];DNA-directed RNA polymerases I and III subunit RPAC1
K12136	0	0	0	0	0	0	0	0	hydrogenase-4 component A [EC:1.-.-.-]
K12137	1.59022e-05	2.3086e-05	1.45158e-05	1.25579e-05	2.43588e-05	2.1543e-05	9.46935e-06	2.79951e-05	hydrogenase-4 component B [EC:1.-.-.-]
K06610	0	0	0	0	0	0	0	0	MFS transporter, SP family, inositol transporter
K12138	0	0	0	0	0	0	0	0	hydrogenase-4 component C [EC:1.-.-.-]
K12139	0	0	0	0	0	0	0	0	hydrogenase-4 component D [EC:1.-.-.-]
K11444	0	0	0	0	0	0	0	0	two-component system, chemotaxis family, response regulator WspR [EC:2.7.7.65]
K11440	0	0	0	0	0	0	0	0	choline dehydrogenase [EC:1.1.1.1]
K11443	0	0	0	0	0	0	0	0	two-component system, cell cycle response regulator DivK
K11442	0	0	0	0	0	0	0	0	putative uridylyltransferase [EC:2.7.7.-]
K00612	1.59022e-06	7.61078e-07	3.722e-07	2.15839e-06	8.59722e-07	1.45561e-06	2.70553e-07	1.50511e-06	carbamoyltransferase [EC:2.1.3.-]
K00613	9.99567e-06	7.61078e-06	6.14129e-06	3.92435e-06	7.16435e-06	6.98691e-06	7.57548e-06	1.08368e-05	glycine amidinotransferase [EC:2.1.4.1]
K00610	0.000561121	0.000593134	0.000572629	0.000602388	0.000443043	0.000469287	0.000346308	0.000437085	aspartate carbamoyltransferase regulatory subunit
K00611	0.000229219	0.000235681	0.000331444	0.000217409	0.000215217	0.000228821	0.000275152	0.000200782	ornithine carbamoyltransferase [EC:2.1.3.3]
K00616	0.000508643	0.000452588	0.000507122	0.000474846	0.000320963	0.000357497	0.000344143	0.000306441	transaldolase [EC:2.2.1.2]
K00617	0	0	0	0	0	0	0	0	None
K00614	0	0	0	0	0	0	0	0	None
K00615	0.0020423	0.00176773	0.0021729	0.00233342	0.00222324	0.00196914	0.00251425	0.00218572	transketolase [EC:2.2.1.1]
K00619	2.04457e-05	3.04431e-05	4.6711e-05	1.92293e-05	1.57616e-05	1.28093e-05	6.49327e-06	1.3847e-05	amino-acid N-acetyltransferase [EC:2.3.1.1]
K10863	0	0	0	0	0	0	0	0	aprataxin [EC:3.-.-.-]
K07874	0	0	0	0	0	0	0	0	Ras-related protein Rab-1A
K06234	0	0	0	0	0	0	0	0	Ras-related protein Rab-23
K10240	0	0	0	0	0	0	0	0	cellobiose transport system substrate-binding protein
K10241	0	0	0	0	0	0	0	0	cellobiose transport system permease protein
K10242	0	0	0	0	0	0	0	0	cellobiose transport system permease protein
K10243	0	0	0	0	0	0	0	0	cellobiose transport system ATP-binding protein
K04110	0	0	0	0	0	0	0	0	benzoate-CoA ligase [EC:6.2.1.25]
K04113	0	0	0	0	0	0	0	0	benzoyl-CoA reductase subunit [EC:1.3.99.15];benzoyl-CoA reductase subunit [EC:1.3.7.8]
K04112	0	0	0	0	0	0	0	0	benzoyl-CoA reductase subunit [EC:1.3.99.15];benzoyl-CoA reductase subunit [EC:1.3.7.8]
K04115	0	0	0	0	0	0	0	0	benzoyl-CoA reductase subunit [EC:1.3.99.15];benzoyl-CoA reductase subunit [EC:1.3.7.8]
K04114	0	0	0	0	0	0	0	0	benzoyl-CoA reductase subunit [EC:1.3.99.15];benzoyl-CoA reductase subunit [EC:1.3.7.8]
K04117	0	0	0	0	0	0	0	0	cyclohexanecarboxyl-CoA dehydrogenase [EC:1.3.99.-]
K04116	0	0	0	0	0	0	0	0	cyclohexanecarboxylate-CoA ligase [EC:6.2.1.-]
K04118	0	0	0	0	0	0	0	0	pimeloyl-CoA dehydrogenase [EC:1.3.1.62]
K05517	0	0	0	0	0	0	0	0	nucleoside-specific channel-forming protein
K07705	7.49675e-06	7.1034e-06	1.58185e-05	1.33428e-05	5.73148e-06	3.78458e-06	2.97608e-06	3.91329e-06	two-component system, LytT family, response regulator LytT
K07704	3.40761e-05	3.8815e-05	5.2294e-05	3.29645e-05	2.40722e-05	2.18341e-05	1.43393e-05	2.34797e-05	two-component system, LytT family, sensor histidine kinase LytS [EC:2.7.13.3]
K07707	0.000139939	0.000127861	9.62136e-05	6.02388e-05	0.000136696	0.000159826	0.000173966	0.000100843	two-component system, AgrA family, response regulator AgrA
K07706	0.000113587	0.000125578	9.71441e-05	6.29858e-05	3.89741e-05	5.58953e-05	3.84185e-05	2.88981e-05	two-component system, AgrA family, sensor histidine kinase AgrC [EC:2.7.13.-]
K07701	1.81739e-06	4.31278e-06	1.04216e-05	1.37352e-06	3.15231e-06	5.82242e-07	2.70553e-07	2.10716e-06	two-component system, CitB family, sensor histidine kinase DcuS [EC:2.7.13.3]
K07700	0	0	0	0	0	0	0	0	two-component system, CitB family, cit operon sensor histidine kinase CitA [EC:2.7.13.3]
K07703	1.81739e-06	4.31278e-06	1.04216e-05	1.37352e-06	3.15231e-06	5.82242e-07	2.70553e-07	2.10716e-06	two-component system, CitB family, response regulator DcuR
K07702	0	0	0	0	0	0	0	0	two-component system, CitB family, response regulator CitB
K07709	3.27131e-05	5.2007e-05	7.22067e-05	3.25721e-05	2.63648e-05	2.27075e-05	9.46935e-06	2.22757e-05	two-component system, NtrC family, sensor histidine kinase HydH [EC:2.7.13.3]
K07708	2.27174e-07	7.61078e-07	0	1.96217e-07	2.00602e-06	4.94906e-06	3.51719e-06	4.81636e-06	two-component system, NtrC family, nitrogen regulation sensor histidine kinase GlnL [EC:2.7.13.3]
K01955	0.00123038	0.0013981	0.00114191	0.00117554	0.00133916	0.00140932	0.00123426	0.00146146	carbamoyl-phosphate synthase large subunit [EC:6.3.5.5]
K13042	0	0	0	0	0	0	0	0	dimethylglycine N-methyltransferase [EC:2.1.1.161]
K09934	0	0	0	0	0	0	0	0	hypothetical protein
K09935	0.000277834	0.000230607	0.000313206	0.000335728	0.000328414	0.000270743	0.000380397	0.000316676	hypothetical protein
K06216	7.90567e-05	4.13519e-05	1.45158e-05	4.513e-06	8.76916e-05	9.17032e-05	9.95635e-05	6.6827e-05	putative ribose uptake protein
K09937	1.5675e-05	2.46082e-05	3.08926e-05	1.58936e-05	1.3469e-05	1.60117e-05	8.11659e-06	1.50511e-05	hypothetical protein
K13745	0	0	0	0	0	0	0	0	L-2,4-diaminobutyrate decarboxylase [EC:4.1.1.86]
K13746	0	0	0	0	0	0	0	0	carboxynorspermidine dehydrogenase
K13747	0.000514095	0.000533769	0.000509541	0.000577075	0.000416678	0.000434353	0.000339814	0.000433773	carboxynorspermidine decarboxylase [EC:4.1.1.-]
K13740	0	0	0	0	0	0	0	0	secreted effector protein SptP
K13741	0	0	0	0	0	0	0	0	guanine nucleotide exchange factor SopE
K13742	0	0	0	0	0	0	0	0	protein IpgB1
K06211	6.06555e-05	8.60018e-05	8.11395e-05	4.92506e-05	3.03768e-05	4.83261e-05	2.46203e-05	1.80613e-05	HipB family transcriptional regulator, involved in the regulation of NAD biosynthesis
K06212	9.99567e-06	7.61078e-06	6.14129e-06	3.92435e-06	7.16435e-06	6.98691e-06	7.57548e-06	1.08368e-05	formate transporter
K09933	0	0	0	0	0	0	0	0	hypothetical protein
K02618	0	0	0	0	0	0	0	0	phenylacetic acid degradation protein
K02619	0.000232172	0.00035314	0.000204338	0.000251551	0.000311506	0.000327803	0.00019101	0.000352497	4-amino-4-deoxychorismate lyase [EC:4.1.3.38]
K02968	0.000730365	0.000723785	0.000687639	0.000725808	0.00083393	0.000809317	0.000825457	0.00086273	small subunit ribosomal protein S20
K02966	0	0	0	0	0	0	0	0	small subunit ribosomal protein S19e
K02967	0.000748767	0.00074332	0.00070811	0.000737385	0.000839375	0.000815139	0.000827892	0.000863934	small subunit ribosomal protein S2
K02616	0	0	0	0	0	0	0	0	phenylacetic acid degradation operon negative regulatory protein
K02965	0.000748767	0.00074332	0.00070811	0.000737385	0.000839375	0.000815139	0.000827892	0.000863934	small subunit ribosomal protein S19
K02962	0	0	0	0	0	0	0	0	small subunit ribosomal protein S17e
K02611	0	0	0	0	0	0	0	0	phenylacetic acid degradation protein
K02613	0	0	0	0	0	0	0	0	phenylacetic acid degradation NADH oxidoreductase
K03569	0.00120925	0.00109113	0.00117075	0.00113414	0.001142	0.00114323	0.00122858	0.00109602	rod shape-determining protein MreB and related proteins
K03568	0.000115632	0.000147903	6.92291e-05	0.000124009	0.000292019	0.00026754	0.000315465	0.000337747	TldD protein
K03565	0.000711056	0.00069867	0.000672006	0.000674596	0.000613841	0.000658516	0.000578172	0.00060957	regulatory protein
K06218	2.18087e-05	2.05491e-05	5.21079e-06	4.70922e-05	0.000214644	0.000147016	0.000248097	0.000244731	RelE protein
K03567	1.74924e-05	2.8921e-05	4.13141e-05	1.70709e-05	1.66213e-05	1.65939e-05	8.38714e-06	1.71583e-05	glycine cleavage system transcriptional repressor
K03566	0	0	0	0	0	0	0	0	LysR family transcriptional regulator, glycine cleavage system transcriptional activator
K03561	0.000529543	0.000784418	0.000453525	0.000566284	0.000658547	0.000721981	0.000339003	0.000807041	biopolymer transport protein ExbB
K03560	2.27174e-07	7.61078e-07	0	1.96217e-07	2.00602e-06	4.94906e-06	3.51719e-06	4.81636e-06	biopolymer transport protein TolR
K03563	0.000215816	0.000271959	0.000340376	0.000210934	0.000145293	0.000176711	0.000168013	9.27149e-05	carbon storage regulator
K03562	3.11229e-05	4.84553e-05	6.17851e-05	3.13948e-05	2.52185e-05	2.70743e-05	1.2716e-05	2.52859e-05	biopolymer transport protein TolQ
K06430	0	0	0	0	0	0	0	0	small acid-soluble spore protein M (minor)
K01709	5.0887e-05	7.86447e-05	7.96507e-05	5.63144e-05	5.01504e-05	4.36682e-05	1.92093e-05	4.27452e-05	CDP-glucose 4,6-dehydratase [EC:4.2.1.45]
K01708	0	0	0	0	0	0	0	0	galactarate dehydratase [EC:4.2.1.42]
K01707	0	0	0	0	0	0	0	0	5-dehydro-4-deoxyglucarate dehydratase [EC:4.2.1.41]
K01706	5.90653e-06	5.58124e-06	1.1166e-05	1.13806e-05	4.29861e-06	3.20233e-06	1.62332e-06	1.20409e-06	glucarate dehydratase [EC:4.2.1.40]
K01705	0	0	0	0	0	0	0	0	homoaconitate hydratase [EC:4.2.1.36]
K01704	0.00134237	0.0013707	0.00148545	0.00144828	0.00104972	0.00113887	0.000960192	0.0010593	3-isopropylmalate/(R)-2-methylmalate dehydratase small subunit [EC:4.2.1.33 4.2.1.35]
K01703	0.00135896	0.0013877	0.00150238	0.00145672	0.00105545	0.00115022	0.000965874	0.00106592	3-isopropylmalate/(R)-2-methylmalate dehydratase large subunit [EC:4.2.1.33 4.2.1.35]
K01702	0	0	0	0	0	0	0	0	3-isopropylmalate dehydratase [EC:4.2.1.33]
K14165	0	0	0	0	0	0	0	0	dual specificity phosphatase [EC:3.1.3.16 3.1.3.48]
K14164	0	0	0	0	0	0	0	0	glycyl-tRNA synthetase [EC:6.1.1.14]
K14166	0	0	0	0	0	0	0	0	copper transport protein
K14161	0	0	0	0	0	0	0	0	protein ImuB
K14160	2.27174e-07	7.61078e-07	0	1.96217e-07	1.71944e-06	4.94906e-06	3.51719e-06	4.81636e-06	protein ImuA
K14162	0	0	0	0	0	0	0	0	error-prone DNA polymerase [EC:2.7.7.7]
K05396	2.70337e-05	4.31278e-05	4.8572e-05	3.06099e-05	2.12065e-05	2.59098e-05	1.40688e-05	1.89644e-05	D-cysteine desulfhydrase [EC:4.4.1.15]
K03709	7.72393e-05	5.40365e-05	5.17357e-05	3.10024e-05	4.26995e-05	4.30859e-05	5.384e-05	4.99697e-05	DtxR family transcriptional regulator, Mn-dependent transcriptional regulator
K03708	7.08784e-05	4.84553e-05	2.40069e-05	1.9818e-05	5.47356e-05	5.82242e-05	0.000100916	6.08065e-05	transcriptional regulator CtsR
K08160	0	0	0	0	0	0	0	0	MFS transporter, DHA1 family, multidrug/chloramphenicol efflux transport protein
K03701	0.00108885	0.00120225	0.00100271	0.00104996	0.00117323	0.00118719	0.00101566	0.00124593	excinuclease ABC subunit A
K03700	0.000451623	0.000329547	0.000403092	0.000403815	0.000463677	0.000419797	0.000552198	0.000438891	recombination protein U
K03703	0.000443671	0.000494954	0.000422819	0.000457187	0.000719587	0.000686173	0.000698838	0.000792592	excinuclease ABC subunit C
K03702	0.000748767	0.00074332	0.00070811	0.000737385	0.000839375	0.000815139	0.000827892	0.000863934	excinuclease ABC subunit B
K03705	0.000530906	0.000413012	0.000536712	0.000497215	0.000549076	0.000504804	0.000673136	0.000509631	heat-inducible transcriptional repressor
K03704	0.000661077	0.000530725	0.000633856	0.000571189	0.00068921	0.000666085	0.00088092	0.000625224	cold shock protein (beta-ribbon, CspA family)
K03707	2.52163e-05	1.57289e-05	3.38702e-05	2.86477e-05	5.87477e-05	5.93887e-05	9.41524e-05	6.56229e-05	transcriptional activator TenA [EC:3.5.99.2];thiaminase (transcriptional activator TenA) [EC:3.5.99.2]
K03706	0.000344169	0.000266885	0.000385227	0.000354957	0.000161055	0.000179913	0.00021022	0.00010596	transcriptional pleiotropic repressor
K06289	0	0	0	0	0	0	0	0	spore germination protein AB
K06288	0	0	0	0	0	0	0	0	spore germination protein AA
K06283	0.000355755	0.000278555	0.000397509	0.000387529	0.000187133	0.000201165	0.000245391	0.000120409	putative DeoR family transcriptional regulator, stage III sporulation protein D
K06282	5.3386e-05	7.94058e-05	9.8819e-05	4.513e-05	4.18398e-05	4.27948e-05	2.2997e-05	4.30462e-05	hydrogenase small subunit [EC:1.12.99.6]
K06281	5.29316e-05	7.91521e-05	9.82607e-05	4.41489e-05	4.15532e-05	4.22126e-05	2.27264e-05	4.27452e-05	hydrogenase large subunit [EC:1.12.99.6]
K06287	0.000654262	0.000695372	0.000688011	0.000722669	0.000727325	0.0006984	0.000678006	0.00075677	septum formation protein
K06286	9.45045e-05	4.84553e-05	1.95405e-05	8.63357e-06	0.000114056	0.000121398	0.000144475	0.000106261	septation ring formation regulator
K06285	5.45218e-06	5.32755e-06	4.09419e-06	4.90544e-06	1.1463e-06	2.91121e-06	1.89387e-06	1.20409e-06	transcription attenuation protein (tryptophan RNA-binding attenuator protein)
K06284	8.42817e-05	7.63615e-05	0.000135295	0.000121262	5.78879e-05	6.02621e-05	9.92929e-05	5.68932e-05	transcriptional pleiotropic regulator of transition state genes
K08161	0.000119948	5.14996e-05	1.80517e-05	8.24113e-06	0.000192578	0.000206114	0.000239439	0.000166766	MFS transporter, DHA1 family, multidrug resistance protein
K07540	0	0	0	0	0	0	0	0	benzylsuccinate synthase [EC:4.1.99.11]
K06438	0.000309411	0.000203462	0.000365872	0.00036104	0.000162201	0.000157497	0.000237545	0.000111378	similar to stage IV sporulation protein
K06869	0	0	0	0	0	0	0	0	None
K06868	0	0	0	0	0	0	0	0	Sep-tRNA:Cys-tRNA synthetase [EC:2.5.1.73]
K06867	2.27174e-07	7.61078e-07	0	1.96217e-07	2.00602e-06	4.94906e-06	3.51719e-06	4.81636e-06	None
K06866	0	0	0	0	0	0	0	0	autonomous glycyl radical cofactor
K06865	0	0	0	0	0	0	0	0	ATPase
K06864	0.000138122	0.000156782	0.000228158	0.000143827	0.000130964	0.000149345	0.00018127	0.000113184	None
K06863	0	0	0	0	0	0	0	0	5-formaminoimidazole-4-carboxamide-1-(beta)-D-ribofuranosyl 5'-monophosphate synthetase [EC:6.3.4.-]
K06862	0	0	0	0	0	0	0	0	energy-converting hydrogenase B subunit Q
K06861	0.000235125	0.000358721	0.000208618	0.000255083	0.000303768	0.000321107	0.000157462	0.000363334	lipopolysaccharide export system ATP-binding protein [EC:3.6.3.-]
K06860	0	0	0	0	0	0	0	0	None
K12659	0	0	0	0	0	0	0	0	N-acetyl-gamma-glutamyl-phosphate reductase / acetylglutamate kinase [EC:1.2.1.38 2.7.2.8]
K12658	0	0	0	0	0	0	0	0	4-hydroxyproline epimerase [EC:5.1.1.8]
K07547	0	0	0	0	0	0	0	0	2-[hydroxy(phenyl)methyl]-succinyl-CoA dehydrogenase BbsC subunit [EC:1.1.1.35]
K07546	0	0	0	0	0	0	0	0	E-phenylitaconyl-CoA hydratase [EC:4.2.1.-]
K15023	0	0	0	0	0	0	0	0	5-methyltetrahydrofolate corrinoid/iron sulfur protein methyltransferase
K15022	2.04457e-06	5.07385e-06	1.04216e-05	1.56974e-06	4.87176e-06	5.5313e-06	3.51719e-06	6.92352e-06	formate dehydrogenase beta subunit [EC:1.2.1.43]
K15020	0	0	0	0	0	0	0	0	acryloyl-coenzyme A reductase [EC:1.3.1.84]
K15024	0.000334855	0.00026384	0.000346704	0.000349463	0.000179109	0.000191849	0.000230241	0.000109271	propanediol utilization protein
K08700	0	0	0	0	0	0	0	0	carbon dioxide concentrating mechanism protein CcmO
K08162	6.06555e-05	8.60018e-05	8.11395e-05	4.92506e-05	3.03768e-05	4.83261e-05	2.46203e-05	1.80613e-05	MFS transporter, DHA1 family, multidrug resistance protein
K07544	0	0	0	0	0	0	0	0	benzylsuccinate CoA-transferase BbsF subunit [EC:2.8.3.15]
K00137	0	0	0	0	0	0	0	0	aminobutyraldehyde dehydrogenase [EC:1.2.1.19]
K00135	0.000129717	6.64675e-05	3.27536e-05	2.76667e-05	0.000116636	0.000129549	0.000152321	0.000105659	succinate-semialdehyde dehydrogenase (NADP+) [EC:1.2.1.16]
K00134	0.000773301	0.000777568	0.000756496	0.000766425	0.000877489	0.000850656	0.000886061	0.000896144	glyceraldehyde 3-phosphate dehydrogenase [EC:1.2.1.12]
K00133	0.000748767	0.00074332	0.00070811	0.000737385	0.000839375	0.000815139	0.000827892	0.000863934	aspartate-semialdehyde dehydrogenase [EC:1.2.1.11]
K00132	2.27174e-06	1.26846e-06	2.4193e-06	1.1773e-06	2.86574e-07	5.82242e-07	5.41106e-07	0	acetaldehyde dehydrogenase (acetylating) [EC:1.2.1.10]
K00131	0	5.07385e-07	5.58299e-07	6.47518e-06	1.89139e-05	1.97962e-05	4.97817e-05	1.56532e-05	glyceraldehyde-3-phosphate dehydrogenase (NADP) [EC:1.2.1.9]
K00130	6.06555e-05	8.65092e-05	8.15117e-05	5.57258e-05	3.03768e-05	4.86172e-05	3.3278e-05	2.40818e-05	betaine-aldehyde dehydrogenase [EC:1.2.1.8]
K00139	0	0	0	0	0	0	0	0	succinate-semialdehyde dehydrogenase [EC:1.2.1.24]
K00138	0	0	0	0	0	0	0	0	aldehyde dehydrogenase [EC:1.2.1.-]
K00429	0	0	0	0	0	0	0	0	catalase [EC:1.11.1.6]
K00428	0.000108816	0.000163632	9.54692e-05	0.000149125	0.000201175	0.000182533	0.000120125	0.000236303	cytochrome c peroxidase [EC:1.11.1.5]
K00421	0	0	0	0	0	0	0	0	None
K00423	0	0	0	0	0	0	0	0	L-ascorbate oxidase [EC:1.10.3.3]
K00425	0.000337354	0.000412251	0.000236905	0.000270191	0.000425276	0.000449782	0.000310595	0.000480432	cytochrome d ubiquinol oxidase subunit I [EC:1.10.3.-];cytochrome bd-I oxidase subunit I [EC:1.10.3.-]
K00427	0	0	0	0	0	0	0	0	L-lactate permease
K00426	0.000337354	0.000412251	0.000236905	0.000270191	0.000425276	0.000449782	0.000310595	0.000480432	cytochrome d ubiquinol oxidase subunit II [EC:1.10.3.-];cytochrome bd-I oxidase subunit II [EC:1.10.3.-]
K14292	0	0	0	0	0	0	0	0	trimethylguanosine synthase [EC:2.1.1.-]
K14379	0	0	0	0	0	0	0	0	tartrate-resistant acid phosphatase type 5 [EC:3.1.3.2]
K14370	0	0	0	0	0	0	0	0	erythromycin B/D C-12 hydroxylase [EC:1.14.-.-]
K14371	0	0	0	0	0	0	0	0	type I polyketide synthase AVES
K14372	0	0	0	0	0	0	0	0	cytochrome P450 hydroxylase [EC:1.14.-.-]
K14373	0	0	0	0	0	0	0	0	C-5 ketoreductase
K14374	0	0	0	0	0	0	0	0	avermectin B 5-O-methyltransferase [EC:2.1.1.-]
K14375	0	0	0	0	0	0	0	0	dTDP-L-oleandrosyltransferase [EC:2.4.1.-]
K09845	0	0	0	0	0	0	0	0	methoxyneurosporene dehydrogenase [EC:1.14.99.-]
K14082	0	0	0	0	0	0	0	0	methylcobamide:CoM methyltransferase [EC:2.1.1.-]
K14083	7.0424e-06	4.05908e-06	7.81619e-06	4.70922e-06	1.1463e-06	2.32897e-06	1.62332e-06	6.02045e-07	trimethylamine methyltransferase [EC:2.1.1.-]
K14080	0	0	0	0	0	0	0	0	methylcobalamin:coenzyme M methyltransferase [EC:2.1.1.-]
K14081	4.54349e-07	0	5.58299e-07	9.81087e-07	2.86574e-07	5.82242e-07	2.70553e-07	3.01022e-07	methanol corrinoid protein
K14086	6.06555e-05	8.60018e-05	8.11395e-05	4.92506e-05	3.03768e-05	4.83261e-05	2.46203e-05	1.80613e-05	ech hydrogenase subunit A
K14087	8.60991e-05	0.00011746	0.000118173	6.88723e-05	4.90041e-05	6.63756e-05	3.67952e-05	3.91329e-05	ech hydrogenase subunit B
K14084	1.4312e-05	9.13294e-06	3.27536e-05	2.0799e-05	4.29861e-06	4.0757e-06	2.70553e-06	2.40818e-06	trimethylamine corrinoid protein
K14088	8.60991e-05	0.00011746	0.000118173	6.88723e-05	4.90041e-05	6.63756e-05	3.67952e-05	3.91329e-05	ech hydrogenase subunit C
K14089	7.61034e-05	0.000109849	0.000112032	6.4948e-05	4.18398e-05	5.93887e-05	2.92197e-05	2.82961e-05	ech hydrogenase subunit D
K01552	0.000500011	0.000354155	0.00039602	0.000354369	0.000338444	0.000371471	0.00041584	0.000255869	None
K01551	1.65837e-05	1.75048e-05	2.19598e-05	2.76667e-05	9.74351e-06	9.31588e-06	1.62332e-05	1.26429e-05	arsenite-transporting ATPase [EC:3.6.3.16]
K01556	0	0	0	0	0	0	0	0	kynureninase [EC:3.7.1.3]
K01557	0	0	0	0	0	0	0	0	acylpyruvate hydrolase [EC:3.7.1.5]
K01554	4.54349e-06	4.05908e-06	3.3498e-06	3.72813e-06	4.01203e-06	3.20233e-06	2.70553e-06	3.61227e-06	None
K01555	0	0	0	0	0	0	0	0	fumarylacetoacetase [EC:3.7.1.2]
K04708	0	0	0	0	0	0	0	0	3-dehydrosphinganine reductase [EC:1.1.1.102]
K03955	0	0	0	0	0	0	0	0	NADH dehydrogenase (ubiquinone) 1 alpha/beta subcomplex 1 [EC:1.6.5.3 1.6.99.3]
K13689	0	0	0	0	0	0	0	0	beta-1,4-N-acetylgalactosaminyltransferase [EC:2.4.1.-]
K13688	2.27174e-06	2.53693e-06	2.2332e-06	6.86761e-06	2.86574e-07	2.91121e-07	9.1988e-06	6.02045e-06	cyclic beta-1,2-glucan synthetase [EC:2.4.1.-]
K13683	0	0	0	0	0	0	0	0	putative colanic acid biosynthesis glycosyltransferase [EC:2.4.-.-]
K13685	0.000124037	8.34649e-05	5.88075e-05	9.41844e-05	0.000337871	0.000275401	0.000409617	0.000346477	UDP-N-acetylglucosamine:undecaprenyl-P N-acetylglucosaminyl 1-P transferase [EC:2.7.8.-]
K13684	0	0	0	0	0	0	0	0	putative colanic acid biosynthesis glycosyltransferase [EC:2.4.-.-]
K13687	0	0	0	0	0	0	0	0	arabinofuranosyltrasnferase [EC:2.4.2.-];arabinofuranosyltransferase [EC:2.4.2.-]
K13686	0	0	0	0	0	0	0	0	arabinofuranosyltransferase [EC:2.4.2.-]
K14159	0	0	0	0	0	0	0	0	ribonuclease HI / DNA polymerase III subunit epsilon [EC:3.1.26.4 2.7.7.7]
K02399	0	0	0	0	0	0	0	0	flagella synthesis protein FlgN
K02398	3.49848e-05	4.51573e-05	9.30499e-05	4.53262e-05	3.92606e-05	3.90102e-05	6.49327e-05	3.22094e-05	negative regulator of flagellin synthesis FlgM
K02395	2.72609e-05	4.59184e-05	6.69959e-05	3.11986e-05	1.51884e-05	2.1543e-05	1.21749e-05	1.44491e-05	flagellar protein FlgJ
K02394	1.72652e-05	2.81599e-05	4.13141e-05	1.68747e-05	1.46153e-05	1.16448e-05	4.86995e-06	1.23419e-05	flagellar P-ring protein precursor FlgI
K02397	9.3823e-05	0.0001271	0.000163768	9.33995e-05	6.64852e-05	8.70453e-05	8.92825e-05	4.81636e-05	flagellar hook-associated protein 3 FlgL
K02396	0.000199005	0.000250395	0.000315067	0.000189938	0.000115489	0.000154003	0.000131759	7.94699e-05	flagellar hook-associated protein 1 FlgK
K02391	0	0	0	0	0	0	0	0	flagellar basal-body rod protein FlgF
K02390	0.000206729	0.000275257	0.000339818	0.000202693	0.000125233	0.000162446	0.000126619	8.48883e-05	flagellar hook protein FlgE
K02393	1.72652e-05	2.81599e-05	4.13141e-05	1.68747e-05	1.46153e-05	1.16448e-05	4.86995e-06	1.23419e-05	flagellar L-ring protein precursor FlgH
K02392	0.000321224	0.000406923	0.000512519	0.000318853	0.000224674	0.000278021	0.000270553	0.00016195	flagellar basal-body rod protein FlgG
K13533	0	0	0	0	0	0	0	0	two-component system, sporulation sensor kinase E [EC:2.7.13.3]
K13532	0	0	0	0	0	0	0	0	two-component system, sporulation sensor kinase D [EC:2.7.13.3]
K13531	0	0	0	0	0	0	0	0	methylated-DNA-[protein]-cysteine S-methyltransferase [EC:2.1.1.63]
K13530	4.54349e-06	4.05908e-06	3.3498e-06	3.72813e-06	4.01203e-06	3.20233e-06	2.70553e-06	3.61227e-06	AraC family transcriptional regulator, regulatory protein of adaptative response / methylphosphotriester-DNA alkyltransferase methyltransferase [EC:2.1.1.-]
K01550	0	0	0	0	0	0	0	0	Na+-transporting two-sector ATPase [EC:3.6.3.15]
K05658	0	0	0	0	0	0	0	0	ATP-binding cassette, subfamily B (MDR/TAP), member 1
K14054	0	5.07385e-07	5.58299e-07	6.47518e-06	0	0	8.92825e-06	6.02045e-06	protein MpaA
K02601	0.000801471	0.00079076	0.000740305	0.000812733	0.00107293	0.000979332	0.00110007	0.00113786	transcriptional antiterminator NusG
K02970	0.000732864	0.000730381	0.000690802	0.000722669	0.000827912	0.000805532	0.000818693	0.000851893	small subunit ribosomal protein S21
K05378	0	0	0	0	0	0	0	0	phycoerythrin-associated linker protein
K12339	6.81523e-07	1.26846e-06	1.3027e-06	5.88652e-07	2.29259e-06	5.5313e-06	3.78774e-06	4.81636e-06	cysteine synthase B [EC:2.5.1.47]
K14060	0	0	0	0	0	0	0	0	putative DNA-invertase from lambdoid prophage Rac
K11687	0	0	0	0	0	0	0	0	poly(ADP-ribose) glycohydrolase ARH3 [EC:3.2.1.143]
K11686	0	0	0	0	0	0	0	0	chromosome-anchoring protein RacA
K11685	0	0	0	0	0	0	0	0	DNA-binding protein StpA
K11689	2.4762e-05	2.43545e-05	5.58299e-05	4.33641e-05	1.63347e-05	1.25182e-05	7.84603e-06	8.42863e-06	C4-dicarboxylate transporter, DctQ subunit
K11688	2.09e-05	2.05491e-05	4.89442e-05	3.55154e-05	3.81143e-05	2.79476e-05	4.38296e-05	2.34797e-05	C4-dicarboxylate-binding protein DctP
K08939	0	0	0	0	0	0	0	0	light-harvesting protein B-800-850 beta chain
K03048	0.00011654	6.90044e-05	2.47513e-05	5.55295e-05	0.000327841	0.000266958	0.000389596	0.00035039	DNA-directed RNA polymerase subunit delta [EC:2.7.7.6];DNA-directed RNA polymerase subunit delta
K03049	0	0	0	0	0	0	0	0	DNA-directed RNA polymerase subunit E' [EC:2.7.7.6]
K13821	3.74838e-05	7.1795e-05	6.88569e-05	4.37565e-05	5.07236e-05	4.33771e-05	1.59626e-05	4.66585e-05	proline dehydrogenase / delta 1-pyrroline-5-carboxylate dehydrogenase [EC:1.5.99.8 1.5.1.12]
K13820	0	0	0	0	1.89139e-05	1.97962e-05	4.1124e-05	9.63272e-06	flagellar biosynthetic protein FliR/FlhB
K03042	0	0	0	0	0	0	0	0	DNA-directed RNA polymerase subunit A" [EC:2.7.7.6]
K03043	0.000709238	0.000703744	0.000683917	0.000679109	0.000621006	0.000664048	0.000581148	0.000618601	DNA-directed RNA polymerase subunit beta [EC:2.7.7.6]
K03040	0.000759444	0.000754736	0.000669401	0.00077035	0.00105029	0.000958371	0.00106923	0.00110626	DNA-directed RNA polymerase subunit alpha [EC:2.7.7.6]
K03041	0	0	0	0	0	0	0	0	DNA-directed RNA polymerase subunit A' [EC:2.7.7.6]
K03046	0.000731274	0.000724293	0.000688755	0.000726201	0.00083479	0.000809608	0.000826269	0.00086273	DNA-directed RNA polymerase subunit beta' [EC:2.7.7.6]
K03047	0	0	0	0	0	0	0	0	DNA-directed RNA polymerase subunit D [EC:2.7.7.6]
K03044	0	0	0	0	0	0	0	0	DNA-directed RNA polymerase subunit B' [EC:2.7.7.6]
K03045	0	0	0	0	0	0	0	0	DNA-directed RNA polymerase subunit B" [EC:2.7.7.6]
K00348	0.000218315	0.000332845	0.000179028	0.000239974	0.000290873	0.000305386	0.000150157	0.000349788	Na+-transporting NADH:ubiquinone oxidoreductase subunit C [EC:1.6.5.-]
K09847	0	0	0	0	0	0	0	0	spheroidene monooxygenase [EC:1.-.-.-]
K00692	2.90783e-05	6.34232e-06	5.58299e-07	6.47518e-06	7.9381e-05	8.58808e-05	0.000104163	6.86331e-05	levansucrase [EC:2.4.1.10]
K00638	0.000492968	0.000474152	0.000499306	0.000544307	0.000512967	0.000497526	0.000539212	0.000507524	chloramphenicol O-acetyltransferase [EC:2.3.1.28]
K00639	0.000281015	0.000393224	0.000209176	0.000280787	0.000332712	0.000354586	0.000180459	0.00040337	glycine C-acetyltransferase [EC:2.3.1.29]
K00693	0	0	0	0	0	0	0	0	glycogen(starch) synthase [EC:2.4.1.11]
K00634	0.000282832	0.000414026	0.000284174	0.000297662	0.000366241	0.000402621	0.000302478	0.000379589	phosphate butyryltransferase [EC:2.3.1.19]
K00635	0	0	0	0	0	0	0	0	diacylglycerol O-acyltransferase [EC:2.3.1.20]
K00630	0	0	0	0	0	0	0	0	glycerol-3-phosphate O-acyltransferase [EC:2.3.1.15]
K00631	0	0	0	0	0	0	0	0	glycerol-3-phosphate O-acyltransferase [EC:2.3.1.15]
K00632	1.86283e-05	1.80122e-05	6.29017e-05	2.33499e-05	8.02407e-06	5.5313e-06	7.57548e-06	5.71943e-06	acetyl-CoA acyltransferase [EC:2.3.1.16]
K00633	0.000208773	0.000319399	0.000220714	0.00018209	0.000181688	0.000238719	0.000119584	0.000204394	galactoside O-acetyltransferase [EC:2.3.1.18]
K00691	0.000182194	0.000163124	7.87202e-05	8.24113e-05	0.000190572	0.00023639	0.000212384	0.00019717	maltose phosphorylase [EC:2.4.1.8]
K00696	0	0	0	0	0	0	0	0	sucrose-phosphate synthase [EC:2.4.1.14]
K00694	1.27218e-05	9.38663e-06	3.08926e-05	2.62931e-05	2.49319e-05	2.82388e-05	5.54633e-05	2.34797e-05	cellulose synthase (UDP-forming) [EC:2.4.1.12]
K00695	0	0	0	0	0	0	0	0	sucrose synthase [EC:2.4.1.13]
K10854	0	0	0	0	0	0	0	0	acetone carboxylase, alpha subunit [EC:6.4.1.6]
K07811	0	0	0	0	0	0	0	0	trimethylamine-N-oxide reductase (cytochrome c) 1 [EC:1.7.2.3]
K07810	2.27174e-07	7.61078e-07	0	1.96217e-07	2.00602e-06	4.94906e-06	3.51719e-06	4.81636e-06	Cu(I)/Ag(I) efflux system periplasmic protein CusF
K07813	0.00015516	0.000166169	0.000286221	0.000157759	0.000121507	0.000141776	0.000197504	8.60924e-05	accessory gene regulator B
K07812	1.22674e-05	1.34457e-05	1.6749e-05	5.69031e-06	1.40421e-05	1.74673e-05	1.46099e-05	2.28777e-05	trimethylamine-N-oxide reductase (cytochrome c) 2 [EC:1.7.2.3]
K07814	7.92838e-05	0.000113147	0.000117057	6.71064e-05	4.35592e-05	6.22999e-05	3.38191e-05	3.04033e-05	putative two-component system response regulator
K07816	9.56404e-05	4.92164e-05	2.12154e-05	9.026e-06	0.00013469	0.000142941	0.000189387	0.000116797	putative GTP pyrophosphokinase [EC:2.7.6.5]
K00090	0	0	0	0	0	0	0	0	gluconate 2-dehydrogenase [EC:1.1.1.215]
K00091	9.35958e-05	0.000121519	0.000125245	8.24113e-05	6.24731e-05	7.59826e-05	3.73363e-05	5.26789e-05	dihydroflavonol-4-reductase [EC:1.1.1.219]
K00094	0.000176742	0.000108073	0.000170653	0.000215251	7.76615e-05	7.07425e-05	0.000101728	4.84646e-05	galactitol-1-phosphate 5-dehydrogenase [EC:1.1.1.251]
K00096	7.49675e-05	9.91938e-05	0.000130456	6.86761e-05	4.29861e-05	5.96799e-05	3.27369e-05	3.58217e-05	glycerol-1-phosphate dehydrogenase [NAD(P)] [EC:1.1.1.261]
K00097	0.000304641	0.000401342	0.00027673	0.000322189	0.000349047	0.000365357	0.000215901	0.000396446	4-hydroxythreonine-4-phosphate dehydrogenase [EC:1.1.1.262]
K00098	0	0	0	0	0	0	0	0	L-idonate 5-dehydrogenase [EC:1.1.1.264]
K00099	0.000636542	0.000675837	0.000669215	0.000717567	0.000720733	0.000688211	0.000681793	0.000756469	1-deoxy-D-xylulose-5-phosphate reductoisomerase [EC:1.1.1.267]
K10228	0	0	0	0	0	0	0	0	sorbitol/mannitol transport system permease protein
K10229	0	0	0	0	0	0	0	0	sorbitol/mannitol transport system permease protein
K12548	0	0	0	0	0	0	0	0	autoaggregation protein RapA/B/C
K10222	0	0	0	0	0	0	0	0	2,6-dioxo-6-phenylhexa-3-enoate hydrolase [EC:3.7.1.8]
K10220	0	0	0	0	0	0	0	0	4-oxalmesaconate hydratase [EC:4.2.1.83]
K10221	0	0	0	0	0	0	0	0	2-pyrone-4,6-dicarboxylate lactonase [EC:3.1.1.57]
K10227	0	0	0	0	0	0	0	0	sorbitol/mannitol transport system substrate-binding protein
K05822	5.72479e-05	3.5517e-05	1.45158e-05	4.513e-06	2.98037e-05	3.115e-05	4.5994e-05	3.76278e-05	tetrahydrodipicolinate N-acetyltransferase [EC:2.3.1.89]
K01949	0	0	0	0	0	0	0	0	None
K01945	0.000719688	0.000737231	0.000707923	0.000737385	0.000759134	0.000727803	0.000729681	0.000800419	phosphoribosylamine--glycine ligase [EC:6.3.4.13]
K01947	0	0	0	0	0	0	0	0	biotin-[acetyl-CoA-carboxylase] ligase / type III pantothenate kinase [EC:6.3.4.15 2.7.1.33]
K01946	0	0	0	0	0	0	0	0	biotin carboxylase [EC:6.3.4.14]
K01941	0	5.07385e-07	5.58299e-07	6.47518e-06	0	0	8.65769e-06	6.02045e-06	urea carboxylase [EC:6.3.4.6]
K01940	0.00049842	0.000556602	0.000517543	0.000459345	0.000443043	0.000486172	0.000379586	0.000484345	argininosuccinate synthase [EC:6.3.4.5]
K06357	0	0	0	0	0	0	0	0	phosphatase RapI regulator
K07729	0.000884162	0.000870927	0.00108366	0.000911626	0.000807852	0.000858808	0.00100267	0.000714326	putative transcriptional regulator
K07728	0	0	0	0	0	0	0	0	putative transcriptional regulator
K07727	0.00117222	0.000869151	0.00114526	0.00130112	0.000784926	0.000757497	0.000945041	0.000689642	putative transcriptional regulator
K07726	6.76979e-05	5.96178e-05	0.000131759	9.77163e-05	7.56555e-05	8.15139e-05	0.000119043	6.35157e-05	putative transcriptional regulator
K07725	0	0	0	0	0	0	0	0	putative transcriptional regulator
K07724	0	0	0	0	0	0	0	0	Ner family transcriptional regulator
K07723	5.45218e-06	5.58124e-06	4.28029e-06	4.90544e-06	2.00602e-05	2.27075e-05	4.30179e-05	1.11378e-05	CopG family transcriptional regulator
K07722	3.02142e-05	4.49036e-05	4.09419e-05	2.37423e-05	2.37856e-05	2.94032e-05	1.67743e-05	2.95002e-05	CopG family transcriptional regulator, nickel-responsive regulator
K07721	0	0	0	0	0	0	0	0	ArsR family transcriptional regulator
K07720	0.0014839	0.0014047	0.00180256	0.00154148	0.000689783	0.000850074	0.00079272	0.000472003	two-component system, response regulator YesN
K00899	1.15859e-05	9.38663e-06	2.34486e-05	2.0799e-05	5.73148e-06	8.15139e-06	7.57548e-06	4.81636e-06	5-methylthioribose kinase [EC:2.7.1.100]
K05824	0	0	0	0	0	0	0	0	homoisocitrate dehydrogenase [EC:1.1.1.87]
K00891	0.000987072	0.000959466	0.00107026	0.00103524	0.000676314	0.000730132	0.000642563	0.000643887	shikimate kinase [EC:2.7.1.71]
K00892	0	0	0	0	0	0	0	0	inosine kinase [EC:2.7.1.73]
K00895	0.000133806	0.000225279	0.000118359	0.000120281	0.00012294	0.000158661	4.49118e-05	0.000144491	pyrophosphate--fructose-6-phosphate 1-phosphotransferase [EC:2.7.1.90]
K00897	5.95197e-05	3.14579e-05	3.61034e-05	2.64894e-05	9.14171e-05	9.89812e-05	0.000108762	7.31484e-05	aminoglycoside 3'-phosphotransferase [EC:2.7.1.95]
K08151	4.77066e-06	4.82016e-06	3.3498e-06	3.92435e-06	5.73148e-06	8.15139e-06	6.22272e-06	8.72965e-06	MFS transporter, DHA1 family, tetracycline resistance protein
K08153	1.15859e-05	4.82016e-06	3.5359e-06	3.72813e-06	2.55051e-05	2.8821e-05	4.46412e-05	3.76278e-05	MFS transporter, DHA1 family, multidrug resistance protein
K08154	0	0	0	0	0	0	0	0	MFS transporter, DHA1 family, 2-module integral membrane pump EmrD
K02948	0.000748767	0.00074332	0.00070811	0.000737385	0.000839375	0.000815139	0.000827892	0.000863934	small subunit ribosomal protein S11
K02942	0	0	0	0	0	0	0	0	large subunit ribosomal protein LP1
K02944	0	0	0	0	0	0	0	0	large subunit ribosomal protein LX
K05665	0	0	0	0	0	0	0	0	ATP-binding cassette, subfamily C (CFTR/MRP), member 1
K02946	0.000748767	0.00074332	0.00070811	0.000737385	0.000839375	0.000815139	0.000827892	0.000863934	small subunit ribosomal protein S10
K13793	0	0	0	0	0	0	0	0	secreted effector OspE
K06352	0	0	0	0	0	0	0	0	phosphatase RapA inhibitor
K01769	0	0	0	0	0	0	0	0	guanylate cyclase, other [EC:4.6.1.2]
K01768	1.74924e-05	2.8921e-05	4.13141e-05	1.70709e-05	1.66213e-05	1.65939e-05	8.11659e-06	1.71583e-05	adenylate cyclase [EC:4.6.1.1]
K01761	0	0	1.861e-07	0	1.97736e-05	2.09607e-05	4.38296e-05	1.05358e-05	methionine-gamma-lyase [EC:4.4.1.11]
K01760	7.13327e-05	4.38888e-05	2.25181e-05	1.72671e-05	6.07537e-05	7.10336e-05	0.000108492	9.24139e-05	cystathionine beta-lyase [EC:4.4.1.8]
K01762	0	0	0	0	0	0	0	0	1-aminocyclopropane-1-carboxylate synthase [EC:4.4.1.14]
K09578	0	0	0	0	0	0	0	0	peptidyl-prolyl cis-trans isomerase NIMA-interacting 1 [EC:5.2.1.8]
K01766	0	0	0	0	0	0	0	0	cysteine sulfinate desulfinase [EC:4.4.1.-]
K08164	0	0	0	0	0	0	0	0	MFS transporter, DHA1 family, chloramphenicol resistance protein
K02493	0.000731274	0.000724293	0.000688755	0.000726201	0.00083479	0.000809608	0.000826269	0.00086273	methyltransferase [EC:2.1.1.-]
K08166	0	0	0	0	0	0	0	0	MFS transporter, DHA2 family, methylenomycin A resistance protein
K08167	0	0	0	0	0	0	0	0	MFS transporter, DHA2 family, methyl viologen resistance protein SmvA
K02496	0	0	0	0	0	0	0	0	uroporphyrin-III C-methyltransferase [EC:2.1.1.107]
K02497	0	0	0	0	0	0	0	0	HemX protein
K02494	0	0	0	0	0	0	0	0	outer membrane lipoprotein LolB
K02495	0.00106113	0.00103989	0.00117448	0.0011726	0.000965754	0.000956624	0.00097886	0.000947016	oxygen-independent coproporphyrinogen III oxidase [EC:1.3.99.22]
K02498	0	0	0	0	0	0	0	0	HemY protein
K02499	1.72652e-05	1.72511e-05	2.15876e-05	2.72742e-05	5.0437e-05	4.48327e-05	9.4423e-05	3.28114e-05	tetrapyrrole methylase family protein / MazG family protein
K08168	0	0	0	0	0	0	0	0	MFS transporter, DHA2 family, metal-tetracycline-proton antiporter
K08169	1.93098e-05	5.45439e-05	2.58679e-05	2.59007e-05	4.41324e-05	4.25037e-05	1.54215e-05	5.08728e-05	MFS transporter, DHA2 family, multidrug resistance protein
K14415	6.08827e-05	8.62555e-05	8.13256e-05	5.00354e-05	3.03768e-05	4.91995e-05	2.46203e-05	1.80613e-05	tRNA-splicing ligase RtcB [EC:6.5.1.3];protein RtcB
K14414	0	0	0	0	0	0	0	0	transcriptional regulatory protein RtcR
K06881	0.000762624	0.000764122	0.000735838	0.000749747	0.000848545	0.000820089	0.000827351	0.00086845	None
K00436	0	0	0	0	0	0	0	0	hydrogen dehydrogenase [EC:1.12.1.2]
K06332	0	0	0	0	0	0	0	0	spore coat protein JA
K12815	0	0	0	0	0	0	0	0	pre-mRNA-splicing factor ATP-dependent RNA helicase PRP16 [EC:3.6.4.13];pre-mRNA-splicing factor ATP-dependent RNA helicase PRP16 [EC:3.6.1.-]
K12810	0	0	0	0	0	0	0	0	major structural subunit of bundle-forming pilus
K06885	0.000230582	0.000257498	0.000108496	0.000156582	0.000436739	0.000409608	0.000431802	0.000481937	None
K00437	0	0	0	0	1.89139e-05	1.97962e-05	4.1124e-05	9.63272e-06	cytochrome-c3 hydrogenase [EC:1.12.2.1]
K06335	0	0	0	0	0	0	0	0	spore coat protein M
K06334	0.000263068	0.00028033	0.000339818	0.000251355	0.000170225	0.000214847	0.000227806	0.00011469	spore coat protein JC
K03547	0.00053704	0.000518548	0.000529268	0.000500551	0.000336724	0.000392723	0.0003574	0.000312461	exonuclease SbcD
K03546	0.00046707	0.000426965	0.000404395	0.000438742	0.000303482	0.000342941	0.000329263	0.000293798	exonuclease SbcC
K03545	0.0010609	0.00098382	0.00105016	0.00106134	0.000991259	0.000973801	0.00101079	0.000957853	trigger factor
K03544	0.00103591	0.000960734	0.0010416	0.00101287	0.00077117	0.000830569	0.000769994	0.000709209	ATP-dependent Clp protease ATP-binding subunit ClpX
K03543	0.000216951	0.000335382	0.000211409	0.000257045	0.000303482	0.000308006	0.000156921	0.000355808	multidrug resistance protein A
K06888	8.76893e-05	0.00012228	0.000135481	7.88794e-05	6.82046e-05	8.38429e-05	7.19671e-05	4.0036e-05	None
K10941	0	0	0	0	0	0	0	0	sigma-54 specific transcriptional regulator, flagellar regulatory protein A
K03549	0.000119948	5.17533e-05	1.80517e-05	8.24113e-06	0.000192578	0.000206114	0.000239439	0.000167067	KUP system potassium uptake protein
K03548	0	0	0	0	0	0	0	0	putative permease
K10940	0	0	0	0	0	0	0	0	outer membrane protein OmpT
K02236	0.000154251	9.28515e-05	4.24307e-05	2.00142e-05	0.000127525	0.00013246	0.000153674	0.000117098	leader peptidase (prepilin peptidase) / N-methyltransferase [EC:3.4.23.43 2.1.1.-]
K02237	0.0004623	0.000341978	0.000430449	0.00038596	0.000284854	0.000318487	0.000377692	0.000231787	competence protein ComEA
K02234	0	0	0	0	0	0	0	0	cobalamin biosynthesis protein CobW
K02232	0.000462073	0.00043077	0.000516055	0.000471903	0.000260496	0.000312373	0.000282187	0.000215833	adenosylcobyric acid synthase [EC:6.3.5.10]
K02233	0.000526136	0.000521338	0.000598869	0.000524882	0.000292019	0.000363319	0.00030816	0.000235098	adenosylcobinamide-GDP ribazoletransferase [EC:2.7.8.26]
K02230	2.24903e-05	4.69331e-05	2.27042e-05	2.80591e-05	5.21565e-05	4.25037e-05	1.65037e-05	5.56891e-05	cobaltochelatase CobN [EC:6.6.1.2]
K02231	0.000853267	0.000813846	0.000947992	0.000877484	0.000522424	0.000627366	0.000591429	0.000457253	adenosylcobinamide kinase / adenosylcobinamide-phosphate guanylyltransferase [EC:2.7.1.156 2.7.7.62]
K06359	0	0	0	0	0	0	0	0	response regulator aspartate phosphatase A (stage 0 sporulation protein L) [EC:3.1.-.-]
K02238	0.000544991	0.000608101	0.00052536	0.000474258	0.000594641	0.000638429	0.000597651	0.000585489	competence protein ComEC
K02239	0	0	0	0	0	0	0	0	competence protein ComER
K03723	0.000726958	0.000726322	0.000657118	0.000718941	0.000828485	0.000805532	0.000815717	0.000851592	transcription-repair coupling factor (superfamily II helicase) [EC:3.6.4.-];transcription-repair coupling factor (superfamily II helicase) [EC:3.6.1.-]
K03722	0.00015516	0.000102492	0.000119476	7.53475e-05	0.000186273	0.00018952	0.000245662	0.000158639	ATP-dependent DNA helicase DinG [EC:3.6.4.12];ATP-dependent DNA helicase DinG [EC:3.6.1.-]
K03721	1.45392e-05	2.28323e-05	2.81011e-05	1.45201e-05	1.17495e-05	1.1936e-05	6.22272e-06	9.33169e-06	transcriptional regulator of aroF, aroG, tyrA and aromatic amino acid transport
K03720	0	0	0	0	0	0	0	0	TrpR family transcriptional regulator, trp operon repressor
K03727	0	0	0	0	0	0	0	0	ATP-dependent RNA helicase HelY [EC:3.6.1.-];ATP-dependent RNA helicase HelY [EC:3.6.4.-]
K03726	0	0	0	0	0	0	0	0	helicase [EC:3.6.1.-];helicase [EC:3.6.4.-]
K03725	0	0	0	0	0	0	0	0	archaea-specific helicase [EC:3.6.1.-]
K03724	2.90783e-05	6.08862e-06	1.861e-07	5.88652e-07	7.9381e-05	8.6463e-05	9.55052e-05	6.26127e-05	ATP-dependent helicase Lhr and Lhr-like helicase [EC:3.6.1.-];ATP-dependent helicase Lhr and Lhr-like helicase [EC:3.6.4.-]
K06358	0	0	0	0	0	0	0	0	phosphatase RapK regulator
K12673	0	0	0	0	0	0	0	0	N2-(2-carboxyethyl)arginine synthase [EC:2.5.1.66]
K12679	0	0	0	0	0	0	0	0	outer membrane protein IcsA
K12678	0	0	0	0	0	0	0	0	AIDA-I adhesin-like protein
K06410	0.000252391	0.000178092	0.000304831	0.000306295	0.00014558	0.000137409	0.00021536	9.422e-05	dipicolinate synthase subunit A
K11898	0	0	0	0	0	0	0	0	type VI secretion system protein ImpE
K11899	0	0	0	0	0	0	0	0	type VI secretion system protein ImpD
K11896	9.08697e-07	1.01477e-06	2.9776e-06	1.1773e-06	5.73148e-07	5.82242e-07	1.35276e-06	1.50511e-06	type VI secretion system protein ImpG
K11897	0	0	0	0	0	0	0	0	type VI secretion system protein ImpF
K11894	9.08697e-07	1.01477e-06	2.9776e-06	1.1773e-06	5.73148e-07	5.82242e-07	1.35276e-06	1.50511e-06	type VI secretion system protein ImpI
K11895	9.08697e-07	1.01477e-06	2.9776e-06	1.1773e-06	5.73148e-07	5.82242e-07	1.35276e-06	1.50511e-06	type VI secretion system protein ImpH
K11892	9.08697e-07	1.01477e-06	2.9776e-06	1.1773e-06	5.73148e-07	5.82242e-07	1.35276e-06	1.50511e-06	type VI secretion system protein ImpK
K11893	9.08697e-07	1.01477e-06	2.9776e-06	1.1773e-06	5.73148e-07	5.82242e-07	1.35276e-06	1.50511e-06	type VI secretion system protein ImpJ
K11890	0	0	0	0	0	0	0	0	type VI secretion system protein ImpM
K11891	9.08697e-07	1.01477e-06	2.9776e-06	1.1773e-06	5.73148e-07	5.82242e-07	1.35276e-06	1.50511e-06	type VI secretion system protein ImpL
K08762	0	0	0	0	0	0	0	0	diazepam-binding inhibitor (GABA receptor modulator, acyl-CoA-binding protein)
K08764	0	0	0	0	0	0	0	0	sterol carrier protein 2 [EC:2.3.1.176]
K08765	0	0	0	0	0	0	0	0	carnitine O-palmitoyltransferase 1 [EC:2.3.1.21]
K10418	0	0	0	0	0	0	0	0	dynein light chain LC8-type
K11325	0	0	0	0	0	0	0	0	L-cysteine/cystine lyase
K11326	0	0	0	0	0	0	0	0	cation efflux system protein involved in nickel and cobalt tolerance
K11327	0	0	0	0	0	0	0	0	cation efflux system protein involved in nickel and cobalt tolerance
K11328	0	0	0	0	0	0	0	0	two-component system, OmpR family, Ni(II)-sensor and/or redox sensor kinase NrsS [EC:2.7.13.3]
K11329	0	0	0	0	0	0	0	0	two-component system, OmpR family, response regulator RpaB
K00151	0	0	0	0	0	0	0	0	5-carboxymethyl-2-hydroxymuconic-semialdehyde dehydrogenase [EC:1.2.1.60]
K00150	0	0	0	0	0	0	0	0	glyceraldehyde-3-phosphate dehydrogenase (NAD(P)) [EC:1.2.1.59]
K00153	0	0	0	0	0	0	0	0	NAD/factor-dependent formaldehyde dehydrogenase [EC:1.2.1.66];S-(hydroxymethyl)mycothiol dehydrogenase [EC:1.1.1.306]
K00400	0	0	0	0	0	0	0	0	methyl coenzyme M reductase system, component A2
K00407	0	0	0	0	0	0	0	0	cytochrome c oxidase cb-type subunit IV;cb-type cytochrome c oxidase subunit IV [EC:1.9.3.1]
K00406	0	0	0	0	0	0	0	0	cb-type cytochrome c oxidase subunit III [EC:1.9.3.1];cytochrome c oxidase cb-type subunit III
K00405	1.81739e-06	4.31278e-06	1.04216e-05	1.1773e-06	2.86574e-06	5.82242e-07	0	2.10716e-06	cb-type cytochrome c oxidase subunit II [EC:1.9.3.1];cytochrome c oxidase cb-type subunit II
K00404	1.81739e-06	4.31278e-06	1.04216e-05	1.1773e-06	2.86574e-06	5.82242e-07	0	2.10716e-06	cb-type cytochrome c oxidase subunit I [EC:1.9.3.1];cytochrome c oxidase cb-type subunit I [EC:1.9.3.1]
K00158	8.79165e-05	4.76942e-05	2.00988e-05	9.41844e-06	9.25634e-05	9.63611e-05	0.000103081	7.28474e-05	pyruvate oxidase [EC:1.2.3.3]
K01342	0	0	0	0	0	0	0	0	subtilisin [EC:3.4.21.62]
K09388	0	0	0	0	0	0	0	0	hypothetical protein
K09386	0	0	0	0	0	0	0	0	hypothetical protein
K09384	4.38446e-05	6.8497e-06	5.58299e-07	9.81087e-07	0.00012294	0.000137409	0.000179377	0.000130042	hypothetical protein
K04094	0.000190599	0.000152723	0.000159674	0.000147752	0.000371973	0.000305095	0.000425039	0.000377783	methylenetetrahydrofolate--tRNA-(uracil-5-)-methyltransferase [EC:2.1.1.74];glucose inhibited division protein Gid
K04095	0.000108816	0.000142068	9.45387e-05	6.51442e-05	0.000136409	0.000164483	0.000128783	0.000108067	cell filamentation protein
K04096	0.000752856	0.000744588	0.00069378	0.000773293	0.00104857	0.000955169	0.00107139	0.00110656	DNA processing protein
K04097	0	0	0	0	0	0	0	0	glutathione S-transferase [EC:2.5.1.18]
K04090	0	0	0	0	0	0	0	0	indolepyruvate ferredoxin oxidoreductase [EC:1.2.7.8]
K04091	0	0	0	0	0	0	0	0	alkanesulfonate monooxygenase [EC:1.14.14.5]
K04092	0	0	0	0	0	0	0	0	chorismate mutase [EC:5.4.99.5]
K04093	0	0	0	0	0	0	0	0	chorismate mutase [EC:5.4.99.5]
K04098	0	0	0	0	0	0	0	0	hydroxyquinol 1,2-dioxygenase [EC:1.13.11.37]
K04099	0	0	0	0	0	0	0	0	protocatechuate 4,5-dioxygenase [EC:1.13.11.8]
K01578	0	0	0	0	0	0	0	0	malonyl-CoA decarboxylase [EC:4.1.1.9]
K01579	0.000238533	0.000349842	0.0002343	0.000261754	0.000298037	0.000312955	0.000160979	0.000355808	aspartate 1-decarboxylase [EC:4.1.1.11]
K01574	0	0	0	0	0	0	0	0	acetoacetate decarboxylase [EC:4.1.1.4]
K01575	7.01969e-05	4.74405e-05	2.28903e-05	1.23617e-05	4.04069e-05	4.36682e-05	5.54633e-05	5.23779e-05	acetolactate decarboxylase [EC:4.1.1.5]
K01576	0	0	0	0	0	0	0	0	benzoylformate decarboxylase [EC:4.1.1.7]
K01577	2.90783e-05	5.83493e-06	0	0	7.9381e-05	8.58808e-05	9.52346e-05	6.26127e-05	oxalyl-CoA decarboxylase [EC:4.1.1.8]
K01571	0.000379381	0.0003057	0.000448873	0.000404208	0.000182261	0.000197962	0.000219418	0.00012673	oxaloacetate decarboxylase, alpha subunit [EC:4.1.1.3]
K01572	0.000763079	0.000856213	0.000791854	0.000813714	0.000595501	0.000676275	0.00043559	0.000609871	oxaloacetate decarboxylase, beta subunit [EC:4.1.1.3]
K01573	9.95024e-05	0.000151962	7.42538e-05	8.94752e-05	8.68319e-05	0.000122271	3.46308e-05	0.000112281	oxaloacetate decarboxylase, gamma subunit [EC:4.1.1.3]
K02009	0.000288511	0.000224772	0.000284174	0.0002957	0.000138415	0.000156332	0.000188034	8.88016e-05	cobalt transport protein
K02008	0.00159113	0.00124918	0.00164214	0.00147242	0.00123685	0.0012754	0.00155595	0.00106893	cobalt/nickel transport system permease protein
K02005	0.000801017	0.00110027	0.000699549	0.000826272	0.00106634	0.00109956	0.000748079	0.00123931	HlyD family secretion protein
K02004	0.00443013	0.00485263	0.00441019	0.00454577	0.00492191	0.0049444	0.00476038	0.00504273	None
K02007	0.000319861	0.000266631	0.000342237	0.000336317	0.00018484	0.000195051	0.00024458	0.000127633	cobalt/nickel transport system permease protein
K02006	0.00238647	0.00185145	0.00241502	0.00224924	0.00188766	0.00190452	0.00238222	0.00165472	cobalt/nickel transport system ATP-binding protein
K02001	8.08741e-05	0.00010858	6.32739e-05	4.08132e-05	5.33028e-05	5.0364e-05	1.86681e-05	4.78626e-05	glycine betaine/proline transport system permease protein
K02000	7.88295e-05	9.13294e-05	6.42044e-05	3.08061e-05	3.15231e-05	3.17322e-05	1.24454e-05	2.43828e-05	glycine betaine/proline transport system ATP-binding protein [EC:3.6.3.32]
K02003	0.00597673	0.00539224	0.00621573	0.00609294	0.00499498	0.00503785	0.00566213	0.00451955	None
K02002	0.000104273	0.000141561	0.000108124	6.22009e-05	7.19301e-05	6.60845e-05	2.57025e-05	6.29137e-05	glycine betaine/proline transport system substrate-binding protein
K03065	0	0	0	0	0	0	0	0	26S proteasome regulatory subunit T5
K08952	0	0	0	0	0	0	0	0	chlorosome envelope protein I
K03060	0.000491378	0.000372675	0.00051196	0.000437369	0.000332426	0.000358079	0.000429367	0.000270017	DNA-directed RNA polymerase subunit omega [EC:2.7.7.6]
K13809	0	0	0	0	0	0	0	0	UMP-CMP kinase 2, mitochondrial [EC:2.7.4.14]
K10948	0	0	0	0	0	0	0	0	hemolysin
K09607	0	0	0	0	0	0	0	0	immune inhibitor A [EC:3.4.24.-]
K06125	0	0	0	0	0	0	0	0	4-hydroxybenzoate hexaprenyltransferase [EC:2.5.1.-]
K04337	0	0	0	0	0	0	0	0	curli production assembly/transport component CsgE
K06120	0.000176742	0.000108073	0.000170653	0.000215251	7.76615e-05	7.07425e-05	0.000101728	4.84646e-05	glycerol dehydratase large subunit [EC:4.2.1.30]
K06121	0	0	0	0	0	0	0	0	glycerol dehydratase medium subunit [EC:4.2.1.30]
K04336	0	0	0	0	0	0	0	0	curli production protein
K01127	0	0	0	0	0	0	0	0	glycosylphosphatidylinositol phospholipase D [EC:3.1.4.50]
K09703	0	0	0	0	1.89139e-05	1.97962e-05	4.1124e-05	9.63272e-06	hypothetical protein
K00004	9.08697e-06	8.11817e-06	6.88569e-06	7.26005e-06	7.7375e-06	6.40467e-06	5.41106e-06	7.52556e-06	(R,R)-butanediol dehydrogenase / diacetyl reductase [EC:1.1.1.4 1.1.1.303]
K14699	0	0	0	0	0	0	0	0	ATP-binding cassette, subfamily B, bacterial IrtB [EC:3.6.3.-]
K09702	2.88511e-05	5.14996e-05	5.65743e-05	4.59149e-05	3.75412e-05	3.40612e-05	1.67743e-05	3.64237e-05	hypothetical protein
K14698	0	0	0	0	0	0	0	0	ATP-binding cassette, subfamily B, bacterial IrtA [EC:3.6.3.-]
K05311	7.97382e-05	4.13519e-05	1.52602e-05	5.49409e-06	0.000107465	0.000113246	0.000143664	7.76638e-05	central glycolytic genes regulator
K13829	0	0	0	0	0	0	0	0	shikimate kinase / 3-dehydroquinate synthase [EC:2.7.1.71 4.2.3.4]
K10943	1.81739e-06	4.31278e-06	1.04216e-05	1.1773e-06	2.86574e-06	5.82242e-07	0	2.10716e-06	two component system, response regulator FlrC
K07291	0	0	0	0	0	0	0	0	None
K07290	0	0	0	0	0	0	0	0	hypothetical protein
K10206	0.000640632	0.000557617	0.000699363	0.000723846	0.000545064	0.000481223	0.000596299	0.000490064	LL-diaminopimelate aminotransferase [EC:2.6.1.83]
K10202	0	0	0	0	0	0	0	0	N-acetylglucosamine transport system permease protein
K10208	0	0	0	0	0	0	0	0	dehydrosqualene synthase [EC:2.5.1.-]
K10209	1.36305e-06	2.28323e-06	3.3498e-06	2.74704e-06	5.73148e-07	1.16448e-06	1.62332e-06	6.02045e-07	dehydrosqualene desaturase [EC:1.14.99.-]
K01966	3.02142e-05	8.72703e-05	2.9776e-05	3.21797e-05	5.55953e-05	5.26929e-05	1.54215e-05	5.3582e-05	propionyl-CoA carboxylase beta chain [EC:6.4.1.3]
K01965	0	0	0	0	0	0	0	0	propionyl-CoA carboxylase alpha chain [EC:6.4.1.3]
K01964	0	5.07385e-07	5.58299e-07	6.47518e-06	0	0	8.65769e-06	6.02045e-06	acetyl-CoA/propionyl-CoA carboxylase [EC:6.4.1.2 6.4.1.3]
K01963	0.000404825	0.000287434	0.000438451	0.000392042	0.000218942	0.000218923	0.00029842	0.000174593	acetyl-CoA carboxylase carboxyl transferase subunit beta [EC:6.4.1.2]
K01962	0.000155387	0.000134457	0.000177911	0.000117534	0.00012208	0.000125182	0.000175589	0.000111679	acetyl-CoA carboxylase carboxyl transferase subunit alpha [EC:6.4.1.2]
K01961	0.00120221	0.0011439	0.00116833	0.00115827	0.000909012	0.000964485	0.000884437	0.000929256	acetyl-CoA carboxylase, biotin carboxylase subunit [EC:6.4.1.2];acetyl-CoA carboxylase, biotin carboxylase subunit [EC:6.4.1.2 6.3.4.14]
K01960	0.000299643	0.000447007	0.000230578	0.00031591	0.000348474	0.000401456	0.000176671	0.000430763	pyruvate carboxylase subunit B [EC:6.4.1.1]
K01969	0	0	0	0	0	0	0	0	3-methylcrotonyl-CoA carboxylase beta subunit [EC:6.4.1.4]
K01968	0	0	0	0	0	0	0	0	3-methylcrotonyl-CoA carboxylase alpha subunit [EC:6.4.1.4]
K07749	9.88208e-05	9.99549e-05	9.52831e-05	6.14161e-05	0.00013383	0.000157788	0.000163955	9.18118e-05	formyl-CoA transferase [EC:2.8.3.16]
K07748	0	0	0	0	0	0	0	0	sterol-4alpha-carboxylate 3-dehydrogenase (decarboxylating) [EC:1.1.1.170]
K07741	0.00022513	0.000126339	0.000185169	0.000227024	0.000189425	0.000191849	0.000251073	0.000155027	anti-repressor protein
K07740	0	0	0	0	0	0	0	0	regulator of sigma D
K07743	0	0	0	0	0	0	0	0	hypothetical protein
K07742	0.000485699	0.000379778	0.000498189	0.000481518	0.000455653	0.000407861	0.000574384	0.000436181	hypothetical protein
K07745	0	0	0	0	0	0	0	0	hypothetical protein
K07744	0	0	0	0	0	0	0	0	hypothetical protein
K07746	0	0	0	0	0	0	0	0	hypothetical protein
K01299	8.83708e-05	0.000112386	9.73302e-05	0.000107723	0.00024846	0.00019738	0.000271365	0.000263696	carboxypeptidase Taq [EC:3.4.17.19]
K01295	3.72566e-05	4.36351e-05	7.14623e-05	5.47447e-05	4.52787e-05	5.24018e-05	6.22272e-05	3.70258e-05	glutamate carboxypeptidase [EC:3.4.17.11]
K01297	0.000161067	0.000231114	0.000155579	0.000141473	0.000167932	0.000213101	0.000143122	0.000170379	muramoyltetrapeptide carboxypeptidase [EC:3.4.17.13]
K02922	0	0	0	0	0	0	0	0	large subunit ribosomal protein L37e
K05603	0	0	0	0	0	0	0	0	formimidoylglutamate deiminase [EC:3.5.3.13]
K02921	0	0	0	0	0	0	0	0	large subunit ribosomal protein L37Ae
K02926	0.000748767	0.00074332	0.00070811	0.000737385	0.000839375	0.000815139	0.000827892	0.000863934	large subunit ribosomal protein L4
K05607	0	0	0	0	0	0	0	0	methylglutaconyl-CoA hydratase [EC:4.2.1.18]
K02924	0	0	0	0	0	0	0	0	large subunit ribosomal protein L39e
K05605	0	0	0	0	0	0	0	0	3-hydroxyisobutyryl-CoA hydrolase [EC:3.1.2.4]
K02928	0	0	0	0	0	0	0	0	large subunit ribosomal protein L41e
K02929	0	0	0	0	0	0	0	0	large subunit ribosomal protein L44e
K00216	0	0	0	0	0	0	0	0	2,3-dihydro-2,3-dihydroxybenzoate dehydrogenase [EC:1.3.1.28]
K00217	0	0	0	0	0	0	0	0	maleylacetate reductase [EC:1.3.1.32]
K00214	0	0	0	0	0	0	0	0	biliverdin reductase [EC:1.3.1.24]
K00215	0.000931188	0.000857481	0.000920636	0.000945376	0.000672589	0.00070888	0.000683146	0.000631846	dihydrodipicolinate reductase [EC:1.3.1.26]
K00213	0	0	0	0	0	0	0	0	7-dehydrocholesterol reductase [EC:1.3.1.21]
K00210	0	0	0	0	0	0	0	0	prephenate dehydrogenase [EC:1.3.1.12]
K00211	0	0	0	0	0	0	0	0	prephenate dehydrogenase (NADP+) [EC:1.3.1.13]
K00218	0	0	0	0	0	0	0	0	protochlorophyllide reductase [EC:1.3.1.33]
K00219	3.18044e-05	2.81599e-05	1.1166e-05	5.10165e-05	0.000220948	0.000152548	0.000252696	0.000254966	2,4-dienoyl-CoA reductase (NADPH2) [EC:1.3.1.34]
K01035	0	0	0	0	1.89139e-05	1.97962e-05	4.1124e-05	9.63272e-06	acetate CoA-transferase beta subunit [EC:2.8.3.8]
K01034	2.40805e-05	1.95343e-05	7.14623e-05	4.12057e-05	2.92305e-05	3.20233e-05	5.51928e-05	1.80613e-05	acetate CoA-transferase alpha subunit [EC:2.8.3.8]
K04517	0.000550898	0.000500028	0.000606127	0.0006277	0.000638487	0.000570889	0.000684769	0.000657734	prephenate dehydrogenase [EC:1.3.1.12]
K01740	0.00121811	0.00122559	0.00128632	0.00137078	0.00133601	0.00125852	0.00127539	0.00139945	O-acetylhomoserine (thiol)-lyase [EC:2.5.1.49]
K01031	0	0	0	0	0	0	0	0	3-oxoadipate CoA-transferase, alpha subunit [EC:2.8.3.6]
K01746	1.49935e-05	1.26846e-05	3.23814e-05	3.10024e-05	9.74351e-06	1.04804e-05	8.65769e-06	6.02045e-06	formiminotetrahydrofolate cyclodeaminase [EC:4.3.1.4]
K01745	0.000137213	0.000218683	0.000125431	0.000141277	0.00013297	0.000171762	5.68161e-05	0.000161348	histidine ammonia-lyase [EC:4.3.1.3]
K01744	0.000236034	0.000360497	0.000209921	0.000264305	0.000304915	0.00032984	0.000176942	0.000378686	aspartate ammonia-lyase [EC:4.3.1.1]
K01749	0.00026693	0.000184181	0.000273381	0.000290598	0.00013383	0.000135662	0.000180459	9.54241e-05	hydroxymethylbilane synthase [EC:2.5.1.61]
K01039	9.31415e-06	7.1034e-06	2.14015e-05	2.04066e-05	5.73148e-06	7.86027e-06	7.03438e-06	4.81636e-06	glutaconate CoA-transferase, subunit A [EC:2.8.3.12]
K04518	0.000210818	0.000291493	0.000163768	0.00023134	0.000269093	0.000286172	0.000149345	0.00033263	prephenate dehydratase [EC:4.2.1.51]
K09591	0	0	0	0	0	0	0	0	probable steroid reductase DET2 [EC:1.3.99.-]
K14129	0	0	0	0	0	0	0	0	aromatic prenyltransferase [EC:2.5.1.-]
K14128	4.54349e-07	0	5.58299e-07	9.81087e-07	2.86574e-07	5.82242e-07	2.70553e-07	3.01022e-07	F420-non-reducing hydrogenase subunit G [EC:1.12.99.-]
K14121	0	0	0	0	0	0	0	0	energy-converting hydrogenase B subunit L
K14120	0	0	0	0	0	0	0	0	energy-converting hydrogenase B subunit K
K14123	0	0	0	0	0	0	0	0	energy-converting hydrogenase B subunit N
K14122	0	0	0	0	0	0	0	0	energy-converting hydrogenase B subunit M
K14125	0	0	0	0	0	0	0	0	energy-converting hydrogenase B subunit P
K14124	0	0	0	0	0	0	0	0	energy-converting hydrogenase B subunit O
K14127	4.54349e-07	0	5.58299e-07	9.81087e-07	2.86574e-07	5.82242e-07	2.70553e-07	3.01022e-07	F420-non-reducing hydrogenase iron-sulfur subunit D [EC:1.12.99.-]
K14126	4.54349e-07	0	5.58299e-07	9.81087e-07	2.86574e-07	5.82242e-07	2.70553e-07	3.01022e-07	F420-non-reducing hydrogenase subunit A [EC:1.12.99.-]
K03521	0.00045662	0.000559646	0.000540248	0.000514678	0.000718154	0.000679477	0.000703708	0.000752255	electron transfer flavoprotein beta subunit
K03520	0	0	0	0	0	0	0	0	carbon-monoxide dehydrogenase large subunit [EC:1.2.99.2]
K03523	0.000502282	0.000403118	0.000590867	0.000489563	0.000266227	0.000284425	0.000355777	0.000220649	putative biotin biosynthesis protein BioY
K03522	0.000456848	0.0005599	0.000556438	0.000531553	0.000716435	0.000678895	0.000701003	0.000745331	electron transfer flavoprotein alpha subunit
K03525	0.000661077	0.000701968	0.00070476	0.000737974	0.000729044	0.000698982	0.000692615	0.000765199	type III pantothenate kinase [EC:2.7.1.33]
K03524	0.000734455	0.000763869	0.000754262	0.000726201	0.000567416	0.00060757	0.000507287	0.000581575	BirA family transcriptional regulator, biotin operon repressor / biotin-[acetyl-CoA-carboxylase] ligase [EC:6.3.4.15]
K03527	0.000815101	0.000785433	0.000844521	0.000935565	0.000799828	0.000760118	0.000784874	0.000807342	4-hydroxy-3-methylbut-2-enyl diphosphate reductase [EC:1.17.1.2]
K03526	0.000650627	0.000690805	0.000682986	0.00072365	0.000715575	0.000685008	0.000678817	0.000741418	(E)-4-hydroxy-3-methylbut-2-enyl-diphosphate synthase [EC:1.17.7.1]
K03529	0.000516367	0.000389926	0.000503214	0.000480929	0.000539046	0.000497526	0.000668266	0.000501503	chromosome segregation protein
K03528	0	0	0	0	0	0	0	0	cell division protein ZipA
K06338	0	0	0	0	0	0	0	0	spore coat protein SA
K02217	0.000297826	0.000405401	0.000296457	0.000378896	0.000592348	0.000533625	0.000517568	0.00067128	ferritin [EC:1.16.3.1]
K03299	0.000190826	0.000114669	0.00017605	0.00021996	0.000122367	0.000119942	0.000188034	9.54241e-05	gluconate:H+ symporter, GntP family
K03298	0	5.07385e-07	7.44399e-07	6.47518e-06	8.59722e-07	1.45561e-06	1.16338e-05	6.62249e-06	drug/metabolite transporter, DME family
K13472	0	0	0	0	0	0	0	0	sulfotransferase
K03293	0.000407551	0.000218937	0.000115382	5.94539e-05	0.000540192	0.000566231	0.000707496	0.000515952	amino acid transporter, AAT family
K03292	0.0013167	0.00105663	0.00133713	0.00133035	0.000612408	0.000686173	0.000703438	0.000455447	glycoside/pentoside/hexuronide:cation symporter, GPH family
K03291	0	0	0	0	0	0	0	0	MFS transporter, SET family, sugar efflux transporter
K03290	0	0	0	0	0	0	0	0	MFS transporter, SHS family, sialic acid transporter
K03297	7.06512e-05	9.36126e-05	8.72808e-05	5.31749e-05	3.75412e-05	5.5313e-05	3.21958e-05	2.88981e-05	small multidrug resistance protein, SMR family
K03296	0.00081601	0.00119794	0.000791296	0.000841577	0.000901848	0.00103261	0.000499982	0.00105599	hydrophobic/amphiphilic exporter-1 (mainly G- bacteria), HAE1 family
K03295	0.000153115	0.000171243	0.000109799	0.000154423	0.000316091	0.000300728	0.000262977	0.000351895	cation efflux system protein, CDF family
K03294	0.000658806	0.000450812	0.000415561	0.000425792	0.000615561	0.000687919	0.0008122	0.000561106	basic amino acid/polyamine antiporter, APA family
K13009	0	0	0	0	0	0	0	0	O-antigen polymerase
K12690	0	0	0	0	0	0	0	0	adhesin Hsf
K09743	0	0	0	0	0	0	0	0	hypothetical protein
K06022	0	0	0	0	0	0	0	0	molybdate-transporting ATPase [EC:3.6.3.29]
K07190	0	0	0	0	0	0	0	0	phosphorylase kinase alpha/beta subunit
K06021	0	0	0	0	0	0	0	0	phosphate-transporting ATPase [EC:3.6.3.27]
K07192	0.000212408	0.000163124	0.000216434	0.000254886	0.000118642	0.000106841	0.000123102	8.66944e-05	flotillin
K06020	2.27174e-07	7.61078e-07	0	1.96217e-07	1.71944e-06	4.94906e-06	3.51719e-06	4.81636e-06	sulfate-transporting ATPase [EC:3.6.3.25]
K06027	0	0	0	0	0	0	0	0	vesicle-fusing ATPase [EC:3.6.4.6]
K06026	0	0	0	0	0	0	0	0	None
K09744	0	0	0	0	0	0	0	0	hypothetical protein
K07991	0	0	0	0	0	0	0	0	archaeal preflagellin peptidase FlaK
K08749	0	0	0	0	0	0	0	0	solute carrier family 27 (fatty acid transporter), member 6
K09835	0	0	0	0	0	0	0	0	carotenoid isomerase [EC:5.-.-.-]
K09834	0	0	0	0	0	0	0	0	tocopherol cyclase
K10439	0.00173993	0.00120859	0.00170635	0.00188879	0.00097779	0.000943815	0.00123643	0.000773026	ribose transport system substrate-binding protein
K06351	0	0	0	0	0	0	0	0	inhibitor of KinA
K09833	0	0	0	0	0	0	0	0	homogenitisate phytyltransferase
K10925	0	0	0	0	0	0	0	0	MSHA pilin protein MshB
K10924	1.81739e-06	4.31278e-06	1.06077e-05	1.1773e-06	2.86574e-06	5.82242e-07	0	2.10716e-06	MSHA pilin protein MshA
K10927	1.81739e-06	4.31278e-06	1.04216e-05	1.1773e-06	2.86574e-06	5.82242e-07	0	2.10716e-06	MSHA pilin protein MshD
K10926	0	0	0	0	0	0	0	0	MSHA pilin protein MshC
K10923	0	0	0	0	0	0	0	0	AraC family transcriptional regulator, TCP pilus virulence regulatory protein
K10922	0	0	0	0	0	0	0	0	transmembrane regulatory protein ToxS
K09629	0	0	0	0	0	0	0	0	protease, serine, 33
K10697	0	0	0	0	0	0	0	0	two-component system, OmpR family, response regulator RpaA
K00179	0.000283059	0.000311535	0.000294596	0.000250177	0.000185127	0.000228239	0.00015178	0.000206802	indolepyruvate ferredoxin oxidoreductase, alpha subunit [EC:1.2.7.8]
K00172	3.86196e-05	3.37411e-05	8.26283e-05	4.53262e-05	2.17796e-05	2.6492e-05	2.65142e-05	2.649e-05	pyruvate ferredoxin oxidoreductase, gamma subunit [EC:1.2.7.1]
K00171	1.77196e-05	1.649e-05	3.27536e-05	2.7078e-05	1.00301e-05	1.22271e-05	1.16338e-05	9.33169e-06	pyruvate ferredoxin oxidoreductase, delta subunit [EC:1.2.7.1]
K00170	2.68066e-05	2.43545e-05	3.77783e-05	3.08061e-05	1.83407e-05	2.38719e-05	2.16442e-05	2.49849e-05	pyruvate ferredoxin oxidoreductase, beta subunit [EC:1.2.7.1]
K00177	0.000309639	0.000435083	0.000335166	0.00034083	0.000397765	0.000416303	0.000314653	0.000427753	2-oxoglutarate ferredoxin oxidoreductase subunit gamma [EC:1.2.7.3]
K00176	0.000273518	0.000350857	0.000290316	0.000309239	0.000359937	0.000375546	0.000305184	0.000394941	2-oxoglutarate ferredoxin oxidoreductase subunit delta [EC:1.2.7.3]
K00175	0.000522501	0.000729366	0.000548808	0.000580804	0.000670296	0.000706842	0.000471844	0.000764597	2-oxoglutarate ferredoxin oxidoreductase subunit beta [EC:1.2.7.3]
K00174	0.000496603	0.000708056	0.000491117	0.000556669	0.000630176	0.000668123	0.000412052	0.000724862	2-oxoglutarate ferredoxin oxidoreductase subunit alpha [EC:1.2.7.3]
K13478	0	0	0	0	0	0	0	0	type III effector protein PopP2
K14338	0	0	0	0	0	0	0	0	cytochrome P450 / NADPH-cytochrome P450 reductase [EC:1.14.14.1 1.6.2.4]
K14339	0	0	0	0	0	0	0	0	alpha-1,6-mannosyltransferase [EC:2.4.1.-]
K14335	0	0	0	0	0	0	0	0	alpha-1,6-mannosyltransferase [EC:2.4.1.-]
K14337	0	0	0	0	0	0	0	0	alpha-1,6-mannosyltransferase [EC:2.4.1.-]
K14330	0	0	0	0	0	0	0	0	fatty aldehyde-generating acyl-ACP reductase
K14331	0	0	0	0	0	0	0	0	fatty aldehyde decarbonylase
K14333	0	0	0	0	0	0	0	0	2,3-dihydroxybenzoate decarboxylase [EC:4.1.1.46]
K08918	0	0	0	0	0	0	0	0	chlorophyll a/b binding light-harvesting protein PcbA
K13479	0.000238533	0.000147903	0.000222761	0.000271957	9.45694e-05	9.31588e-05	0.000118773	5.83983e-05	xanthine dehydrogenase FAD-binding subunit [EC:1.17.1.4]
K04078	0.000731274	0.000724293	0.000688755	0.000726201	0.00083479	0.000809608	0.000826269	0.00086273	chaperonin GroES
K04079	0.000661759	0.00071998	0.000700293	0.000743272	0.000753403	0.000715867	0.000691533	0.000786873	molecular chaperone HtpG
K04076	6.81523e-06	7.61078e-06	7.25789e-06	7.8487e-06	2.06333e-05	2.35808e-05	4.46412e-05	1.17399e-05	Lon-like ATP-dependent protease [EC:3.4.21.-]
K04077	0.000748767	0.00074332	0.00070811	0.000737385	0.000839375	0.000815139	0.000827892	0.000863934	chaperonin GroEL
K04074	0.000102683	8.44797e-05	8.9514e-05	5.80804e-05	7.42226e-05	8.20962e-05	0.000118232	7.94699e-05	cell division initiation protein
K04075	0.000690837	0.000709325	0.000681125	0.000721688	0.000745379	0.0007115	0.00071913	0.000784163	tRNA(Ile)-lysidine synthase [EC:6.3.4.-]
K04072	0.000895067	0.000634739	0.000791668	0.000765052	0.000628457	0.000667541	0.000867393	0.000481034	acetaldehyde dehydrogenase / alcohol dehydrogenase [EC:1.2.1.10 1.1.1.1]
K04073	0	0	0	0	0	0	0	0	acetaldehyde dehydrogenase [EC:1.2.1.10]
K04070	0.000172198	0.000178853	0.000275055	0.000176007	0.000101161	0.000123435	0.000112279	7.76638e-05	putative pyruvate formate lyase activating enzyme [EC:1.97.1.4]
K04071	0	0	0	0	0	0	0	0	6-pyruvoyltetrahydropterin 2'-reductase [EC:1.1.1.220]
K14597	0	0	0	0	0	0	0	0	chlorobactene glucosyltransferase
K13318	0	0	0	0	0	0	0	0	dTDP-4-keto-6-deoxy-L-hexose 4-reductase
K08280	0	0	0	0	0	0	0	0	lipopolysaccharide O-acetyltransferase [EC:2.3.1.-]
K13641	2.15816e-05	1.52216e-05	5.15496e-05	4.00284e-05	8.88379e-06	9.89812e-06	6.22272e-06	6.62249e-06	IclR family transcriptional regulator, acetate operon repressor
K13640	1.18131e-05	1.19236e-05	1.6749e-05	5.10165e-06	1.03167e-05	7.56915e-06	7.57548e-06	1.2944e-05	MerR family transcriptional regulator, heat shock protein HspR
K13643	1.24946e-05	8.62555e-06	3.03343e-05	1.9818e-05	6.01805e-06	8.44252e-06	5.68161e-06	7.22454e-06	Rrf2 family transcriptional regulator, iron-sulfur cluster assembly transcription factor
K13642	0	0	0	0	0	0	0	0	CRP/FNR family transcriptional regulator, transcriptional activator FtrB
K02027	0.00401303	0.00438305	0.00499827	0.00382447	0.00212552	0.00274527	0.0022069	0.00150722	multiple sugar transport system substrate-binding protein
K02026	0.00729093	0.00791369	0.00915834	0.00692294	0.0036243	0.0047773	0.00368277	0.00243678	multiple sugar transport system permease protein
K02025	0.00735954	0.00827013	0.0094347	0.00696513	0.00365382	0.00490918	0.00366816	0.00244159	multiple sugar transport system permease protein
K02024	0	0	0	0	0	0	0	0	maltoporin
K02023	0.000105636	0.000108073	0.000120965	8.90827e-05	0.000120648	0.000152839	0.00014691	0.000104154	multiple sugar transport system ATP-binding protein
K02022	0.000366887	0.000504848	0.000270589	0.000295307	0.000236997	0.000396507	0.00010768	0.000334436	None
K02021	0	0	0	0	0	0	0	0	putative ABC transport system ATP-binding protein
K02020	0.000346895	0.00026587	0.00039509	0.000400087	0.000428715	0.000354295	0.000538941	0.000410595	molybdate transport system substrate-binding protein
K02029	0.000993433	0.000777568	0.000883788	0.000808023	0.00146239	0.00132402	0.00182786	0.0014711	polar amino acid transport system permease protein
K02028	0.00122765	0.000897565	0.00104086	0.00102053	0.00148359	0.00135022	0.00185166	0.00143828	polar amino acid transport system ATP-binding protein [EC:3.6.3.21]
K03886	0	0	0	0	0	0	0	0	menaquinol-cytochrome c reductase iron-sulfur subunit [EC:1.10.2.-]
K03887	0	0	0	0	0	0	0	0	menaquinol-cytochrome c reductase cytochrome b subunit;menaquinol-cytochrome c reductase cytochrome b subunit [EC:1.10.2.-]
K03884	0	0	0	0	0	0	0	0	NADH-ubiquinone oxidoreductase chain 6 [EC:1.6.5.3];NADH dehydrogenase I subunit 6 [EC:1.6.5.3]
K03885	0.000277153	0.00035035	0.000220156	0.000251355	0.000308067	0.000319651	0.000206432	0.000372666	NADH dehydrogenase [EC:1.6.99.3]
K03881	0	0	0	0	0	0	0	0	NADH-ubiquinone oxidoreductase chain 4 [EC:1.6.5.3];NADH dehydrogenase I subunit 4 [EC:1.6.5.3]
K03888	0	0	0	0	0	0	0	0	menaquinol-cytochrome c reductase cytochrome b/c subunit [EC:1.10.2.-];menaquinol-cytochrome c reductase cytochrome b/c subunit
K03889	0	0	0	0	0	0	0	0	ubiquinol-cytochrome c reductase cytochrome c subunit
K12998	0	0	0	0	0	0	0	0	glucosyltransferase [EC:2.4.1.-]
K12999	0	0	0	0	0	0	0	0	glucosyltransferase [EC:2.4.1.-]
K12992	0.000236943	0.000143083	0.000216992	0.000260577	9.34231e-05	9.14121e-05	0.000120396	6.29137e-05	rhamnosyltransferase [EC:2.4.1.-]
K12993	0	0	0	0	0	0	0	0	alpha-1,2-rhamnosyltransferase [EC:2.4.1.-]
K12990	6.76979e-05	8.65092e-05	8.11395e-05	4.92506e-05	5.18699e-05	7.39448e-05	6.62855e-05	5.14748e-05	rhamnosyltransferase [EC:2.4.1.-]
K12991	0	0	0	0	0	0	0	0	rhamnosyltransferase [EC:2.4.1.-]
K12996	8.17828e-06	6.59601e-06	5.02469e-06	3.92435e-06	4.87176e-06	4.36682e-06	3.24663e-06	5.71943e-06	rhamnosyltransferase [EC:2.4.1.-]
K12997	2.70337e-05	5.60661e-05	1.82378e-05	1.94255e-05	2.92305e-05	2.96944e-05	8.92825e-06	2.79951e-05	rhamnosyltransferase [EC:2.4.1.-]
K12994	0	0	0	0	0	0	0	0	alpha-1,3-rhamnosyltransferase [EC:2.4.1.-]
K12995	0	0	0	3.92435e-07	2.86574e-07	0	0	0	rhamnosyltransferase [EC:2.4.1.-]
K08979	0	0	0	0	0	0	0	0	putative membrane protein
K08978	0.000362343	0.000459437	0.000364383	0.000420886	0.000581745	0.000547599	0.000536506	0.000644188	putative membrane protein
K03088	0.00547513	0.00654248	0.00585191	0.00599856	0.00477977	0.00533742	0.00361188	0.00491931	RNA polymerase sigma-70 factor, ECF subfamily
K03089	1.5675e-05	2.46082e-05	3.08926e-05	1.58936e-05	1.3469e-05	1.60117e-05	8.11659e-06	1.50511e-05	RNA polymerase sigma-32 factor
K03086	0.00106499	0.00102466	0.00101983	0.00105918	0.00100903	0.00100262	0.00101701	0.000976818	RNA polymerase primary sigma factor
K03087	1.81739e-06	4.31278e-06	1.04216e-05	1.37352e-06	3.15231e-06	5.82242e-07	2.70553e-07	2.10716e-06	RNA polymerase nonessential primary-like sigma factor
K08971	0	0	0	0	0	0	0	0	putative membrane protein
K08970	0	0	0	0	0	0	0	0	nickel/cobalt exporter
K03082	9.08697e-07	7.61078e-07	1.1166e-06	3.92435e-07	8.59722e-07	2.91121e-07	8.11659e-07	3.01022e-07	hexulose-6-phosphate isomerase [EC:5.-.-.-]
K03080	0	0	0	0	0	0	0	0	L-ribulose-5-phosphate 4-epimerase [EC:5.1.3.4]
K08974	0.000677888	0.000595924	0.000698432	0.000756026	0.000422697	0.000436682	0.000395819	0.000371763	putative membrane protein
K13868	0	0	0	0	0	0	0	0	solute carrier family 7 (L-type amino acid transporter), member 9
K00918	0.000219678	0.00013192	0.000192427	0.000238208	8.59722e-05	8.38429e-05	0.000115526	5.80973e-05	ADP-specific phosphofructokinase [EC:2.7.1.146];ADP-dependent phosphofructokinase/glucokinase [EC:2.7.1.146 2.7.1.147]
K01553	0	0	0	0	0	0	0	0	myosin ATPase [EC:3.6.4.1]
K12214	0	0	0	0	0	0	0	0	intracellular multiplication protein IcmL
K11646	1.54479e-05	2.38471e-05	3.08926e-05	1.56974e-05	1.17495e-05	1.10626e-05	4.5994e-06	1.02348e-05	dehydroquinate synthase II [EC:1.4.1.-]
K11645	0	0	0	0	0	0	0	0	2-amino-3,7-dideoxy-D-threo-hept-6-ulosonic acid synthase [EC:4.1.2.-]
K11641	0	0	0	0	0	0	0	0	two-component system, LytT family, response regulator NatR
K11640	0	0	0	0	0	0	0	0	two-component system, LytT family, sensor histidine kinase NatK [EC:2.7.13.3]
K12736	0	0	0	0	0	0	0	0	peptidylprolyl isomerase domain and WD repeat-containing protein 1 [EC:5.2.1.8]
K12733	0	0	0	0	0	0	0	0	peptidyl-prolyl cis-trans isomerase-like 1 [EC:5.2.1.8]
K07507	0.00022672	0.000305446	0.000213643	0.00026195	0.000411807	0.000400001	0.000374716	0.00040337	putative Mg2+ transporter-C (MgtC) family protein
K07506	0	0	0	0	0	0	0	0	AraC family transcriptional regulator
K07505	0	0	0	0	0	0	0	0	hypothetical protein
K07504	0	0	1.861e-07	0	8.59722e-07	1.45561e-06	2.70553e-06	6.02045e-07	hypothetical protein
K07503	0	0	0	0	0	0	0	0	hypothetical protein
K07502	0.000105409	0.000130398	0.000181075	0.000101444	5.41625e-05	7.16158e-05	4.24768e-05	3.52196e-05	hypothetical protein
K07501	0	0	0	0	0	0	0	0	hypothetical protein
K07500	0	0	0	0	0	0	0	0	hypothetical protein
K07509	0	0	0	0	0	0	0	0	acetyl-CoA acyltransferase [EC:2.3.1.16]
K07508	0	0	0	0	0	0	0	0	acetyl-CoA acyltransferase 2 [EC:2.3.1.16]
K11422	0	0	0	0	0	0	0	0	histone-lysine N-methyltransferase SETD1 [EC:2.1.1.43]
K08698	0	0	0	0	0	0	0	0	carbon dioxide concentrating mechanism protein CcmM
K10773	0.0009664	0.000882343	0.000912075	0.000983246	0.000889812	0.000854732	0.000856029	0.000875072	endonuclease III [EC:4.2.99.18]
K10774	0	0	0	0	0	0	0	0	tyrosine ammonia-lyase [EC:4.3.1.23]
K14286	0	0	0	0	0	0	0	0	alanine-glyoxylate aminotransferase 2-like [EC:2.6.1.-]
K10778	0	0	0	0	2.86574e-07	2.91121e-07	0	0	AraC family transcriptional regulator, regulatory protein of adaptative response / methylated-DNA-[protein]-cysteine methyltransferase [EC:2.1.1.63]
K14287	0	0	0	0	0	0	0	0	methionine aminotransferase [EC:2.6.1.-]
K00140	1.99913e-05	2.84136e-05	3.9267e-05	1.94255e-05	1.3469e-05	1.33916e-05	8.11659e-06	1.3847e-05	malonate-semialdehyde dehydrogenase (acetylating) / methylmalonate-semialdehyde dehydrogenase [EC:1.2.1.18 1.2.1.27];methylmalonate-semialdehyde dehydrogenase [EC:1.2.1.27]
K05501	1.47663e-05	2.38471e-05	2.7915e-05	1.47163e-05	1.28958e-05	1.54294e-05	6.76382e-06	1.3546e-05	TetR/AcrR family transcriptional regulator
K01903	1.34033e-05	3.24727e-05	2.90316e-05	1.86407e-05	3.2956e-05	2.41631e-05	1.10927e-05	3.31125e-05	succinyl-CoA synthetase beta subunit [EC:6.2.1.5]
K01902	2.79424e-05	5.5305e-05	5.69465e-05	3.31607e-05	4.38458e-05	3.46434e-05	1.43393e-05	4.18421e-05	succinyl-CoA synthetase alpha subunit [EC:6.2.1.5]
K01905	4.54349e-07	0	5.58299e-07	9.81087e-07	1.92005e-05	2.03785e-05	4.13946e-05	1.02348e-05	acetyl-CoA synthetase (ADP-forming) [EC:6.2.1.13]
K01904	0	0	0	0	0	0	0	0	4-coumarate--CoA ligase [EC:6.2.1.12]
K01907	0	0	0	0	0	0	0	0	acetoacetyl-CoA synthetase [EC:6.2.1.16]
K01906	0	0	0	0	0	0	0	0	6-carboxyhexanoate--CoA ligase [EC:6.2.1.14]
K01909	0	0	0	0	0	0	0	0	long-chain-fatty-acid--[acyl-carrier-protein] ligase [EC:6.2.1.20]
K01908	0	0	0	0	0	0	0	0	propionyl-CoA synthetase [EC:6.2.1.17]
K14534	7.06512e-05	5.58124e-05	0.000167862	0.000126364	0.000101447	9.86901e-05	0.000149075	7.01382e-05	4-hydroxybutyryl-CoA dehydratase / vinylacetyl-CoA-Delta-isomerase [EC:4.2.1.120 5.3.3.3]
K00147	0.000678343	0.000666704	0.000684103	0.000672633	0.000500931	0.000535372	0.000433155	0.000520167	glutamate-5-semialdehyde dehydrogenase [EC:1.2.1.41]
K07767	0	0	0	0	0	0	0	0	microtubule-severing ATPase [EC:3.6.4.3]
K07769	0	0	0	0	0	0	0	0	two-component system, OmpR family, sensor histidine kinase NblS [EC:2.7.13.3]
K07768	0	0	0	0	0	0	0	0	two-component system, OmpR family, sensor histidine kinase SenX3 [EC:2.7.13.3]
K06203	0	0	0	0	0	0	0	0	CysZ protein
K06202	2.27174e-07	7.61078e-07	0	1.96217e-07	2.00602e-06	4.94906e-06	3.51719e-06	4.81636e-06	CyaY protein
K09921	0	0	0	0	0	0	0	0	hypothetical protein
K09920	0	0	0	0	0	0	0	0	hypothetical protein
K09927	6.06555e-05	8.60018e-05	8.11395e-05	4.92506e-05	3.03768e-05	4.83261e-05	2.46203e-05	1.80613e-05	hypothetical protein
K09024	0	0	0	0	0	0	0	0	putative flavin reductase RutF [EC:1.5.1.-]
K09022	1.09044e-05	9.38663e-06	4.42917e-05	2.06028e-05	2.86574e-06	2.32897e-06	1.2716e-05	7.52556e-06	UPF0076 protein YjgF
K09023	0	0	0	0	0	0	0	0	protein RutD
K09020	2.27174e-06	2.02954e-06	1.861e-06	3.92435e-07	2.86574e-07	2.91121e-07	5.41106e-07	0	putative isochorismatase family protein RutB [EC:3.-.-.-]
K09021	0	0	0	0	0	0	0	0	UPF0076 protein RutC
K02908	0	0	0	0	0	0	0	0	large subunit ribosomal protein L30e
K02909	0.000748767	0.00074332	0.00070811	0.000737385	0.000839375	0.000815139	0.000827892	0.000863934	large subunit ribosomal protein L31
K08218	0.000214907	0.000342993	0.000173631	0.000246253	0.000289153	0.000309753	0.00015178	0.000342262	MFS transporter, PAT family, beta-lactamase induction signal transducer AmpG
K08219	0	0	0	0	0	0	0	0	MFS transporter, UMF2 family, putative MFS family transporter protein
K02904	0.000747858	0.000742812	0.000706993	0.000736993	0.000838515	0.000814848	0.00082708	0.000863934	large subunit ribosomal protein L29
K02906	0.000748767	0.00074332	0.00070811	0.000737385	0.000839375	0.000815139	0.000827892	0.000863934	large subunit ribosomal protein L3
K02907	0.000724913	0.000718458	0.000692663	0.000688919	0.000622439	0.000668997	0.000582771	0.000617698	large subunit ribosomal protein L30
K02902	0.000721278	0.000716682	0.000682614	0.000721884	0.000827339	0.000802621	0.000818693	0.000851592	large subunit ribosomal protein L28
K00230	2.27174e-06	5.58124e-06	1.09799e-05	7.8487e-06	2.37856e-05	2.50364e-05	5.35695e-05	2.28777e-05	protoporphyrinogen oxidase [EC:1.3.3.4]
K00231	4.31631e-06	6.08862e-06	1.39575e-05	4.70922e-06	4.58518e-06	2.62009e-06	1.62332e-06	5.11738e-06	protoporphyrinogen oxidase [EC:1.3.3.4]
K00232	0	0	0	0	0	0	0	0	acyl-CoA oxidase [EC:1.3.3.6]
K08976	0	0	0	0	0	0	0	0	putative membrane protein
K00234	0	0	0	0	0	0	0	0	succinate dehydrogenase (ubiquinone) flavoprotein subunit [EC:1.3.5.1]
K00239	0.00044299	0.000479479	0.000416119	0.00050526	0.0003906	0.000401165	0.000276505	0.000419625	succinate dehydrogenase flavoprotein subunit [EC:1.3.99.1]
K06209	0.000173107	0.000179361	0.000266123	0.000221726	0.000305201	0.000257933	0.000363894	0.000317278	chorismate mutase [EC:5.4.99.5]
K09928	1.88555e-05	2.86673e-05	4.13141e-05	1.78558e-05	1.46153e-05	1.22271e-05	4.32885e-06	1.11378e-05	hypothetical protein
K01015	0	0	0	0	0	0	0	0	alcohol sulfotransferase [EC:2.8.2.2]
K01014	0	0	0	0	0	0	0	0	aryl sulfotransferase [EC:2.8.2.1]
K01012	0.000864398	0.000793551	0.000919705	0.000968922	0.000828485	0.000794761	0.000886061	0.000814567	biotin synthetase [EC:2.8.1.6]
K01011	0.000177877	0.000110103	0.000171398	0.000216624	0.000159049	0.000162737	0.00027894	9.87353e-05	thiosulfate/3-mercaptopyruvate sulfurtransferase [EC:2.8.1.1 2.8.1.2];3-mercaptopyruvate sulfurtransferase [EC:2.8.1.2]
K01010	0	0	0	0	0	0	0	0	thiosulfate sulfurtransferase [EC:2.8.1.1]
K08920	0	0	0	0	0	0	0	0	chlorophyll a/b binding light-harvesting protein PcbC
K14103	0	0	0	0	0	0	0	0	energy-converting hydrogenase A subunit L
K14102	0	0	0	0	0	0	0	0	energy-converting hydrogenase A subunit K
K14101	0	0	0	0	0	0	0	0	energy-converting hydrogenase A subunit J
K14100	0	0	0	0	0	0	0	0	energy-converting hydrogenase A subunit I
K14105	0	0	0	0	0	0	0	0	energy-converting hydrogenase A subunit N
K14104	0	0	0	0	0	0	0	0	energy-converting hydrogenase A subunit M
K14109	0	0	0	0	0	0	0	0	energy-converting hydrogenase A subunit R
K14108	0	0	0	0	0	0	0	0	energy-converting hydrogenase A subunit Q
K06401	0	0	0	0	0	0	0	0	stage IV sporulation protein FA
K00893	0	0	0	0	0	0	0	0	deoxycitidine kinase [EC:2.7.1.74]
K13402	0	0	0	0	0	0	0	0	monofunctional C1-tetrahydrofolate synthase, mitochondrial [EC:6.3.4.3]
K12858	0	0	0	0	0	0	0	0	ATP-dependent RNA helicase DDX23/PRP28 [EC:3.6.4.13];ATP-dependent RNA helicase DDX23/PRP28 [EC:3.6.1.-]
K03503	0.000132443	0.000200417	0.000125059	0.000165019	0.000212638	0.000193596	0.000120125	0.000245634	DNA polymerase V [EC:3.4.21.-]
K03502	0.000553851	0.000532755	0.000562207	0.000649284	0.000845107	0.000713247	0.000883626	0.000904572	DNA polymerase V
K03501	0.000748767	0.00074332	0.00070811	0.000737385	0.000839375	0.000815139	0.000827892	0.000863934	glucose inhibited division protein B [EC:2.1.-.-];ribosomal RNA small subunit methyltransferase G [EC:2.1.1.170]
K03500	0.000532497	0.000415295	0.000539689	0.000498785	0.000553374	0.000514993	0.000681252	0.00052107	ribosomal RNA small subunit methyltransferase B [EC:2.1.1.-]
K08924	0	0	0	0	0	0	0	0	chlorophyll a/b binding light-harvesting protein PcbG
K02278	2.36261e-05	3.32337e-05	4.07558e-05	2.90402e-05	1.77676e-05	2.03785e-05	9.7399e-06	1.59542e-05	prepilin peptidase CpaA [EC:3.4.23.43]
K02279	7.36045e-05	7.88984e-05	0.000102913	8.08416e-05	8.1387e-05	7.94761e-05	0.000114173	6.44188e-05	pilus assembly protein CpaB
K12977	0	0	0	0	0	0	0	0	lipid A 1-phosphatase [EC:3.1.3.-]
K02276	1.45392e-05	2.28323e-05	2.7915e-05	1.45201e-05	1.08898e-05	1.04804e-05	3.24663e-06	8.72965e-06	cytochrome c oxidase subunit III [EC:1.9.3.1]
K02277	1.45392e-05	2.28323e-05	2.7915e-05	1.45201e-05	1.08898e-05	1.04804e-05	3.24663e-06	8.72965e-06	cytochrome c oxidase subunit IV [EC:1.9.3.1]
K02274	1.45392e-05	2.28323e-05	2.7915e-05	1.45201e-05	1.08898e-05	1.04804e-05	3.24663e-06	8.72965e-06	cytochrome c oxidase subunit I [EC:1.9.3.1]
K02275	1.45392e-05	2.28323e-05	2.7915e-05	1.45201e-05	1.08898e-05	1.04804e-05	3.24663e-06	8.72965e-06	cytochrome c oxidase subunit II [EC:1.9.3.1]
K13450	0	0	0	0	0	0	0	0	phosphothreonine lyase [EC:4.2.3.-]
K13451	0	0	0	0	0	0	0	0	type III effector protein AvrPto1
K13452	0	0	0	0	0	0	0	0	effector protein HopAB [EC:6.3.2.-]
K13454	0	0	0	0	0	0	0	0	type III effector protein AvrRpm1
K13455	0	0	0	0	0	0	0	0	avirulence protein
K12509	0	0	0	0	0	0	0	0	pilus assembly protein RcpB
K12508	0	0	0	0	0	0	0	0	feruloyl-CoA synthase [EC:6.2.1.34]
K12507	2.27174e-07	7.61078e-07	0	1.96217e-07	2.00602e-06	4.94906e-06	3.51719e-06	4.81636e-06	acyl-CoA synthetase [EC:6.2.1.-]
K12506	5.0887e-05	7.12876e-05	8.80252e-05	4.55224e-05	3.2956e-05	4.13392e-05	2.24559e-05	3.46176e-05	2-C-methyl-D-erythritol 4-phosphate cytidylyltransferase / 2-C-methyl-D-erythritol 2,4-cyclodiphosphate synthase [EC:2.7.7.60 4.6.1.12]
K12500	0	0	0	0	0	0	0	0	thioesterase III [EC:3.1.2.-]
K12503	0	0	0	0	0	0	0	0	short-chain Z-isoprenyl diphosphate synthase [EC:2.5.1.68];short-chain Z-isoprenyl diphosphate synthetase [EC:2.5.1.68]
K05926	0	0	0	0	0	0	0	0	None
K09728	0	0	0	0	0	0	0	0	hypothetical protein
K14587	2.27174e-06	2.02954e-06	1.861e-06	3.92435e-07	0	2.91121e-07	5.41106e-07	0	protein sgcE [EC:5.1.3.-]
K06597	0	0	0	0	0	0	0	0	chemosensory pili system protein ChpB (putative protein-glutamate methylesterase)
K06596	1.81739e-06	4.31278e-06	1.04216e-05	1.1773e-06	2.86574e-06	5.82242e-07	0	2.10716e-06	chemosensory pili system protein ChpA (sensor histidine kinase/response regulator)
K06595	0	0	0	0	0	0	0	0	heam-based aerotactic trancducer
K06599	0	0	0	0	0	0	0	0	AraC family transcriptional regulator, chemosensory pili system protein ChpD
[truncated: 4,911 more rows]
